# Supplementary material for: 2,2′-[Methyl­enebis(sulfanedi­yl)]bis­(pyridine 1-oxide)
Source: IUCrdata. 2020 Feb 11;5(Pt 2):x200171. doi: 10.1107/S2414314620001716 (PMC9462191; doi:10.1107/S2414314620001716)
Supplement: Supplementary file 1 [file x-05-x200171-sup1.cif]

##############################################################################
#                                                                            #
# This CIF contains the data for a data article accepted for                 #
# publication in IUCrData. It conforms to the requirements of                #
# Notes for Authors for IUCrData, and has been                               #
# peer reviewed under the auspices of IUCrData.                              #
#                                                                            #
# Full details of the Crystallographic Information File format               #
# are given in the paper "The Crystallographic Information File (CIF):       #
# a New Standard Archive File for Crystallography" by S. R. Hall, F. H.      #
# Allen and I. D. Brown [Acta Cryst. (1991), A47, 655-685].                  #
#                                                                            #
# The current version of the core CIF dictionary is obtainable from          #
# ftp://ftp.iucr.org/pub/cif_core.dic.                                       #
#                                                                            #
# Software is freely available for graphical display of the structure(s)     #
# in this CIF. For information consult the CIF software page                 #
# http://www.iucr.org/resources/cif/software.                                #
#                                                                            #
# This file may be used for bona fide research purposes within the           #
# scientific community so long as proper attribution is given to the data    # 
# article from which it was obtained.                                        #
#                                                                            #
##############################################################################
data_I
_database_code_depnum_ccdc_archive 'CCDC 1982242'
_audit_creation_method     'SHELXL-2018/3'
_chemical_name_systematic
;
2,2'-[Methylenebis(sulfanediyl)]bis(pyridine 1-oxide)
;
_chemical_name_common     ?
_chemical_formula_moiety     'C11 H10 N2 O2 S2'
_chemical_formula_sum     'C11 H10 N2 O2 S2'
_chemical_formula_iupac     'C11 H10 N2 O2 S2'
_chemical_formula_weight     266.33
_chemical_melting_point     ?
_chemical_absolute_configuration     ad
_space_group_crystal_system     monoclinic
_space_group_name_H-M_alt     'P 21'
_space_group_name_Hall     'P 2yb'
loop_
    _space_group_symop_operation_xyz
    'x, y, z'
    '-x, y+1/2, -z'
_cell_length_a     4.1658(2)
_cell_length_b     10.4706(6)
_cell_length_c     12.7624(7)
_cell_angle_alpha     90
_cell_angle_beta     95.958(2)
_cell_angle_gamma     90
_cell_volume     553.67(5)
_cell_formula_units_Z     2
_cell_measurement_reflns_used     9929
_cell_measurement_theta_min     2.5217
_cell_measurement_theta_max     33.2838
_cell_measurement_temperature     150(2)
_exptl_crystal_description     plate
_exptl_crystal_colour     colourless
_exptl_crystal_size_max     0.550
_exptl_crystal_size_mid     0.160
_exptl_crystal_size_min     0.040
_exptl_crystal_density_diffrn     1.598
_exptl_crystal_density_meas     ?
_exptl_crystal_density_method     ?
_exptl_crystal_F_000     276
_exptl_absorpt_coefficient_mu     0.470
_exptl_absorpt_correction_type     multi-scan
_exptl_absorpt_process_details
;
(SADABS; Krause <i>et al.</i>,  2015)
;
_exptl_absorpt_correction_T_min     0.5277
_exptl_absorpt_correction_T_max     0.7465
_diffrn_ambient_temperature     150(2)
_diffrn_source     'fine focus sealed tube X-ray source'
_diffrn_source_voltage     '50 kV'
_diffrn_source_current     '30 mA'
_diffrn_radiation_type     MoK\a
_diffrn_radiation_wavelength     0.71073
_diffrn_radiation_monochromator     'Triumph curved graphite crystal'
_diffrn_measurement_device_type     'Bruker AXS D8 Quest CMOS'
_diffrn_measurement_method     'omega and phi scans'
_diffrn_detector_area_resol_mean     10.4167
_diffrn_reflns_number     17033
_diffrn_reflns_av_R_equivalents     0.0700
_diffrn_reflns_av_unetI/netI     0.0592
_diffrn_reflns_theta_min     2.522
_diffrn_reflns_theta_max     33.297
_diffrn_reflns_theta_full     25.242
_diffrn_measured_fraction_theta_max     0.996
_diffrn_measured_fraction_theta_full     0.999
_diffrn_reflns_limit_h_min     -6
_diffrn_reflns_limit_h_max     5
_diffrn_reflns_limit_k_min     -16
_diffrn_reflns_limit_k_max     16
_diffrn_reflns_limit_l_min     -19
_diffrn_reflns_limit_l_max     19
_refine_special_details
;
C---H bond distances were constrained to 0.95 \%A for aromatic C---H moieties.
<i>U</i>~iso~(H) values were set to 1.2 times <i>U</i>~eq~(C).
;
_reflns_number_total     4262
_reflns_number_gt     3794
_reflns_threshold_expression     'I > 2\s(I)'
_refine_ls_structure_factor_coef     Fsqd
_refine_ls_matrix_type     full
_refine_ls_R_factor_all     0.0492
_refine_ls_R_factor_gt     0.0409
_refine_ls_wR_factor_gt     0.0949
_refine_ls_wR_factor_ref     0.1002
_refine_ls_goodness_of_fit_ref     1.060
_refine_ls_restrained_S_all     1.060
_refine_ls_number_reflns     4262
_refine_ls_number_parameters     154
_refine_ls_number_restraints     1
_refine_ls_hydrogen_treatment     constr
_refine_ls_weighting_scheme     calc
_refine_ls_weighting_details
              'w=1/[\s^2^(Fo^2^)+(0.0424P)^2^+0.1658P] where P=(Fo^2^+2Fc^2^)/3'
_atom_sites_solution_hydrogens     geom
_atom_sites_solution_primary     direct
_atom_sites_solution_secondary     difmap
_refine_ls_shift/su_max     0.001
_refine_ls_shift/su_mean     0.000
_refine_diff_density_max     0.564
_refine_diff_density_min     -0.483
_refine_ls_extinction_method     none
_refine_ls_extinction_coef     .
_refine_ls_abs_structure_details
;
Flack <i>x</i> determined using 1650 quotients
[(<i>I</i>^+^)-(<i>I</i>^-^)]/[(<i>I</i>^+^)+(<i>I</i>^-^)]
(Parsons <i>et al.</i>,  2013)
;
_refine_ls_abs_structure_Flack     0.05(4)
loop_
    _atom_type_symbol
    _atom_type_description
    _atom_type_scat_dispersion_real
    _atom_type_scat_dispersion_imag
    _atom_type_scat_source
    'C' 'C' 0.0033 0.0016
                         'International Tables Vol C Tables 4.2.6.8 and 6.1.1.4'
    'H' 'H' 0.0000 0.0000
                         'International Tables Vol C Tables 4.2.6.8 and 6.1.1.4'
    'N' 'N' 0.0061 0.0033
                         'International Tables Vol C Tables 4.2.6.8 and 6.1.1.4'
    'O' 'O' 0.0106 0.0060
                         'International Tables Vol C Tables 4.2.6.8 and 6.1.1.4'
    'S' 'S' 0.1246 0.1234
                         'International Tables Vol C Tables 4.2.6.8 and 6.1.1.4'
_computing_data_collection
;
APEX3 (Bruker, 2018)
;
_computing_cell_refinement
;
SAINT (Bruker, 2018)
;
_computing_data_reduction
;
SAINT (Bruker, 2018)
;
_computing_structure_solution
;
SHELXS97 (Sheldrick, 2008)
;
_computing_structure_refinement
;
SHELXL2018 (Sheldrick, 2015, 2018),
<i>SHELXLE</i> (H\"ubschle <i>et al.</i>,  2011) and
PLATON (Spek, 2020)
;
_computing_molecular_graphics
;
<i>OLEX2</i> (Dolomanov <i>et al.</i>,  2009) and
Mercury (Macrae et al., 2008)
;
_computing_publication_material
;
<i>OLEX2</i> (Dolomanov <i>et al.</i>,  2009),
publCIF (Westrip, 2010) and
enCIFer (Allen <i>et al.</i>,  2004)
;
loop_
    _atom_site_type_symbol
    _atom_site_label
    _atom_site_fract_x
    _atom_site_fract_y
    _atom_site_fract_z
    _atom_site_U_iso_or_equiv
    _atom_site_adp_type
    _atom_site_calc_flag
    _atom_site_occupancy
    _atom_site_disorder_assembly
    _atom_site_disorder_group
    S S1 0.81710(15) 0.68956(6) 0.58939(4) 0.01584(13) Uani d 1 . .
    S S2 0.86177(15) 0.83538(6) 0.79102(4) 0.01541(13) Uani d 1 . .
    O O1 0.8980(5) 0.5371(2) 0.42557(17) 0.0230(4) Uani d 1 . .
    O O2 1.0430(5) 0.7815(2) 0.99221(16) 0.0224(4) Uani d 1 . .
    N N1 0.7052(5) 0.6307(2) 0.39242(17) 0.0162(4) Uani d 1 . .
    N N2 0.8365(5) 0.6943(2) 0.95562(16) 0.0162(4) Uani d 1 . .
    C C1 0.6300(6) 0.7213(2) 0.46299(19) 0.0152(4) Uani d 1 . .
    C C2 0.4276(6) 0.8217(3) 0.43009(19) 0.0178(5) Uani d 1 . .
    H H2 0.373352 0.884463 0.479079 0.021 Uiso calc 1 . .
    C C3 0.3049(7) 0.8300(3) 0.3252(2) 0.0221(5) Uani d 1 . .
    H H3 0.167937 0.899069 0.301822 0.026 Uiso calc 1 . .
    C C4 0.3825(8) 0.7369(3) 0.2540(2) 0.0241(6) Uani d 1 . .
    H H4 0.299597 0.741896 0.181928 0.029 Uiso calc 1 . .
    C C5 0.5806(8) 0.6380(3) 0.2897(2) 0.0225(5) Uani d 1 . .
    H H5 0.631713 0.573381 0.241816 0.027 Uiso calc 1 . .
    C C6 0.7073(6) 0.7022(3) 0.85309(18) 0.0139(4) Uani d 1 . .
    C C7 0.4827(6) 0.6128(3) 0.8125(2) 0.0169(5) Uani d 1 . .
    H H7 0.391355 0.618626 0.741250 0.020 Uiso calc 1 . .
    C C8 0.3922(7) 0.5152(3) 0.8762(2) 0.0197(5) Uani d 1 . .
    H H8 0.236511 0.454000 0.849241 0.024 Uiso calc 1 . .
    C C9 0.5303(7) 0.5072(3) 0.9797(2) 0.0223(5) Uani d 1 . .
    H H9 0.471354 0.440113 1.024029 0.027 Uiso calc 1 . .
    C C10 0.7527(7) 0.5969(3) 1.0173(2) 0.0209(5) Uani d 1 . .
    H H10 0.849794 0.590692 1.087870 0.025 Uiso calc 1 . .
    C C11 0.6603(6) 0.8234(3) 0.65943(18) 0.0150(4) Uani d 1 . .
    H H11A 0.692061 0.903548 0.620641 0.018 Uiso calc 1 . .
    H H11B 0.425731 0.811823 0.662873 0.018 Uiso calc 1 . .
loop_
    _atom_site_aniso_label
    _atom_site_aniso_U_11
    _atom_site_aniso_U_22
    _atom_site_aniso_U_33
    _atom_site_aniso_U_12
    _atom_site_aniso_U_13
    _atom_site_aniso_U_23
    S1 0.0192(3) 0.0155(3) 0.0129(2) 0.0026(2) 0.00225(19) 0.0004(2)
    S2 0.0194(3) 0.0138(3) 0.0131(2) -0.0019(2) 0.00204(19) 0.0002(2)
    O1 0.0299(10) 0.0159(9) 0.0243(10) 0.0048(8) 0.0075(8) -0.0012(7)
    O2 0.0259(10) 0.0239(10) 0.0165(9) -0.0057(8) -0.0023(7) -0.0028(7)
    N1 0.0205(10) 0.0149(10) 0.0141(9) -0.0027(8) 0.0061(8) -0.0010(7)
    N2 0.0176(9) 0.0173(9) 0.0140(8) 0.0023(9) 0.0029(7) -0.0005(8)
    C1 0.0188(11) 0.0143(11) 0.0129(9) -0.0018(9) 0.0038(8) -0.0002(8)
    C2 0.0214(11) 0.0162(11) 0.0159(10) -0.0005(9) 0.0030(8) -0.0001(9)
    C3 0.0259(12) 0.0223(12) 0.0171(10) -0.0003(11) -0.0020(9) 0.0022(11)
    C4 0.0302(14) 0.0280(14) 0.0135(11) -0.0070(12) -0.0004(9) 0.0016(10)
    C5 0.0315(14) 0.0230(13) 0.0139(11) -0.0070(11) 0.0060(10) -0.0028(9)
    C6 0.0151(10) 0.0138(10) 0.0131(9) 0.0021(9) 0.0035(7) 0.0007(8)
    C7 0.0183(11) 0.0168(11) 0.0159(11) 0.0004(9) 0.0031(9) -0.0006(8)
    C8 0.0212(12) 0.0148(11) 0.0237(12) -0.0018(10) 0.0053(9) 0.0003(9)
    C9 0.0259(13) 0.0190(12) 0.0235(13) 0.0030(10) 0.0093(10) 0.0070(10)
    C10 0.0248(13) 0.0229(12) 0.0154(11) 0.0031(11) 0.0044(9) 0.0063(9)
    C11 0.0186(11) 0.0148(11) 0.0119(9) 0.0012(9) 0.0022(8) -0.0006(9)
_geom_special_details
;
 All esds (except the esd in the dihedral angle between two l.s. planes)
 are estimated using the full covariance matrix.  The cell esds are taken
 into account individually in the estimation of esds in distances, angles
 and torsion angles; correlations between esds in cell parameters are only
 used when they are defined by crystal symmetry.  An approximate (isotropic)
 treatment of cell esds is used for estimating esds involving l.s. planes.
;
loop_
    _geom_bond_atom_site_label_1
    _geom_bond_atom_site_label_2
    _geom_bond_site_symmetry_2
    _geom_bond_distance
    _geom_bond_publ_flag
    S1 C1 . 1.749(3) ?
    S1 C11 . 1.820(3) ?
    S2 C6 . 1.759(3) ?
    S2 C11 . 1.802(2) ?
    O1 N1 . 1.309(3) ?
    O2 N2 . 1.307(3) ?
    N1 C5 . 1.361(3) ?
    N1 C1 . 1.366(3) ?
    N2 C10 . 1.356(3) ?
    N2 C6 . 1.365(3) ?
    C1 C2 . 1.386(4) ?
    C2 C3 . 1.385(3) ?
    C2 H2 . 0.9500 ?
    C3 C4 . 1.393(4) ?
    C3 H3 . 0.9500 ?
    C4 C5 . 1.373(4) ?
    C4 H4 . 0.9500 ?
    C5 H5 . 0.9500 ?
    C6 C7 . 1.385(4) ?
    C7 C8 . 1.383(4) ?
    C7 H7 . 0.9500 ?
    C8 C9 . 1.388(4) ?
    C8 H8 . 0.9500 ?
    C9 C10 . 1.371(4) ?
    C9 H9 . 0.9500 ?
    C10 H10 . 0.9500 ?
    C11 H11A . 0.9900 ?
    C11 H11B . 0.9900 ?
loop_
    _geom_angle_atom_site_label_1
    _geom_angle_atom_site_label_2
    _geom_angle_atom_site_label_3
    _geom_angle_site_symmetry_1
    _geom_angle_site_symmetry_3
    _geom_angle
    _geom_angle_publ_flag
    C1 S1 C11 . . 99.12(11) ?
    C6 S2 C11 . . 102.00(12) ?
    O1 N1 C5 . . 120.8(2) ?
    O1 N1 C1 . . 118.8(2) ?
    C5 N1 C1 . . 120.4(2) ?
    O2 N2 C10 . . 121.2(2) ?
    O2 N2 C6 . . 118.6(2) ?
    C10 N2 C6 . . 120.2(2) ?
    N1 C1 C2 . . 120.1(2) ?
    N1 C1 S1 . . 111.44(18) ?
    C2 C1 S1 . . 128.50(19) ?
    C3 C2 C1 . . 119.5(2) ?
    C3 C2 H2 . . 120.3 ?
    C1 C2 H2 . . 120.3 ?
    C2 C3 C4 . . 120.0(3) ?
    C2 C3 H3 . . 120.0 ?
    C4 C3 H3 . . 120.0 ?
    C5 C4 C3 . . 119.0(3) ?
    C5 C4 H4 . . 120.5 ?
    C3 C4 H4 . . 120.5 ?
    N1 C5 C4 . . 121.2(3) ?
    N1 C5 H5 . . 119.4 ?
    C4 C5 H5 . . 119.4 ?
    N2 C6 C7 . . 120.1(2) ?
    N2 C6 S2 . . 110.72(19) ?
    C7 C6 S2 . . 129.16(18) ?
    C8 C7 C6 . . 119.6(2) ?
    C8 C7 H7 . . 120.2 ?
    C6 C7 H7 . . 120.2 ?
    C7 C8 C9 . . 119.5(3) ?
    C7 C8 H8 . . 120.2 ?
    C9 C8 H8 . . 120.2 ?
    C10 C9 C8 . . 119.4(3) ?
    C10 C9 H9 . . 120.3 ?
    C8 C9 H9 . . 120.3 ?
    N2 C10 C9 . . 121.1(2) ?
    N2 C10 H10 . . 119.4 ?
    C9 C10 H10 . . 119.4 ?
    S2 C11 S1 . . 110.79(14) ?
    S2 C11 H11A . . 109.5 ?
    S1 C11 H11A . . 109.5 ?
    S2 C11 H11B . . 109.5 ?
    S1 C11 H11B . . 109.5 ?
    H11A C11 H11B . . 108.1 ?
loop_
    _geom_torsion_atom_site_label_1
    _geom_torsion_atom_site_label_2
    _geom_torsion_atom_site_label_3
    _geom_torsion_atom_site_label_4
    _geom_torsion_site_symmetry_1
    _geom_torsion_site_symmetry_2
    _geom_torsion_site_symmetry_3
    _geom_torsion_site_symmetry_4
    _geom_torsion
    _geom_torsion_publ_flag
    O1 N1 C1 C2 . . . . 179.7(2) ?
    C5 N1 C1 C2 . . . . -0.4(4) ?
    O1 N1 C1 S1 . . . . -0.4(3) ?
    C5 N1 C1 S1 . . . . 179.46(19) ?
    C11 S1 C1 N1 . . . . -179.00(19) ?
    C11 S1 C1 C2 . . . . 0.9(3) ?
    N1 C1 C2 C3 . . . . -0.5(4) ?
    S1 C1 C2 C3 . . . . 179.6(2) ?
    C1 C2 C3 C4 . . . . 0.7(4) ?
    C2 C3 C4 C5 . . . . 0.1(4) ?
    O1 N1 C5 C4 . . . . -179.0(3) ?
    C1 N1 C5 C4 . . . . 1.2(4) ?
    C3 C4 C5 N1 . . . . -1.0(4) ?
    O2 N2 C6 C7 . . . . -178.7(2) ?
    C10 N2 C6 C7 . . . . 1.9(3) ?
    O2 N2 C6 S2 . . . . 0.4(3) ?
    C10 N2 C6 S2 . . . . -179.0(2) ?
    C11 S2 C6 N2 . . . . 179.53(17) ?
    C11 S2 C6 C7 . . . . -1.5(3) ?
    N2 C6 C7 C8 . . . . -0.5(4) ?
    S2 C6 C7 C8 . . . . -179.4(2) ?
    C6 C7 C8 C9 . . . . -0.7(4) ?
    C7 C8 C9 C10 . . . . 0.5(4) ?
    O2 N2 C10 C9 . . . . 178.4(3) ?
    C6 N2 C10 C9 . . . . -2.2(4) ?
    C8 C9 C10 N2 . . . . 0.9(4) ?
    C6 S2 C11 S1 . . . . -71.09(14) ?
    C1 S1 C11 S2 . . . . -170.31(14) ?
loop_
    _geom_hbond_atom_site_label_D
    _geom_hbond_atom_site_label_H
    _geom_hbond_atom_site_label_A
    _geom_hbond_site_symmetry_A
    _geom_hbond_distance_DH
    _geom_hbond_distance_HA
    _geom_hbond_distance_DA
    _geom_hbond_angle_DHA
    _geom_hbond_publ_flag
    C2 H2 O1 2_656 0.95 2.37 3.292(3) 164.6 yes
    C9 H9 O2 2_647 0.95 2.70 3.405(4) 131.4 yes
    C11 H11A O1 2_756 0.99 2.33 3.159(3) 140.8 yes
_shelx_space_group_comment
;
The symmetry employed for this shelxl refinement is uniquely defined
by the following loop, which should always be used as a source of
symmetry information in preference to the above space-group names.
They are only intended as comments.
;
_shelx_estimated_absorpt_T_min     0.782
_shelx_estimated_absorpt_T_max     0.981
_shelx_hkl_file
;
  -1   0   0   27.09    2.00
  -1   0   0   21.61    1.99
  -1   0   0   22.48    1.99
   1   0   0   22.68    1.99
  -2   0   0   24.45    1.93
  -2   0   0   24.10    1.93
  -2   0   0   21.11    1.97
  -2   0   0   21.32    1.92
  -2   0   0   22.00    1.92
   2   0   0   19.64    1.91
  -3   0   0   25.37    2.25
  -3   0   0   24.35    2.24
   3   0   0   22.90    2.24
  -3   0   0   24.79    2.33
  -3   0   0   27.27    2.27
  -3   0   0   27.39    2.27
  -3   0   0   26.71    2.19
  -4   0   0   20.72    1.90
  -4   0   0   22.50    1.81
  -4   0   0   18.90    1.82
  -4   0   0   18.03    2.06
  -4   0   0   20.78    1.91
  -4   0   0   21.38    1.95
  -4   0   0   21.57    1.93
  -5   0   0    0.33    0.33
  -5   0   0    0.28    0.27
  -5   0   0    0.36    0.40
  -6   0   0    4.67    0.93
  -6   0   0    3.70    0.78
  -1  -1   0  396.78   35.30
   1  -1   0  375.15   35.28
  -1  -1   0  487.06   35.32
   1  -1   0  467.04   35.30
  -1   1   0  477.32   35.31
   1   1   0  381.49   35.29
  -1   1   0  369.03   35.31
  -1   1   0  428.03   35.29
  -2  -1   0   75.45    6.12
  -2  -1   0   69.31    6.15
  -2  -1   0   80.65    6.19
   2  -1   0   66.30    6.15
  -2  -1   0   69.92    6.16
  -2   1   0   68.56    6.20
  -2   1   0   81.60    6.17
  -2   1   0   79.31    6.16
   2   1   0   64.67    6.16
  -2   1   0   71.31    6.15
  -2   1   0   76.61    6.14
  -3  -1   0    7.86    0.88
  -3  -1   0    7.28    0.80
  -3  -1   0    6.94    0.87
  -3  -1   0    7.67    0.67
  -3  -1   0    6.39    0.89
   3  -1   0    6.38    0.74
  -3  -1   0    7.34    0.67
  -3  -1   0    6.78    0.75
  -3   1   0    8.36    0.81
  -3   1   0    6.60    0.78
  -3   1   0    7.60    0.78
   3   1   0    6.61    0.76
  -3   1   0    7.65    0.71
  -3   1   0    7.07    0.90
  -3   1   0    7.27    0.81
  -4  -1   0   13.35    1.11
  -4  -1   0   10.33    1.47
  -4  -1   0   12.10    1.11
  -4  -1   0   11.51    1.22
  -4  -1   0   14.57    1.35
  -4  -1   0   10.61    1.33
  -4   1   0   10.87    1.47
  -4   1   0   13.05    1.28
  -4   1   0   12.24    1.29
  -4   1   0   11.08    1.21
  -4   1   0   13.18    1.16
  -4   1   0   13.20    1.15
  -5  -1   0   22.29    2.24
  -5  -1   0   24.34    2.34
  -5  -1   0   21.83    2.46
  -5  -1   0   27.67    2.19
  -5   1   0   29.35    2.25
  -5   1   0   24.75    2.26
  -6  -1   0    1.17    0.76
  -6  -1   0   -0.25    0.58
  -6   1   0    0.97    0.64
   0  -2   0  503.01   41.32
   0   2   0  485.80   41.32
  -1  -2   0   34.87    3.15
   1  -2   0   41.28    3.18
  -1  -2   0   38.56    3.21
  -1  -2   0   34.74    3.16
  -1  -2   0   39.22    3.14
  -1  -2   0   41.11    3.12
   1  -2   0   33.59    3.13
  -1   2   0   33.04    3.15
  -1   2   0   36.16    3.15
   1   2   0   38.07    3.14
  -1   2   0   37.08    3.17
   1   2   0   40.51    3.12
  -1   2   0   38.17    3.13
  -1   2   0   41.37    3.19
   1   2   0   31.58    3.16
   2  -2   0   45.16    3.51
  -2  -2   0   35.91    3.51
  -2  -2   0   44.89    3.43
   2  -2   0   36.40    3.47
  -2  -2   0   41.32    3.47
  -2  -2   0   43.98    3.55
  -2  -2   0   40.59    3.50
   2  -2   0   36.63    3.52
   2   2   0   42.80    3.55
  -2   2   0   44.43    3.51
  -2   2   0   40.39    3.47
  -2   2   0   40.92    3.54
  -2   2   0   42.93    3.48
   2   2   0   37.78    3.48
  -3  -2   0    3.11    0.34
  -3  -2   0    3.16    0.46
   3  -2   0    2.90    0.44
  -3  -2   0    2.70    0.58
  -3  -2   0    3.25    0.48
  -3  -2   0    3.19    0.33
  -3  -2   0    3.35    0.54
  -3   2   0    2.51    0.47
  -3   2   0    3.05    0.47
  -3   2   0    2.77    0.43
  -3   2   0    3.03    0.66
  -3   2   0    2.76    0.45
  -4  -2   0   16.27    1.41
  -4  -2   0   14.84    1.67
  -4  -2   0   14.28    1.64
  -4  -2   0   12.91    1.75
  -4  -2   0   17.52    1.76
  -4  -2   0   18.78    1.41
  -4  -2   0   16.07    1.53
  -4  -2   0   14.39    1.68
  -4   2   0   17.20    1.53
  -4   2   0   15.42    1.79
  -4   2   0   17.34    1.50
  -4   2   0   16.23    1.61
  -4   2   0   17.98    1.59
  -5  -2   0    4.29    0.50
  -5  -2   0    4.33    1.01
  -5  -2   0    4.55    0.85
  -5  -2   0    4.21    0.83
  -5   2   0    5.65    0.86
  -5   2   0    3.62    0.70
  -5   2   0    5.95    0.71
  -6  -2   0    2.93    0.91
  -6  -2   0    1.87    0.65
  -6   2   0    3.20    0.82
   0  -3   0   -0.06    0.25
   0  -3   0   -0.02    0.08
   0  -3   0   -0.05    0.09
   0  -3   0    0.35    0.20
   0   3   0    0.18    0.12
   0   3   0    0.08    0.09
   0   3   0    0.02    0.09
   0   3   0    0.17    0.22
  -1  -3   0   95.16    7.88
  -1  -3   0  109.84    7.90
  -1  -3   0  102.03    8.00
   1  -3   0   84.51    7.88
   1  -3   0  100.53    7.97
   1  -3   0   91.09    7.91
  -1  -3   0   83.42    7.91
   1  -3   0   90.65    7.94
  -1  -3   0   97.48    7.93
  -1   3   0   84.47    7.91
  -1   3   0   92.95    7.91
   1   3   0   93.60    7.90
  -1   3   0  104.75    7.88
   1   3   0   81.67    7.92
   1   3   0   95.32    7.88
  -1   3   0  102.24    7.98
   2  -3   0   29.41    2.72
   2  -3   0   35.94    2.80
   2  -3   0   28.53    2.79
  -2  -3   0   34.89    2.86
  -2  -3   0   34.64    2.68
  -2  -3   0   28.34    2.79
  -2  -3   0   34.18    2.74
  -2  -3   0   28.83    2.77
   2   3   0   35.93    2.86
  -2   3   0   31.82    2.80
  -2   3   0   35.43    2.81
  -2   3   0   32.96    2.75
  -2   3   0   32.80    2.73
   2   3   0   30.51    2.74
  -2   3   0   28.62    2.76
  -3  -3   0   13.76    1.50
   3  -3   0   12.93    1.28
   3  -3   0   13.64    1.36
  -3  -3   0   14.20    1.30
  -3  -3   0   14.63    1.20
  -3  -3   0   15.24    1.20
  -3  -3   0   13.12    1.39
  -3  -3   0   13.75    1.38
  -3   3   0   13.28    1.35
  -3   3   0   15.57    1.31
  -3   3   0   15.47    1.42
  -3   3   0   13.67    1.45
   3   3   0   15.06    1.49
  -4  -3   0    8.53    0.93
  -4  -3   0    8.93    1.38
  -4  -3   0    8.55    1.15
  -4  -3   0    6.94    1.08
  -4   3   0    7.45    1.13
  -4   3   0    8.76    0.98
  -4   3   0    9.64    1.04
  -4   3   0    9.15    1.05
  -4   3   0    9.01    0.92
  -4   3   0    9.81    1.07
  -4   3   0    6.69    1.36
  -5  -3   0    6.93    0.92
  -5   3   0    6.27    0.94
  -5   3   0    5.11    1.04
  -5   3   0    6.17    0.87
  -6  -3   0    3.41    0.73
  -6  -3   0    2.31    0.85
  -6   3   0    5.51    0.80
  -6   3   0    4.07    0.87
   0  -4   0   32.77    2.79
   0  -4   0   30.79    2.66
   0  -4   0   28.83    2.66
   0   4   0   33.19    2.80
   0   4   0   31.47    2.66
   0   4   0   32.34    2.67
  -1  -4   0    2.92    0.41
  -1  -4   0    3.61    0.35
   1  -4   0    4.14    0.52
   1  -4   0    4.07    0.44
  -1  -4   0    2.74    0.48
   1  -4   0    3.75    0.33
   1  -4   0    3.76    0.56
  -1   4   0    3.38    0.42
   1   4   0    3.31    0.38
  -1   4   0    3.81    0.44
   1   4   0    3.24    0.53
   1   4   0    3.48    0.45
  -1   4   0    3.91    0.63
   1   4   0    3.58    0.34
  -2  -4   0   46.30    4.04
  -2  -4   0   48.78    3.98
   2  -4   0   45.02    4.06
  -2  -4   0   45.74    4.15
  -2  -4   0   48.34    3.93
   2  -4   0   43.33    3.96
   2  -4   0   47.87    4.12
  -2  -4   0   46.01    4.04
  -2   4   0   39.16    4.22
   2   4   0   48.47    4.14
  -2   4   0   49.51    4.00
  -2   4   0   44.38    4.01
   2   4   0   45.28    3.98
  -2   4   0   52.73    3.97
  -2   4   0   54.50    4.11
   3  -4   0   12.07    1.10
  -3  -4   0   10.89    0.96
  -3  -4   0    9.14    1.07
  -3  -4   0   10.49    1.29
  -3  -4   0    8.38    1.05
   3  -4   0    8.76    1.06
   3  -4   0    8.72    0.92
  -3   4   0   10.53    0.98
  -3   4   0   11.15    1.19
  -3   4   0    8.88    1.02
  -3   4   0   10.23    0.94
  -3   4   0    9.55    1.14
   3   4   0   11.57    1.26
  -4  -4   0    4.60    0.92
  -4  -4   0    3.39    0.60
  -4  -4   0    2.81    0.58
  -4   4   0    3.62    0.62
  -4   4   0    3.30    0.61
  -4   4   0    4.17    0.67
  -4   4   0    3.71    0.60
  -4   4   0    2.51    0.66
   4   4   0    4.00    0.86
  -5  -4   0   12.70    1.38
  -5  -4   0   10.68    1.53
  -5   4   0   13.22    1.56
  -5   4   0   15.20    1.41
  -6  -4   0    1.13    0.78
  -6  -4   0    1.43    0.67
  -6   4   0    2.80    0.71
  -6   4   0    1.03    0.78
   0  -5   0    0.09    0.22
   0  -5   0    0.07    0.33
   0  -5   0    0.16    0.10
   0  -5   0    0.05    0.14
   0  -5   0    0.00    0.14
   0   5   0    0.09    0.15
   0   5   0    0.24    0.36
   0   5   0    0.12    0.14
   0   5   0    0.16    0.19
  -1  -5   0   74.32    5.42
   1  -5   0   65.59    5.55
   1  -5   0   68.27    5.49
  -1  -5   0   61.34    5.41
  -1  -5   0   57.15    5.43
  -1  -5   0   66.02    5.59
  -1   5   0   61.75    5.44
   1   5   0   67.07    5.42
   1   5   0   59.10    5.46
   1   5   0   64.52    5.41
  -1   5   0   68.43    5.58
  -1   5   0   60.22    5.44
  -2  -5   0   19.23    1.75
  -2  -5   0   21.53    1.93
   2  -5   0   19.76    1.79
  -2  -5   0   20.72    1.67
  -2  -5   0   17.38    1.71
  -2  -5   0   18.17    1.62
   2  -5   0   16.52    1.76
  -2   5   0   19.42    1.70
   2   5   0   20.93    1.62
  -2   5   0   18.30    1.72
   2   5   0   19.29    1.67
  -3  -5   0    0.87    0.61
  -3  -5   0    0.82    0.26
  -3  -5   0    1.03    0.37
  -3  -5   0    0.79    0.39
   3  -5   0    0.78    0.43
   3  -5   0    0.64    0.31
  -3   5   0    1.29    0.25
  -3   5   0    1.16    0.37
   3   5   0    0.81    0.26
  -3   5   0    1.18    0.45
   3   5   0    1.46    0.62
  -3   5   0    0.75    0.56
  -3   5   0    1.59    0.32
  -4  -5   0    8.83    1.02
  -4  -5   0    8.85    1.23
  -4  -5   0   11.09    1.73
  -4   5   0    9.31    1.43
  -4   5   0   10.80    1.07
  -4   5   0    9.86    1.04
  -5  -5   0    6.00    0.89
  -5  -5   0    5.57    1.14
  -5   5   0    4.71    0.84
  -6  -5   0    0.10    0.83
  -6  -5   0   -0.43    0.60
  -6   5   0    0.28    0.74
  -6   5   0    0.42    0.80
   0  -6   0  199.48   15.27
   0  -6   0  156.53   15.06
   0  -6   0  177.12   15.08
   0  -6   0  160.62   15.08
   0   6   0  182.02   15.09
   0   6   0  192.54   15.27
   0   6   0  195.06   15.08
  -1  -6   0   12.62    1.18
   1  -6   0   12.00    1.42
  -1  -6   0   11.62    1.20
  -1  -6   0   13.41    1.19
  -1  -6   0   13.50    1.50
   1  -6   0   14.40    1.30
  -1   6   0   13.86    1.23
  -1   6   0   12.74    1.39
  -1   6   0   14.47    1.53
   1   6   0   14.91    1.20
   1   6   0   12.83    1.25
   1   6   0   13.78    1.17
   1   6   0   17.35    1.76
  -2  -6   0   22.90    2.22
  -2  -6   0   19.27    1.96
   2  -6   0   21.60    2.07
   2  -6   0   19.44    2.02
  -2  -6   0   24.27    2.03
  -2   6   0   21.13    1.97
   2   6   0   21.66    1.86
  -2   6   0   23.69    1.96
   2   6   0   25.08    2.29
   2   6   0   21.73    1.91
  -2   6   0   23.40    2.19
   3  -6   0   36.64    3.66
  -3  -6   0   45.54    3.54
   3  -6   0   39.40    3.67
  -3  -6   0   39.50    3.85
  -3  -6   0   41.72    3.65
  -3  -6   0   39.07    3.61
  -3   6   0   37.04    3.59
   3   6   0   40.75    3.82
  -3   6   0   44.22    3.78
  -3   6   0   41.57    3.57
  -3   6   0   44.39    3.68
  -3   6   0   47.87    3.50
   3   6   0   36.69    3.53
  -4  -6   0   22.69    2.53
  -4  -6   0   24.50    2.25
  -4   6   0   25.28    2.31
  -4   6   0   27.49    2.24
  -5  -6   0    2.07    0.50
  -5  -6   0    1.38    0.67
  -5   6   0    1.21    0.64
  -5   6   0    2.15    0.58
   0  -7   0   -0.06    0.15
   0  -7   0   -0.15    0.08
   0  -7   0    0.73    0.52
   0  -7   0    0.13    0.11
   0  -7   0   -0.17    0.25
   0   7   0   -0.27    0.56
   0   7   0    0.29    0.22
   0   7   0    0.03    0.17
   0   7   0   -0.21    0.15
   1  -7   0   88.90    7.42
  -1  -7   0   74.67    7.22
  -1  -7   0   86.16    7.22
  -1  -7   0   87.04    7.45
   1  -7   0   94.38    7.31
  -1  -7   0   79.83    7.20
  -1   7   0   85.89    7.24
   1   7   0   80.40    7.27
  -1   7   0   89.48    7.46
   1   7   0   87.17    7.20
   1   7   0   92.46    7.48
  -1   7   0   85.36    7.24
  -2  -7   0  115.02    8.55
   2  -7   0   97.22    8.70
  -2  -7   0   99.61    8.80
  -2  -7   0   89.61    8.58
   2   7   0   96.36    8.55
  -2   7   0  111.47    8.80
  -2   7   0  102.87    8.59
   2   7   0  105.65    8.51
  -2   7   0   94.93    8.59
   2   7   0  104.51    8.83
  -3  -7   0    5.52    0.88
   3  -7   0    4.35    0.79
  -3  -7   0    3.65    0.64
  -3  -7   0    4.96    1.03
  -3  -7   0    5.44    0.62
   3  -7   0    4.13    0.73
   3   7   0    4.45    0.96
  -3   7   0    3.91    0.71
  -3   7   0    4.44    0.99
  -3   7   0    5.09    0.50
  -3   7   0    4.35    0.70
  -3   7   0    3.54    0.94
   3   7   0    4.36    0.64
  -4  -7   0    6.79    1.24
  -4  -7   0    7.68    0.92
  -4   7   0    6.89    1.03
  -4   7   0    9.62    0.99
  -5  -7   0   16.93    1.70
  -5  -7   0   17.09    2.01
  -5   7   0   18.88    1.82
  -5   7   0   14.71    1.92
   0  -8   0   56.30    5.06
   0  -8   0   61.59    5.38
   0  -8   0   52.83    5.11
   0   8   0   63.41    5.45
   0   8   0   61.97    5.12
   0   8   0   67.42    5.12
  -1  -8   0   30.00    3.00
   1  -8   0   37.75    3.08
  -1  -8   0   34.20    3.31
   1  -8   0   35.10    3.25
  -1  -8   0   34.85    2.97
  -1   8   0   34.84    3.36
  -1   8   0   36.21    3.00
   1   8   0   34.07    2.95
  -1   8   0   33.16    3.00
   1   8   0   30.91    3.03
   1   8   0   34.68    3.35
   1   8   0   39.88    3.01
  -2  -8   0   29.92    2.95
   2  -8   0   30.11    3.14
  -2  -8   0   38.40    2.91
  -2  -8   0   35.10    3.33
   2  -8   0   28.31    3.02
  -2   8   0   36.02    2.97
  -2   8   0   34.21    2.98
   2   8   0   38.02    3.43
   2   8   0   31.26    2.96
   2   8   0   35.77    2.86
  -2   8   0   37.31    3.34
  -3  -8   0   18.87    2.54
  -3  -8   0   19.71    1.64
   3  -8   0   15.37    1.80
  -3  -8   0   20.28    1.87
  -3   8   0   18.98    1.72
  -3   8   0   18.97    2.54
   3   8   0   15.23    1.64
   4  -8   0    5.73    1.16
  -4  -8   0    8.48    0.91
  -4  -8   0    8.60    1.26
  -4   8   0    7.39    0.82
  -4   8   0    7.24    1.03
  -5  -8   0    1.03    0.53
  -5  -8   0    1.22    0.77
  -5   8   0    2.07    0.84
  -5   8   0    2.37    0.66
   0  -9   0    0.09    0.11
   0  -9   0    0.00    0.21
   0  -9   0    0.05    0.15
   0  -9   0    0.17    0.69
   0  -9   0   -0.10    0.34
   0   9   0   -0.30    0.20
   0   9   0   -0.05    0.21
   0   9   0   -0.11    0.86
   0   9   0   -0.09    0.26
   1  -9   0   29.30    2.45
  -1  -9   0   24.94    2.31
  -1  -9   0   29.30    2.82
   1  -9   0   26.66    2.70
  -1  -9   0   22.48    2.31
  -1   9   0   26.97    2.35
   1   9   0   24.12    2.39
  -1   9   0   26.68    2.84
  -1   9   0   28.11    2.36
   1   9   0   31.86    2.90
   1   9   0   27.04    2.30
  -2  -9   0    8.11    1.40
  -2  -9   0    9.26    1.12
  -2  -9   0   11.08    1.02
   2  -9   0   10.26    1.54
   2  -9   0    8.71    1.16
  -2   9   0   10.10    1.16
  -2   9   0   11.34    1.11
   2   9   0   11.70    0.95
  -2   9   0   11.93    1.89
   2   9   0   10.90    1.04
   2   9   0   12.19    1.62
  -3  -9   0    5.35    0.66
   3  -9   0    4.21    0.88
  -3  -9   0    6.04    1.18
  -3   9   0    4.99    0.82
   3   9   0    4.25    0.73
   4  -9   0    5.47    1.09
  -4  -9   0    5.63    0.83
  -4  -9   0    6.39    1.22
  -4   9   0    6.29    0.99
  -5  -9   0    5.50    1.13
  -5   9   0    7.20    1.02
   0 -10   0   64.56    6.19
   0 -10   0   71.27    5.77
   0  10   0   65.57    5.84
   0  10   0   69.78    5.92
   0  10   0   65.00    6.30
   0  10   0   73.47    5.84
  -1 -10   0   13.80    2.13
  -1 -10   0   12.35    1.35
   1 -10   0   16.28    1.51
  -1 -10   0   13.53    1.35
   1 -10   0   12.52    1.93
  -1  10   0   15.11    1.42
  -1  10   0   14.06    2.24
   1  10   0   12.23    1.45
  -1  10   0   15.82    1.42
   1  10   0   15.09    1.32
   1  10   0   17.26    1.38
  -2 -10   0    1.58    0.47
  -2 -10   0    0.77    1.15
  -2 -10   0    2.36    0.36
  -2 -10   0    3.40    0.63
   2 -10   0    1.38    0.44
   2  10   0    2.13    0.38
  -2  10   0    1.85    0.44
   2  10   0    2.42    0.34
  -2  10   0    2.17    1.30
  -3 -10   0    2.82    0.56
   3 -10   0    2.68    0.81
  -3 -10   0    3.86    0.75
   3  10   0    2.65    0.49
  -3  10   0    2.73    0.53
  -4 -10   0   14.45    1.51
  -4 -10   0   16.74    1.95
  -4  10   0   15.55    1.70
  -5 -10   0    2.17    1.24
  -5  10   0    2.00    1.17
   0 -11   0    0.14    0.25
   0 -11   0    1.07    1.09
   0 -11   0    0.09    0.20
   0 -11   0    0.16    0.41
   0 -11   0    0.14    0.13
   0  11   0    0.27    0.30
   0  11   0    0.15    0.26
   0  11   0   -0.09    1.31
   1 -11   0    3.09    0.58
  -1 -11   0    2.21    0.43
  -1 -11   0    1.94    0.37
   1 -11   0    2.40    1.08
  -1 -11   0    4.26    1.60
  -1 -11   0    2.22    0.40
   1  11   0    3.03    0.46
   1  11   0    5.91    2.14
  -1  11   0    3.11    1.30
  -1  11   0    3.13    0.52
   1  11   0    3.48    0.62
  -1  11   0    3.24    0.49
  -2 -11   0    1.97    0.55
  -2 -11   0    2.54    0.39
   2 -11   0    1.71    0.48
   2  11   0    2.48    0.44
  -2  11   0    2.30    0.70
   3 -11   0    7.68    1.27
  -3 -11   0   10.97    1.06
  -3  11   0   10.99    1.23
  -4 -11   0   15.14    1.77
   4 -11   0    8.51    1.58
  -4 -11   0   12.35    1.35
  -4  11   0   11.13    1.50
   0 -12   0   15.58    1.63
   0 -12   0   15.04    2.73
   0 -12   0   20.86    1.61
   0  12   0   19.95    1.79
   0  12   0   19.45    1.76
   0  12   0   19.17    2.67
  -1 -12   0    6.78    0.94
   1 -12   0    6.23    1.22
  -1 -12   0    8.89    1.67
  -1 -12   0    7.70    0.77
  -1 -12   0    7.91    0.88
   1  12   0    8.27    0.85
  -1  12   0    8.79    1.03
   1  12   0    8.90    1.01
  -1  12   0    8.01    2.06
   2 -12   0    1.60    0.50
  -2 -12   0    3.34    0.74
  -2 -12   0    2.13    0.42
  -2  12   0    1.65    0.51
   2  12   0    2.74    0.35
  -3 -12   0   18.61    1.82
  -3  12   0   21.11    2.01
  -4 -12   0    1.73    0.98
   4 -12   0    0.96    0.73
  -4  12   0    2.45    0.74
   0 -13   0   -0.07    0.45
   0 -13   0    0.40    0.35
   0 -13   0   -1.15    1.57
   0  13   0   -0.32    0.33
   1 -13   0   21.89    2.17
  -1 -13   0   20.35    1.88
  -1 -13   0   18.31    1.97
   1  13   0   24.68    1.97
  -1  13   0   23.07    2.06
  -2 -13   0   31.79    2.95
  -2 -13   0   29.44    2.91
  -2  13   0   36.46    3.08
   2  13   0   36.91    2.90
  -3 -13   0    0.63    0.72
   3 -13   0   -0.28    0.56
  -3 -13   0   -0.27    0.78
  -3  13   0   -0.01    0.57
   0 -14   0   38.61    3.38
   0  14   0   33.04    3.19
  -1 -14   0    9.65    0.91
   1 -14   0    8.95    1.29
  -1 -14   0    7.36    1.10
  -1  14   0   10.25    1.19
   1  14   0    9.73    1.07
  -2 -14   0    5.04    0.87
   2 -14   0    3.68    0.82
  -2 -14   0    6.11    0.72
  -2  14   0    4.68    0.80
  -3 -14   0    8.70    1.08
   3 -14   0    8.83    1.48
  -3  14   0    9.08    1.47
   0 -15   0   -0.21    0.59
   0  15   0    0.10    0.49
  -1 -15   0   13.37    1.71
   1 -15   0   10.12    1.50
  -1 -15   0   10.40    1.33
  -1  15   0    9.00    1.39
   1  15   0   12.63    1.27
  -2 -15   0    8.01    1.57
  -2  15   0    6.85    1.06
   0 -16   0   14.78    1.89
   0  16   0   12.89    1.63
  -6   0   1    0.04    0.67
  -6   0   1    1.74    0.61
  -5   0   1   32.65    2.67
  -5   0   1   29.63    2.68
  -5   0   1   29.24    2.79
  -4   0   1    0.53    0.50
  -4   0   1    1.46    0.44
  -4   0   1    0.85    0.34
  -4   0   1    0.96    0.29
  -4   0   1    0.77    0.24
  -3   0   1    1.56    0.39
  -3   0   1    2.48    0.34
  -3   0   1    1.78    0.34
  -3   0   1    1.74    0.26
  -3   0   1    2.26    0.42
  -3   0   1    1.70    0.30
  -2   0   1  138.68   10.54
  -2   0   1  122.51   10.54
  -2   0   1  128.47   10.54
  -2   0   1  122.92   10.56
  -2   0   1  116.67   10.60
  -1   0   1  212.05   17.66
  -1   0   1  210.52   17.65
   1   0   1   83.20    7.56
  -1   0  -1   82.28    7.56
  -1   0  -1   91.55    7.56
   1   0   1   86.38    7.56
  -1   0  -1   97.77    7.54
   1   0   1   99.71    7.54
   2   0   1    1.04    0.22
  -2   0  -1    1.42    0.31
  -2   0  -1    0.95    0.25
  -2   0  -1    1.54    0.31
  -2   0  -1    1.08    0.24
  -2   0  -1    0.90    0.28
  -2   0  -1    1.24    0.25
  -3   0  -1   -0.55    0.35
  -3   0  -1   -0.01    0.23
  -3   0  -1    0.12    0.23
   3   0   1    0.24    0.20
  -3   0  -1   -0.04    0.25
  -3   0  -1   -0.11    0.13
  -3   0  -1    0.59    0.40
  -4   0  -1   13.32    1.50
  -4   0  -1   15.47    1.24
   4   0   1   12.24    1.34
  -4   0  -1   14.57    1.44
  -4   0  -1   14.03    1.25
  -4   0  -1   12.02    1.60
  -4   0  -1   13.57    1.37
  -4   0  -1   13.39    1.56
  -5   0  -1    4.10    0.85
  -5   0  -1    5.86    0.66
  -5   0  -1    5.64    0.73
  -6   0  -1   -0.09    0.76
  -6   0  -1   -0.71    0.56
  -6  -1   1   21.55    2.16
  -6   1   1   21.16    2.21
  -5  -1   1    1.77    0.57
  -5  -1   1    1.67    0.30
  -5  -1   1    1.47    0.44
  -5  -1   1    1.01    0.40
  -5   1   1    1.22    0.35
  -5   1   1    1.27    0.47
  -5   1   1    0.87    0.40
  -4  -1   1    4.71    0.69
  -4  -1   1    4.62    0.86
  -4  -1   1    4.31    0.98
  -4  -1   1    5.51    0.78
  -4  -1   1    5.24    0.58
  -4  -1   1    4.89    0.72
  -4  -1   1    5.09    0.57
  -4   1   1    5.22    0.77
  -4   1   1    5.44    1.02
  -4   1   1    5.67    0.80
  -4   1   1    5.17    0.79
  -4   1   1    5.41    0.65
  -4   1   1    6.61    0.64
  -3  -1   1   40.14    3.36
  -3  -1   1   39.01    3.37
  -3  -1   1   40.77    3.29
  -3  -1   1   39.30    3.35
  -3  -1   1   35.41    3.33
  -3   1   1   39.38    3.35
  -3   1   1   36.12    3.42
  -3   1   1   41.26    3.32
  -3   1   1   38.38    3.36
  -2  -1   1    5.77    0.61
  -2  -1   1    6.17    0.64
  -2  -1   1    6.64    0.57
  -2  -1   1    6.38    0.64
  -2   1   1    5.96    0.61
  -2   1   1    5.64    0.57
   2   1  -1    6.51    0.64
  -2   1   1    5.78    0.69
  -2   1   1    6.67    0.57
   1  -1  -1  112.42   10.68
  -1  -1   1  142.07   10.70
  -1  -1   1  137.20   10.66
  -1  -1   1  128.59   10.68
   1  -1  -1  144.08   10.67
  -1  -1   1  117.48   10.66
   1   1  -1  130.18   10.66
  -1   1   1  122.46   10.67
  -1   1   1  142.84   10.67
  -1   1   1  112.94   10.67
  -1   1   1  113.32   10.68
   0  -1  -1   55.53    4.92
   0  -1   1   55.43    4.89
   0   1   1   58.43    4.89
   0   1   1   54.85    4.88
   0   1   1   64.08    4.89
   0   1  -1   62.09    4.89
   1  -1   1  127.51   10.54
  -1  -1  -1  132.00   10.64
   1  -1   1  140.90   10.59
  -1  -1  -1  115.26   10.55
  -1  -1  -1  132.25   10.52
   1  -1   1  115.09   10.55
   1   1   1  119.29   10.55
  -1   1  -1  115.85   10.57
  -1   1  -1  124.96   10.55
  -1   1  -1  126.18   10.54
  -1   1  -1  138.45   10.59
  -2  -1  -1    8.97    0.94
  -2  -1  -1   10.36    1.03
   2  -1   1    9.00    0.92
  -2  -1  -1    9.98    0.86
  -2  -1  -1   10.03    0.94
  -2   1  -1   10.88    0.90
   2   1   1    9.20    0.93
  -2   1  -1   10.11    0.96
  -2   1  -1   11.80    1.00
  -2   1  -1   10.54    0.93
  -3  -1  -1   47.35    4.51
  -3  -1  -1   51.07    4.44
   3  -1   1   47.74    4.43
  -3  -1  -1   54.86    4.37
  -3  -1  -1   51.36    4.45
  -3  -1  -1   55.47    4.51
  -3  -1  -1   52.68    4.37
  -3  -1  -1   55.66    4.52
  -3   1  -1   52.52    4.47
  -3   1  -1   55.77    4.49
  -3   1  -1   52.79    4.44
   3   1   1   46.55    4.44
  -3   1  -1   49.97    4.45
  -3   1  -1   52.29    4.53
  -3   1  -1   53.31    4.39
  -4  -1  -1   10.02    0.90
   4  -1   1    9.22    1.03
  -4  -1  -1    7.35    1.36
  -4  -1  -1   10.52    0.90
  -4  -1  -1   10.17    1.33
  -4  -1  -1   10.74    1.35
  -4  -1  -1    9.61    1.05
  -4  -1  -1    9.68    1.21
  -4   1  -1    9.94    1.10
  -4   1  -1   10.48    1.15
   4   1   1    9.16    1.06
  -4   1  -1    9.77    1.21
  -4   1  -1    9.08    1.36
  -4   1  -1   10.30    0.95
  -5  -1  -1    2.65    0.86
  -5  -1  -1    3.03    0.52
  -5  -1  -1    3.88    0.47
  -5  -1  -1    1.88    0.60
  -5   1  -1    4.40    0.59
  -5   1  -1    2.33    0.60
  -5   1  -1    3.15    0.51
  -6  -1  -1    0.02    0.59
  -6  -1  -1    0.12    0.70
  -6   1  -1    0.03    0.62
  -6  -2   1    1.54    0.60
  -6  -2   1    2.37    0.79
  -6   2   1    2.42    0.74
  -6   2   1    2.88    0.62
  -5  -2   1   16.80    1.56
  -5  -2   1   19.34    1.56
  -5  -2   1   15.31    1.87
  -5  -2   1   15.40    1.71
  -5   2   1   20.92    1.68
  -5   2   1   18.18    1.72
  -4  -2   1    0.34    0.81
  -4  -2   1    0.98    0.51
  -4  -2   1    1.46    0.23
  -4  -2   1    1.46    0.44
  -4  -2   1    0.89    0.22
  -4  -2   1    1.17    0.51
  -4  -2   1    1.43    0.48
  -4  -2   1    1.36    0.31
  -4   2   1    0.98    0.42
  -4   2   1    1.68    0.32
  -4   2   1    1.22    0.39
  -4   2   1    0.34    0.47
  -4   2   1    1.22    0.32
  -4   2   1    1.59    0.41
  -3  -2   1   14.64    1.35
  -3  -2   1   12.92    1.31
  -3  -2   1   11.44    1.31
  -3  -2   1   14.43    1.18
  -3  -2   1   13.33    1.23
  -3   2   1   12.33    1.27
  -3   2   1   13.91    1.38
  -3   2   1   15.11    1.24
  -2  -2   1   10.32    0.92
  -2  -2   1   10.60    0.96
   2  -2  -1    9.39    0.98
  -2  -2   1   11.00    0.88
  -2  -2   1   11.38    1.01
  -2  -2   1    9.20    0.98
   2  -2  -1   10.99    0.93
  -2   2   1   10.64    0.93
  -2   2   1    9.21    0.91
  -2   2   1    9.12    1.00
  -2   2   1   10.33    0.93
   2   2  -1   11.07    1.01
  -2   2   1    8.71    0.94
  -1  -2   1  921.62   77.93
  -1  -2   1  845.63   77.82
   1  -2  -1  961.82   77.83
  -1   2   1 1000.00   77.84
   0  -2   1   38.71    3.12
   0  -2   1   37.81    3.06
   0  -2   1   33.16    3.05
   0  -2  -1   38.44    3.07
   0  -2  -1   34.61    3.05
   0  -2  -1   38.57    3.12
   0   2   1   33.21    3.05
   0   2   1   38.58    3.12
   0   2  -1   32.49    3.06
   0   2  -1   39.96    3.07
   1  -2   1    5.22    0.54
  -1  -2  -1    6.91    0.67
  -1  -2  -1    4.87    0.55
   1  -2   1    5.28    0.52
   1  -2   1    6.35    0.61
   1  -2   1    4.98    0.59
  -1   2  -1    6.23    0.55
   1   2   1    5.27    0.55
  -1   2  -1    6.98    0.64
   1   2   1    6.20    0.55
  -1   2  -1    6.71    0.53
  -1   2  -1    5.97    0.60
  -2  -2  -1    0.95    0.24
  -2  -2  -1    0.86    0.21
   2  -2   1    0.98    0.27
  -2  -2  -1    0.58    0.34
   2  -2   1    0.75    0.18
   2  -2   1    0.74    0.23
  -2   2  -1    0.74    0.26
  -2   2  -1    0.75    0.18
  -2   2  -1    1.14    0.21
   2   2   1    0.96    0.21
   2   2   1    1.24    0.32
  -2   2  -1    1.29    0.31
   2   2   1    0.94    0.21
  -3  -2  -1   24.04    2.18
  -3  -2  -1   23.17    2.21
   3  -2   1   21.93    2.16
  -3  -2  -1   26.43    2.09
  -3  -2  -1   26.50    2.09
  -3  -2  -1   28.37    2.34
  -3   2  -1   26.11    2.26
   3   2   1   21.45    2.19
  -3   2  -1   24.89    2.22
  -3   2  -1   24.91    2.15
  -3   2  -1   26.34    2.26
  -3   2  -1   25.62    2.18
  -3   2  -1   22.94    2.29
  -4  -2  -1    5.38    0.85
  -4  -2  -1    3.48    0.78
   4  -2   1    4.37    0.62
  -4  -2  -1    4.16    0.67
  -4  -2  -1    3.81    0.84
  -4  -2  -1    3.20    0.91
  -4  -2  -1    3.10    0.70
  -4  -2  -1    4.10    0.43
  -4   2  -1    4.22    0.79
  -4   2  -1    4.35    0.57
  -4   2  -1    4.81    0.72
  -4   2  -1    4.28    0.76
  -4   2  -1    4.25    0.85
  -4   2  -1    4.29    0.85
  -5  -2  -1    2.57    0.55
  -5  -2  -1    2.88    0.73
  -5   2  -1    3.80    0.68
  -5   2  -1    3.79    0.63
  -5   2  -1    3.25    0.54
  -6  -2  -1    4.95    0.84
  -6  -2  -1    4.15    0.94
  -6   2  -1    5.01    0.90
  -6  -3   1    1.53    0.78
  -6  -3   1    1.64    0.63
  -6   3   1    2.45    0.64
  -6   3   1    1.53    0.74
  -5  -3   1    0.08    0.50
  -5  -3   1    0.44    0.72
  -5  -3   1   -0.05    0.33
  -5   3   1   -0.25    0.34
  -5   3   1    0.00    0.49
  -4  -3   1    0.48    0.61
  -4  -3   1    0.09    0.24
  -4  -3   1    0.11    0.37
  -4  -3   1    0.38    0.14
  -4   3   1    0.35    0.33
  -4   3   1    0.27    0.27
  -4   3   1    0.36    0.54
  -4   3   1   -0.04    0.42
  -4   3   1    0.28    0.39
  -3  -3   1    0.94    0.22
  -3  -3   1    0.58    0.28
  -3  -3   1    1.45    0.46
  -3  -3   1    0.60    0.32
  -3  -3   1    0.94    0.14
  -3   3   1    0.73    0.24
  -3   3   1    0.95    0.37
  -3   3   1    0.70    0.32
   3   3  -1    0.14    0.40
  -3   3   1    0.61    0.27
  -3   3   1    0.68    0.23
  -2  -3   1   11.49    1.19
   2  -3  -1   13.93    1.17
  -2  -3   1   14.13    1.08
  -2  -3   1   14.43    1.27
   2  -3  -1   11.40    1.19
  -2  -3   1   13.44    1.12
  -2  -3   1   11.89    1.18
  -2   3   1   11.75    1.16
   2   3  -1   13.68    1.28
  -2   3   1   13.02    1.19
  -2   3   1   12.27    1.15
  -2   3   1   12.13    1.11
   2   3  -1   12.99    1.08
   2   3  -1   11.81    1.12
  -2   3   1   11.78    1.20
  -1  -3   1   66.00    5.34
  -1  -3   1   67.12    5.39
  -1  -3   1   66.30    5.45
  -1  -3   1   72.95    5.34
   1  -3  -1   66.84    5.42
  -1  -3   1   59.09    5.37
   1  -3  -1   60.33    5.39
  -1   3   1   61.25    5.33
  -1   3   1   63.12    5.37
   1   3  -1   62.55    5.34
   1   3  -1   67.47    5.34
   1   3  -1   56.23    5.38
  -1   3   1   65.72    5.42
  -1   3   1   58.02    5.36
   0  -3   1   25.71    2.09
   0  -3  -1   26.47    2.18
   0  -3   1   21.55    2.08
   0  -3  -1   22.71    2.07
   0  -3   1   21.73    2.07
   0  -3   1   25.55    2.18
   0   3  -1   24.14    2.08
   0   3   1   24.78    2.09
   0   3   1   22.90    2.07
   0   3   1   25.63    2.18
   0   3   1   28.61    2.09
   0   3  -1   27.46    2.20
   1  -3   1   16.75    1.45
  -1  -3  -1   14.01    1.37
   1  -3   1   15.28    1.34
  -1  -3  -1   17.37    1.50
  -1  -3  -1   15.17    1.39
   1  -3   1   16.57    1.42
   1  -3   1   16.80    1.37
  -1   3  -1   15.43    1.37
  -1   3  -1   18.18    1.43
  -1   3  -1   13.57    1.37
  -1   3  -1   16.10    1.47
   1   3   1   14.10    1.37
   1   3   1   15.33    1.36
   1   3   1   17.26    1.50
   1   3   1   15.70    1.32
  -2  -3  -1   11.94    1.29
  -2  -3  -1   13.30    1.34
   2  -3   1   15.60    1.33
   2  -3   1   11.59    1.29
  -2  -3  -1   13.73    1.41
   2  -3   1   12.35    1.21
  -2  -3  -1   14.25    1.24
  -2   3  -1   14.87    1.24
  -2   3  -1   16.22    1.38
   2   3   1   15.74    1.39
   2   3   1   13.65    1.24
   2   3   1   13.75    1.26
  -2   3  -1   11.96    1.39
  -2   3  -1   15.82    1.22
   3  -3   1    0.07    0.36
  -3  -3  -1   -0.05    0.48
   3  -3   1    0.41    0.20
  -3  -3  -1    0.70    0.31
  -3  -3  -1    0.39    0.30
  -3  -3  -1    0.26    0.22
   3   3   1    0.31    0.21
  -3   3  -1    0.73    0.45
  -3   3  -1    0.35    0.22
  -3   3  -1    0.80    0.38
  -3   3  -1    0.82    0.31
   3   3   1    1.08    0.45
  -3   3  -1    0.99    0.26
   4  -3   1   51.63    4.90
  -4  -3  -1   58.55    5.13
  -4  -3  -1   59.39    5.10
  -4  -3  -1   50.74    5.00
  -4  -3  -1   55.49    4.91
  -4   3  -1   55.02    4.98
  -4   3  -1   60.87    4.93
  -4   3  -1   60.19    5.04
  -4   3  -1   61.09    4.89
  -4   3  -1   60.67    5.00
  -5  -3  -1    0.79    0.53
  -5  -3  -1    0.83    0.46
  -5   3  -1    1.40    0.40
  -5   3  -1    0.21    0.53
  -6  -3  -1    0.91    0.81
  -6  -3  -1    1.15    0.68
  -6   3  -1    3.24    0.81
  -6   3  -1    1.01    0.71
  -6  -4   1   -0.61    0.57
  -6  -4   1   -0.17    0.73
  -6   4   1   -0.22    0.68
  -6   4   1    0.48    0.60
  -5  -4   1    1.94    0.62
  -5  -4   1    2.65    0.50
  -5   4   1    3.34    0.54
  -5   4   1    1.48    0.58
  -4  -4   1    3.82    0.82
  -4  -4   1    3.20    0.56
  -4  -4   1    2.51    0.55
   4   4  -1    4.08    0.79
  -4   4   1    2.59    0.82
  -4   4   1    3.49    0.50
  -4   4   1    3.66    0.61
   3  -4  -1    0.67    0.35
  -3  -4   1    1.11    0.18
  -3  -4   1    1.00    0.35
   3  -4  -1    0.62    0.31
  -3  -4   1    1.04    0.32
  -3  -4   1    1.54    0.53
  -3  -4   1    1.00    0.24
  -3   4   1    1.59    0.43
  -3   4   1    1.29    0.34
  -3   4   1    1.56    0.44
  -3   4   1    1.24    0.29
   3   4  -1    1.54    0.51
  -3   4   1    1.12    0.25
   2  -4  -1   12.66    1.49
  -2  -4   1   13.98    1.19
  -2  -4   1   12.40    1.25
  -2  -4   1   13.74    1.27
  -2  -4   1   13.97    1.15
   2  -4  -1   11.96    1.28
  -2  -4   1   13.33    1.39
   2   4  -1   14.23    1.40
  -2   4   1   12.33    1.23
  -2   4   1   14.06    1.30
  -2   4   1   14.02    1.17
  -2   4   1   14.08    1.33
   2   4  -1   14.51    1.15
   2   4  -1   12.62    1.19
  -2   4   1   13.31    1.23
  -1  -4   1   29.24    2.14
   1  -4  -1   25.37    2.21
  -1  -4   1   26.79    2.29
  -1  -4   1   22.83    2.17
   1  -4  -1   26.25    2.26
  -1  -4   1   25.15    2.13
   1   4  -1   23.90    2.19
   1   4  -1   27.24    2.32
  -1   4   1   23.20    2.17
   1   4  -1   25.28    2.13
  -1   4   1   25.70    2.17
  -1   4   1   26.77    2.27
   1   4  -1   21.20    2.14
   0  -4   1   31.65    2.60
   0  -4  -1   27.33    2.57
   0  -4   1   26.86    2.57
   0  -4  -1   33.58    2.73
   0  -4  -1   31.23    2.60
   0  -4   1   32.40    2.72
   0   4   1   30.05    2.60
   0   4   1   33.40    2.60
   0   4  -1   31.33    2.60
   0   4  -1   29.12    2.59
   0   4   1   31.22    2.72
   1  -4   1   12.81    1.14
   1  -4   1   13.37    1.20
   1  -4   1   11.50    1.08
   1  -4   1   12.45    1.23
  -1  -4  -1   13.87    1.18
  -1  -4  -1   14.03    1.32
   1   4   1   12.66    1.08
  -1   4  -1   11.75    1.14
  -1   4  -1   12.97    1.14
   1   4   1   12.53    1.12
   1   4   1   11.46    1.15
   1   4   1   11.81    1.13
  -1   4  -1   13.64    1.31
   1   4   1   14.05    1.33
  -2  -4  -1   37.41    3.36
   2  -4   1   34.83    3.15
   2  -4   1   34.02    3.25
  -2  -4  -1   36.15    3.23
  -2  -4  -1   33.35    3.20
  -2  -4  -1   38.50    3.18
   2  -4   1   40.22    3.29
  -2   4  -1   41.76    3.32
   2   4   1   38.35    3.18
  -2   4  -1   41.22    3.26
   2   4   1   35.20    3.20
  -2   4  -1   34.28    3.19
  -2   4  -1   40.11    3.19
   3  -4   1   25.65    2.27
   3  -4   1   22.46    2.12
  -3  -4  -1   24.55    2.22
  -3  -4  -1   24.59    2.15
  -3  -4  -1   22.82    2.24
   3  -4   1   20.84    2.24
  -3  -4  -1   26.96    2.41
   3   4   1   27.65    2.39
   3   4   1   22.62    2.15
  -3   4  -1   27.58    2.16
  -3   4  -1   21.79    2.19
  -3   4  -1   26.05    2.30
  -3   4  -1   27.39    2.34
   4  -4   1    1.60    0.35
  -4  -4  -1    0.52    0.85
  -4  -4  -1    0.98    0.35
  -4  -4  -1    1.10    0.47
  -4   4  -1    1.36    0.36
  -4   4  -1    2.18    0.53
  -4   4  -1    1.94    0.75
  -4   4  -1    1.98    0.72
  -4   4  -1    1.92    0.42
  -5  -4  -1   14.21    1.84
  -5  -4  -1   15.06    1.68
  -5   4  -1   19.97    1.69
  -5   4  -1   17.46    1.81
  -6  -4  -1    3.52    1.00
  -6  -4  -1    3.35    0.80
  -6   4  -1    6.03    1.03
  -6  -5   1    1.92    0.65
  -6  -5   1    1.81    0.86
  -6   5   1    2.22    0.91
  -6   5   1    3.02    0.77
  -5  -5   1    0.14    0.51
  -5  -5   1   -0.34    0.36
  -5   5   1    0.49    0.57
  -5   5   1    0.23    0.67
  -4  -5   1   17.27    1.65
  -4  -5   1   16.78    1.83
  -4  -5   1   18.75    2.15
  -4   5   1   19.40    1.79
   4   5  -1   18.50    2.12
  -4   5   1   18.30    1.71
  -4   5   1   18.07    1.66
  -3  -5   1   55.95    4.68
  -3  -5   1   58.24    4.89
  -3  -5   1   49.17    4.75
   3  -5  -1   49.76    4.79
   3  -5  -1   55.95    4.77
  -3  -5   1   54.30    4.78
  -3  -5   1   53.88    4.61
   3   5  -1   59.32    4.90
  -3   5   1   58.69    4.80
  -3   5   1   49.56    4.72
  -3   5   1   56.70    4.72
  -3   5   1   58.26    4.66
  -3   5   1   58.34    4.80
  -2  -5   1   12.55    1.20
  -2  -5   1   11.40    1.15
   2  -5  -1   11.40    1.20
  -2  -5   1   13.90    1.09
  -2  -5   1   12.00    1.05
  -2  -5   1    9.92    1.38
   2  -5  -1   10.92    1.22
   2   5  -1   11.43    1.09
   2   5  -1   10.13    1.17
  -2   5   1   14.64    1.23
  -2   5   1   12.41    1.15
  -2   5   1   12.95    1.68
   2   5  -1   12.76    1.06
  -2   5   1   11.42    1.15
  -2   5   1   13.62    1.06
   1  -5  -1   24.93    2.15
  -1  -5   1   23.85    2.25
   1  -5  -1   25.62    2.23
  -1  -5   1   21.95    2.09
  -1  -5   1   24.13    2.06
  -1  -5   1   25.22    2.06
   1   5  -1   24.18    2.28
   1   5  -1   22.97    2.12
  -1   5   1   23.28    2.10
   1   5  -1   24.41    2.06
   1   5  -1   25.21    2.06
  -1   5   1   25.35    2.25
  -1   5   1   24.03    2.10
   0  -5   1   46.79    4.13
   0  -5  -1   42.01    4.10
   0  -5   1   41.40    4.12
   0  -5  -1   52.39    4.29
   0  -5  -1   46.54    4.13
   0  -5   1   48.50    4.27
   0   5   1   55.83    4.13
   0   5  -1   49.36    4.12
   0   5  -1   51.89    4.30
   0   5   1   54.13    4.30
   0   5   1   49.22    4.13
   0   5  -1   50.93    4.13
   1  -5   1   59.49    5.00
  -1  -5  -1   57.23    5.03
   1  -5   1   61.41    4.93
   1  -5   1   53.88    4.83
   1  -5   1   56.97    4.88
  -1  -5  -1   66.05    4.87
   1   5   1   61.05    4.87
  -1   5  -1   60.42    4.83
  -1   5  -1   62.59    5.04
  -1   5  -1   57.02    4.88
   1   5   1   60.77    5.06
   1   5   1   50.90    4.89
  -1   5  -1   53.24    4.88
   1   5   1   48.29    4.86
  -2  -5  -1   22.84    2.18
  -2  -5  -1   25.37    2.22
   2  -5   1   23.28    2.11
   2  -5   1   23.00    2.23
  -2  -5  -1   28.56    2.15
   2  -5   1   26.03    2.28
  -2  -5  -1   24.02    2.38
  -2   5  -1   23.39    2.18
  -2   5  -1   26.63    2.17
  -2   5  -1   23.38    2.48
   2   5   1   25.16    2.15
  -3  -5  -1    0.35    0.63
   3  -5   1    1.05    0.22
  -3  -5  -1    1.08    0.39
  -3  -5  -1    0.99    0.40
   3  -5   1    0.90    0.37
  -3  -5  -1    0.91    0.29
   3  -5   1    0.46    0.46
   3   5   1    1.21    0.60
  -3   5  -1    0.69    0.35
  -3   5  -1    2.39    0.64
  -3   5  -1    0.65    0.46
   3   5   1    0.98    0.30
  -3   5  -1    0.86    0.26
  -3   5  -1    0.42    0.25
  -4  -5  -1   27.05    3.08
  -4  -5  -1   22.01    2.33
  -4  -5  -1   23.17    2.19
  -4   5  -1   26.78    2.19
  -4   5  -1   25.59    2.21
  -4   5  -1   22.33    2.30
  -5  -5  -1    6.22    1.26
  -5  -5  -1    6.82    1.00
  -5   5  -1    7.91    1.25
  -6  -5  -1    2.54    0.72
  -6  -5  -1    1.40    0.93
  -6   5  -1    2.67    0.79
  -6   5  -1    2.89    0.96
  -5  -6   1    9.90    1.18
  -5  -6   1   10.09    1.48
  -5   6   1   11.39    1.49
  -5   6   1   10.90    1.29
  -4  -6   1    6.19    1.09
  -4  -6   1    6.91    0.79
  -4   6   1    6.22    0.91
  -4   6   1    7.29    0.82
  -3  -6   1    0.19    0.33
   3  -6  -1    0.45    0.41
  -3  -6   1   -0.03    0.38
  -3  -6   1    0.31    0.66
  -3  -6   1    0.41    0.23
   3  -6  -1    0.24    0.29
  -3   6   1    0.40    0.28
  -3   6   1    0.59    0.20
  -3   6   1    0.75    0.36
  -3   6   1   -0.02    0.59
   3   6  -1    0.38    0.66
  -3   6   1    0.32    0.42
   3   6  -1    0.67    0.28
  -2  -6   1   58.17    4.83
   2  -6  -1   55.37    4.96
  -2  -6   1   58.96    5.09
  -2  -6   1   67.50    4.96
  -2  -6   1   53.02    4.90
   2  -6  -1   57.82    4.99
  -2   6   1   61.08    5.05
   2   6  -1   57.80    4.83
  -2   6   1   56.35    4.90
   2   6  -1   52.61    4.85
  -2   6   1   54.63    4.90
  -1  -6   1   26.93    2.48
  -1  -6   1   23.68    2.25
  -1  -6   1   25.54    2.23
   1  -6  -1   27.84    2.32
   1  -6  -1   26.53    2.44
  -1  -6   1   26.79    2.23
  -1   6   1   25.08    2.26
  -1   6   1   27.46    2.46
   1   6  -1   25.08    2.29
   1   6  -1   26.15    2.22
   1   6  -1   28.69    2.23
  -1   6   1   24.11    2.30
   0  -6   1   28.66    2.60
   0  -6  -1   26.86    2.60
   0  -6  -1   28.34    2.64
   0  -6   1   26.48    2.62
   0  -6   1   30.21    2.64
   0  -6  -1   35.23    2.88
   0   6   1   35.09    2.64
   0   6  -1   32.63    2.63
   0   6   1   30.85    2.86
   0   6   1   31.89    2.64
   0   6  -1   33.81    2.89
   0   6  -1   32.69    2.64
   1  -6   1  127.52   11.66
   1  -6   1  140.28   11.72
  -1  -6  -1  153.64   11.71
   1  -6   1  143.73   11.86
  -1  -6  -1  119.34   11.70
   1  -6   1  147.30   11.77
  -1  -6  -1  142.45   11.90
   1   6   1  150.70   11.92
   1   6   1  124.72   11.74
  -1   6  -1  138.64   11.72
   1   6   1  138.32   11.68
  -1   6  -1  125.07   11.74
  -1   6  -1  151.88   11.90
   1   6   1  153.54   11.71
   2  -6   1    6.94    0.78
  -2  -6  -1    8.94    0.97
  -2  -6  -1    7.44    0.89
  -2  -6  -1   10.04    0.85
  -2  -6  -1    8.18    1.24
   2  -6   1    7.20    0.95
   2  -6   1    8.24    1.04
  -2   6  -1   10.13    0.77
   2   6   1    8.82    1.31
   2   6   1    8.36    0.84
  -2   6  -1    8.10    0.89
  -2   6  -1    8.60    0.87
  -2   6  -1    9.35    1.29
   2   6   1    8.62    0.73
  -3  -6  -1    6.23    1.13
   3  -6   1    8.72    1.07
  -3  -6  -1    8.65    0.84
   3  -6   1    6.19    0.73
  -3  -6  -1    7.11    0.95
  -3  -6  -1    7.35    0.99
   3  -6   1    6.63    0.96
  -3   6  -1    6.78    1.08
  -3   6  -1    8.99    0.77
   3   6   1   10.62    1.38
   3   6   1    6.74    0.83
  -3   6  -1    7.93    1.11
  -3   6  -1    7.25    0.91
  -3   6  -1    7.96    0.85
  -4  -6  -1    2.35    1.11
  -4  -6  -1    2.56    0.47
  -4   6  -1    2.93    0.50
  -4   6  -1    3.72    0.66
  -5  -6  -1    3.39    0.67
  -5  -6  -1    3.12    0.79
  -5   6  -1    3.10    0.80
  -5   6  -1    3.23    0.63
  -5  -7   1    0.25    0.66
  -5  -7   1    0.67    0.46
  -5   7   1    1.48    0.58
  -5   7   1    0.68    0.71
  -4  -7   1   29.90    2.47
  -4  -7   1   26.66    2.70
   4  -7  -1   23.54    2.67
  -4   7   1   30.01    2.61
  -4   7   1   29.30    2.49
  -3  -7   1   13.37    1.58
  -3  -7   1   14.18    1.99
   3  -7  -1   12.98    1.64
  -3  -7   1   17.44    1.64
   3  -7  -1   13.16    1.58
  -3  -7   1   17.37    1.42
  -3   7   1   13.91    1.65
  -3   7   1   17.74    1.68
  -3   7   1   16.75    1.89
  -3   7   1   16.02    1.51
  -3   7   1   16.89    1.36
   3   7  -1   15.88    1.96
   2  -7  -1    6.65    0.86
  -2  -7   1    8.02    0.71
  -2  -7   1    6.73    0.99
  -2  -7   1    6.28    0.80
   2  -7  -1    7.79    1.02
  -2  -7   1    6.58    0.67
  -2   7   1    7.70    1.25
   2   7  -1    6.38    0.84
  -2   7   1    7.30    0.84
   2   7  -1    7.51    0.66
  -2   7   1    7.52    0.80
   2   7  -1    7.03    1.09
   2   7  -1    6.83    0.70
   1  -7  -1   16.19    1.66
   1  -7  -1   18.72    1.90
  -1  -7   1   18.45    1.62
  -1  -7   1   18.48    1.95
  -1  -7   1   18.79    1.63
   1  -7  -1   20.83    1.74
  -1  -7   1   17.79    1.65
   1   7  -1   18.58    2.03
  -1   7   1   20.61    2.04
   1   7  -1   18.18    1.70
   1   7  -1   18.96    1.62
  -1   7   1   18.56    1.66
  -1   7   1   19.28    1.66
   0  -7   1   69.07    5.90
   0  -7  -1   61.58    5.68
   0  -7   1   66.74    5.64
   0  -7   1   65.63    5.71
   0  -7  -1   58.74    5.64
   0   7  -1   73.17    5.67
   0   7   1   67.61    5.91
   0   7  -1   70.04    5.69
   0   7   1   69.47    5.68
   0   7  -1   69.08    5.94
   0   7   1   69.93    5.79
  -1  -7  -1   19.58    1.66
   1  -7   1   17.54    1.59
   1  -7   1   19.95    1.76
  -1  -7  -1   15.81    1.65
  -1  -7  -1   20.01    2.02
   1  -7   1   19.84    1.92
   1  -7   1   18.96    1.69
   1   7   1   21.46    1.66
   1   7   1   19.81    2.05
   1   7   1   19.13    1.63
  -1   7  -1   18.79    1.68
  -1   7  -1   19.93    2.04
   1   7   1   16.75    1.70
  -1   7  -1   18.64    1.68
   2  -7   1   39.09    3.69
  -2  -7  -1   43.00    3.83
  -2  -7  -1   37.11    3.54
   2  -7   1   36.72    3.61
  -2  -7  -1   47.32    3.52
  -2   7  -1   40.46    3.54
   2   7   1   39.64    3.51
  -2   7  -1   36.82    3.55
  -2   7  -1   44.68    3.85
  -2   7  -1   43.42    3.45
   2   7   1   41.92    3.45
   2   7   1   44.22    3.86
  -3  -7  -1    6.21    0.71
  -3  -7  -1    6.44    0.95
  -3  -7  -1    6.35    1.17
  -3  -7  -1    4.67    0.74
   3  -7   1    5.77    0.87
   3  -7   1    4.78    0.86
   3   7   1    5.67    0.74
  -3   7  -1    6.00    0.61
  -3   7  -1    6.40    1.09
  -3   7  -1    6.28    0.77
  -3   7  -1    6.85    1.14
  -3   7  -1    4.56    1.02
  -4  -7  -1    6.29    0.87
   4  -7   1    8.11    1.56
  -4  -7  -1    6.34    1.13
  -4   7  -1    6.81    0.85
  -4   7  -1    6.91    0.98
  -5  -7  -1    1.24    0.74
  -5   7  -1    2.06    0.78
  -5   7  -1    2.16    0.62
  -5  -8   1   16.52    1.69
  -5  -8   1   15.96    2.07
  -5   8   1   18.57    1.87
   4  -8  -1    1.20    0.54
  -4  -8   1    1.68    0.62
  -4  -8   1    1.39    0.36
  -4   8   1    1.08    0.27
  -4   8   1    1.37    0.47
  -3  -8   1    9.11    0.84
   3  -8  -1    7.15    1.05
  -3  -8   1    6.69    1.67
  -3  -8   1    9.01    1.15
  -3   8   1    9.56    1.56
   3   8  -1    7.55    0.89
  -3   8   1    6.53    1.31
  -3   8   1    8.99    0.98
   2  -8  -1    0.93    0.54
  -2  -8   1    0.23    0.19
  -2  -8   1    0.44    0.29
  -2  -8   1    0.14    0.71
  -2  -8   1    0.19    0.17
   2  -8  -1    0.04    0.29
  -2  -8   1    0.27    0.37
  -2   8   1    0.43    0.32
   2   8  -1    0.05    0.31
   2   8  -1   -0.62    0.75
  -2   8   1   -0.25    0.38
  -2   8   1   -0.59    0.74
   2   8  -1   -0.13    0.18
  -2   8   1    0.23    0.25
   2   8  -1    0.18    0.13
   1  -8  -1  113.50    9.18
   1  -8  -1  108.31    9.32
  -1  -8   1  100.84    9.08
  -1  -8   1  110.36    9.36
   1   8  -1  108.34    9.08
   1   8  -1  111.14    9.40
  -1   8   1  106.61    9.12
  -1   8   1  110.28    9.36
   1   8  -1  101.34    9.16
  -1   8   1  112.21    9.12
   0  -8   1   13.69    1.43
   0  -8   1   14.00    1.40
   0  -8   1   15.39    1.46
   0  -8   1   17.10    1.84
   0  -8   1   17.54    1.39
   0  -8  -1   14.41    1.39
   0  -8  -1   15.18    1.45
   0  -8  -1   18.62    1.88
   0   8   1   21.79    2.25
   0   8   1   17.03    1.45
   0   8  -1   14.30    1.97
   0   8   1   18.88    1.52
   0   8  -1   17.10    1.46
  -1  -8  -1   40.97    3.82
   1  -8   1   43.65    3.58
   1  -8   1   37.49    3.41
  -1  -8  -1   35.32    3.47
  -1  -8  -1   42.16    3.48
   1  -8   1   41.61    3.74
   1  -8   1   37.43    3.50
  -1   8  -1   40.89    3.50
   1   8   1   46.22    3.49
  -1   8  -1   42.09    3.51
   1   8   1   41.53    3.45
   1   8   1   40.25    3.86
  -1   8  -1   45.49    3.90
   1   8   1   36.28    3.52
   2  -8   1   18.51    1.89
  -2  -8  -1   17.81    2.19
   2  -8   1   15.88    1.72
  -2  -8  -1   20.15    1.61
  -2  -8  -1   15.84    1.65
  -2   8  -1   18.95    1.65
  -2   8  -1   16.01    1.67
   2   8   1   18.62    1.51
   2   8   1   17.25    2.19
  -2   8  -1   17.94    2.19
   2   8   1   17.40    1.60
  -3  -8  -1   27.06    2.32
  -3  -8  -1   19.32    3.05
  -3  -8  -1   26.54    2.12
  -3   8  -1   24.05    2.02
   3   8   1   19.28    2.11
  -3   8  -1   23.78    2.17
  -3   8  -1   18.10    3.28
   4  -8   1    1.50    0.59
  -4  -8  -1    1.09    0.59
  -4  -8  -1    1.36    0.41
  -4   8  -1    2.38    0.53
  -5  -8  -1   -0.52    0.69
  -5  -8  -1    0.29    0.66
  -5   8  -1    1.11    0.62
  -5   8  -1   -0.10    0.70
  -5  -9   1    7.11    1.65
  -5   9   1    9.85    1.37
  -4  -9   1    5.52    0.76
  -4  -9   1    6.18    1.21
  -4   9   1    6.09    0.98
   3  -9  -1   11.20    1.35
  -3  -9   1   12.06    1.12
  -3   9   1   12.15    1.30
   3   9  -1   11.44    1.17
  -2  -9   1    5.07    0.74
  -2  -9   1    4.40    1.04
   2  -9  -1    3.78    0.82
   2  -9  -1    4.37    0.74
  -2  -9   1    5.05    0.56
  -2   9   1    4.00    0.78
   2   9  -1    4.94    1.16
  -2   9   1    4.51    1.14
  -2   9   1    4.89    0.70
   2   9  -1    4.58    0.50
  -2   9   1    5.28    0.97
   1  -9  -1    1.31    0.66
  -1  -9   1    0.56    0.25
  -1  -9   1    0.19    0.20
  -1  -9   1    0.68    0.73
  -1  -9   1    0.05    0.22
   1  -9  -1    0.35    0.32
   1  -9  -1    0.33    0.24
  -1  -9   1    0.58    0.41
  -1   9   1    0.39    0.26
   1   9  -1    0.63    0.84
  -1   9   1    0.04    0.26
   1   9  -1    0.11    0.18
  -1   9   1    0.33    0.88
   1   9  -1   -0.05    0.26
   0  -9  -1   32.51    3.01
   0  -9  -1   33.50    3.47
   0  -9  -1   32.05    3.03
   0  -9  -1   30.80    3.09
   0  -9   1   32.65    3.43
   0  -9   1   32.17    3.09
   0  -9   1   39.61    3.03
   0   9  -1   41.26    3.09
   0   9   1   39.09    3.15
   0   9   1   37.37    3.66
   0   9   1   34.84    3.09
   0   9  -1   37.40    3.10
   0   9  -1   36.68    3.61
   0   9   1   40.03    3.09
   1  -9   1   17.42    1.57
  -1  -9  -1   15.47    2.02
  -1  -9  -1   13.39    1.47
  -1  -9  -1   16.02    1.45
   1  -9   1   16.16    1.90
   1   9   1   17.59    1.45
  -1   9  -1   17.23    2.16
   1   9   1   12.93    1.49
   1   9   1   17.41    2.16
  -1   9  -1   15.98    1.48
   1   9   1   15.81    1.40
  -1   9  -1   15.58    1.47
  -2  -9  -1   25.83    2.47
  -2  -9  -1   29.78    3.02
  -2  -9  -1   30.80    2.42
   2  -9   1   23.72    2.53
   2  -9   1   27.52    2.73
   2   9   1   25.79    2.42
   2   9   1   28.38    2.34
   2   9   1   28.08    3.02
  -2   9  -1   33.11    3.12
  -2   9  -1   26.39    2.49
  -2   9  -1   27.73    2.47
   3  -9   1    5.13    0.95
  -3  -9  -1    5.98    0.74
  -3  -9  -1    4.95    1.12
   3   9   1    4.94    0.81
  -3   9  -1    7.55    0.97
  -4  -9  -1    8.69    1.35
  -4  -9  -1    9.35    1.01
   4  -9   1    6.07    1.20
  -4   9  -1    7.26    1.10
  -5  -9  -1   -0.49    0.84
  -5  -9  -1    0.81    0.63
  -5   9  -1    1.07    0.73
  -5   9  -1    1.91    0.95
  -5 -10   1   -0.28    0.98
  -5  10   1    0.45    0.78
  -4 -10   1    2.88    0.83
  -4 -10   1    2.36    0.43
   4 -10  -1    1.68    0.61
  -4  10   1    1.93    0.58
   3 -10  -1    3.42    0.84
  -3  10   1    3.96    0.61
   3  10  -1    2.94    0.48
  -2 -10   1    1.34    0.55
  -2 -10   1    0.98    0.26
  -2 -10   1    1.07    0.41
   2 -10  -1    0.57    0.36
  -2 -10   1    2.33    1.05
   2  10  -1    0.88    0.29
  -2  10   1    0.76    0.38
   2  10  -1    1.25    0.22
  -2  10   1   -0.27    1.10
   1 -10  -1    3.33    0.56
   1 -10  -1    2.77    0.55
  -1 -10   1    3.51    0.97
   1 -10  -1    2.80    0.89
  -1 -10   1    3.25    0.46
  -1 -10   1    2.48    0.47
  -1 -10   1    4.15    0.86
  -1 -10   1    2.86    0.41
  -1  10   1    4.25    0.79
   1  10  -1    2.70    0.56
  -1  10   1    3.89    1.18
  -1  10   1    2.96    0.47
  -1  10   1    3.38    0.62
   1  10  -1    3.19    0.54
   1  10  -1    2.95    1.20
   1  10  -1    3.78    0.47
   0 -10   1    3.97    0.54
   0 -10  -1    6.51    1.40
   0 -10  -1    5.09    0.48
   0 -10   1    5.72    0.90
   0 -10   1    5.50    0.50
   0 -10   1    4.07    0.61
   0 -10  -1    6.14    0.91
   0 -10  -1    4.07    0.64
   0 -10  -1    4.44    0.51
   0 -10   1    5.01    1.36
   0  10  -1    5.23    0.85
   0  10   1    4.56    0.74
   0  10   1    4.99    0.65
   0  10  -1    5.59    0.65
   0  10   1    4.17    1.12
   0  10  -1    4.91    0.65
   0  10   1    5.07    0.65
   0  10  -1    5.15    1.23
   1 -10   1    3.33    0.92
  -1 -10  -1    4.16    0.87
   1 -10   1    2.83    0.55
  -1 -10  -1    2.43    0.39
  -1 -10  -1    3.05    1.25
  -1 -10  -1    2.16    0.38
   1  10   1    1.85    0.32
  -1  10  -1    1.35    1.12
   1  10   1    3.12    1.18
   1  10   1    1.87    0.44
  -1  10  -1    2.41    0.43
  -1  10  -1    2.37    0.45
   1  10   1    3.02    0.55
  -1  10  -1    3.21    0.61
   2 -10   1    5.64    0.91
  -2 -10  -1    6.65    0.73
  -2 -10  -1    4.24    0.87
  -2 -10  -1    4.75    1.34
   2  10   1    6.04    0.59
  -2  10  -1    7.40    1.55
  -2  10  -1    6.22    0.84
   2  10   1    6.34    0.78
   3 -10   1   16.27    1.91
  -3  10  -1   21.16    1.86
   3  10   1   18.52    1.78
  -4 -10  -1    1.24    0.49
  -4 -10  -1    1.55    0.76
   4 -10   1    0.30    0.58
  -4  10  -1    1.94    0.60
   4 -11  -1    2.59    0.77
  -4 -11   1    3.25    0.89
  -4  11   1    4.98    0.82
  -3 -11   1    8.78    1.34
  -3 -11   1    6.58    0.82
  -3  11   1    7.42    1.05
  -2 -11   1    3.61    0.56
  -2 -11   1    4.69    0.99
  -2 -11   1    3.53    0.65
   2  11  -1    4.20    0.50
   2  11  -1    3.30    0.65
   1 -11  -1    3.84    1.12
   1 -11  -1    3.21    0.72
  -1 -11   1    3.37    1.14
  -1 -11   1    2.31    0.41
   1 -11  -1    1.78    0.42
  -1 -11   1    2.12    0.37
  -1 -11   1    2.28    0.37
   1  11  -1    4.25    1.46
  -1  11   1    1.31    0.62
  -1  11   1    3.26    0.49
   1  11  -1    3.21    0.60
  -1  11   1    1.93    1.30
   1  11  -1    3.00    0.47
   0 -11  -1   11.58    1.29
   0 -11  -1   10.61    0.90
   0 -11  -1    9.10    1.55
   0 -11   1    8.19    1.52
   0 -11   1   10.62    0.92
   0 -11   1   10.69    1.27
   0  11  -1   10.82    1.07
   0  11   1    9.06    1.04
   0  11   1   10.00    1.08
   0  11  -1    8.63    1.73
   0  11  -1    9.50    1.05
   0  11   1    8.30    1.71
  -1 -11  -1   24.57    3.20
   1 -11   1   26.46    2.47
   1 -11   1   23.96    2.96
  -1 -11  -1   23.89    2.32
  -1 -11  -1   22.55    2.31
   1  11   1   22.29    3.70
   1  11   1   27.43    2.29
   1  11   1   30.69    2.36
  -1  11  -1   28.13    2.38
  -1  11  -1   27.70    3.31
  -1  11  -1   25.94    2.38
  -2 -11  -1    5.97    0.96
  -2 -11  -1    4.97    0.73
   2 -11   1    4.49    1.04
   2  11   1    6.24    0.59
  -2  11  -1    6.16    0.97
   2  11   1    5.31    0.84
   3 -11   1   -0.17    0.38
  -3 -11  -1    0.40    0.36
  -3 -11  -1   -0.19    0.62
  -3  11  -1   -0.27    0.45
  -4 -11  -1   13.52    1.82
  -4 -11  -1   10.25    1.33
  -4  11  -1   10.77    1.50
  -4 -12   1    2.28    0.94
   4 -12  -1    1.12    0.68
  -4  12   1    1.24    0.69
   3 -12  -1    1.48    0.57
  -3 -12   1    1.23    0.37
  -3 -12   1    2.87    0.79
  -3  12   1    1.52    0.56
  -2 -12   1    9.46    0.98
  -2 -12   1   10.25    1.00
   2 -12  -1    8.93    1.24
   1 -12  -1   12.40    1.49
  -1 -12   1   10.64    1.19
  -1 -12   1   11.57    1.25
  -1 -12   1   12.21    1.13
   1  12  -1   13.51    1.29
  -1  12   1   12.90    1.30
   1  12  -1   13.04    1.19
   0 -12   1    4.91    1.52
   0 -12   1    5.02    0.67
   0 -12   1    6.73    0.59
   0 -12  -1    7.23    1.08
   0 -12   1    6.31    1.19
   0 -12  -1    4.47    1.38
   0 -12  -1    4.72    0.78
   0  12  -1    6.20    0.87
   0  12  -1    7.97    1.85
   0  12   1    4.26    1.84
   0  12   1    6.49    1.18
   0  12  -1    6.77    0.82
   0  12   1    5.78    0.78
  -1 -12  -1   16.33    3.05
  -1 -12  -1   19.38    1.87
  -1 -12  -1   17.69    1.77
  -1 -12  -1   18.06    1.87
   1 -12   1   24.24    2.23
  -1  12  -1   14.53    2.66
  -1  12  -1   22.61    2.10
   1  12   1   21.98    1.83
   1  12   1   23.37    1.95
  -2 -12  -1    1.93    0.42
  -2 -12  -1    1.20    0.78
   2 -12   1    1.54    0.52
  -2  12  -1    2.41    0.52
   2  12   1    1.65    0.60
   2  12   1    2.55    0.32
  -3 -12  -1   17.20    1.79
  -3  12  -1   20.63    1.93
   4 -12   1    0.50    0.70
  -4 -12  -1    1.29    0.97
  -4  12  -1    2.23    0.81
   3 -13  -1    7.51    1.25
  -3 -13   1    5.95    0.90
  -3  13   1    8.79    1.23
  -2 -13   1    0.50    0.32
  -2 -13   1    0.24    0.59
  -2 -13   1    0.45    0.30
   2 -13  -1    0.37    0.49
  -2  13   1    0.68    0.50
   2  13  -1    0.63    0.30
  -1 -13   1    2.42    0.42
  -1 -13   1    1.93    0.42
   1 -13  -1    2.20    0.58
  -1 -13   1    2.35    0.63
   1  13  -1    3.10    0.44
  -1  13   1    1.96    0.47
   0 -13   1   24.36    2.15
   0 -13   1   21.39    3.59
   0 -13  -1   29.18    2.50
   0 -13   1   27.63    2.49
   0  13   1   17.46    3.56
   0  13  -1   23.75    2.34
   0  13   1   24.14    2.30
   1 -13   1    2.21    0.59
  -1 -13  -1    2.06    0.46
  -1 -13  -1    2.15    0.39
  -1 -13  -1    2.67    0.64
   1  13   1    2.35    0.42
  -1  13  -1    1.51    0.49
  -2 -13  -1    4.75    0.82
  -2 -13  -1    5.98    0.94
   2 -13   1    4.29    0.84
  -2  13  -1    4.13    0.71
   2  13   1    4.66    0.62
   3 -13   1    3.81    0.89
  -3 -13  -1    6.15    0.96
  -3  13  -1    5.45    0.83
   3 -14  -1    0.68    0.65
  -3 -14   1    1.60    0.92
  -3 -14   1    1.72    0.49
  -3  14   1    1.36    0.69
  -2 -14   1   10.08    1.18
  -2 -14   1   10.71    1.37
   2 -14  -1    9.17    1.43
   2  14  -1   11.85    1.18
  -2  14   1   10.62    1.38
  -1 -14   1   14.82    1.37
   1  14  -1   15.49    1.53
  -1  14   1   14.68    1.59
   0 -14  -1    8.60    1.24
   0 -14  -1    5.02    0.98
   0 -14   1    7.78    1.21
   0  14   1    6.16    0.96
   0  14  -1    7.33    0.99
   1 -14   1   12.01    1.56
  -1 -14  -1   11.39    1.43
  -1 -14  -1   16.07    1.74
  -1 -14  -1   12.96    1.21
   1  14   1   12.66    1.32
  -1  14  -1   13.06    1.45
  -2 -14  -1    2.39    0.54
  -2 -14  -1    2.09    0.75
  -2 -14  -1    2.28    0.43
   2 -14   1    1.32    0.60
  -2  14  -1    3.91    0.70
   3 -14   1   -0.74    0.65
  -3 -14  -1   -0.96    0.91
  -3  14  -1   -0.17    0.68
  -2 -15   1    3.29    0.83
   2 -15  -1    1.64    0.75
  -2  15   1    1.24    0.67
   1 -15  -1    3.26    0.79
   1  15  -1    2.81    0.59
  -1  15   1    4.98    0.77
   0 -15  -1    7.41    1.36
   0 -15   1    9.15    1.40
   0  15   1    8.54    1.14
   0  15  -1    8.25    1.17
  -1 -15  -1    3.77    0.67
   1 -15   1    2.73    0.71
   1  15   1    4.54    0.61
  -1  15  -1    2.65    0.68
  -2 -15  -1    1.51    0.79
   2 -15   1    1.58    0.75
  -2  15  -1    1.24    0.64
   0 -16  -1    2.95    0.82
   0 -16   1    1.72    0.81
   0  16   1    1.68    0.64
   0  16  -1    1.64    0.64
  -6   0   2    6.52    1.39
  -6   0   2    7.57    1.19
  -5   0   2    4.34    0.78
  -5   0   2    2.96    0.49
  -5   0   2    3.62    0.59
  -4   0   2   46.25    3.56
  -4   0   2   40.50    3.65
  -4   0   2   36.50    3.71
  -4   0   2   45.16    3.55
  -4   0   2   42.66    3.61
  -4   0   2   37.41    3.60
  -3   0   2    1.23    0.28
  -3   0   2    1.39    0.22
  -3   0   2    1.26    0.35
  -3   0   2    1.57    0.32
  -2   0   2   15.81    1.36
  -2   0   2   15.59    1.40
  -1   0   2   19.62    1.66
  -1   0   2   21.17    1.65
   1   0  -2   21.08    1.65
  -1   0   2   17.14    1.65
   1   0  -2   18.45    1.66
   0   0   2   27.94    2.57
   0   0  -2   31.78    2.57
   0   0   2   33.52    2.57
   0   0  -2   31.15    2.57
   0   0   2   31.55    2.62
   0   0  -2   30.76    2.57
   0   0  -2   28.26    2.65
   0   0   2   29.74    2.57
  -1   0  -2   42.64    4.00
  -1   0  -2   49.36    3.98
  -1   0  -2   51.62    4.05
  -1   0  -2   50.29    3.96
   1   0   2   44.15    3.98
  -1   0  -2   43.54    3.98
   1   0   2   49.01    3.95
  -2   0  -2    3.93    0.58
   2   0   2    3.60    0.46
  -2   0  -2    4.16    0.51
  -2   0  -2    4.05    0.49
  -2   0  -2    4.42    0.58
  -2   0  -2    3.99    0.66
  -3   0  -2    1.32    0.20
  -3   0  -2    1.30    0.31
  -3   0  -2    1.85    0.35
   3   0   2    1.17    0.26
  -3   0  -2    1.85    0.51
  -3   0  -2    1.16    0.39
  -3   0  -2    1.20    0.50
  -4   0  -2   -0.06    0.64
  -4   0  -2    0.20    0.18
  -4   0  -2    0.20    0.31
  -4   0  -2   -0.10    0.43
  -4   0  -2    1.19    0.68
   4   0   2    0.18    0.25
  -4   0  -2    0.25    0.68
  -5   0  -2    4.76    0.60
  -5   0  -2    3.72    0.69
  -5   0  -2    5.48    0.85
  -6   0  -2    3.84    0.99
  -6   0  -2    2.13    0.69
  -6  -1   2    6.00    1.04
  -6  -1   2    4.26    0.90
  -6   1   2    6.20    1.14
  -6   1   2    4.18    0.95
  -5  -1   2    8.30    0.81
  -5  -1   2    6.57    0.84
  -5  -1   2    7.60    0.93
  -5  -1   2    7.05    1.16
  -5   1   2    5.93    0.94
  -5   1   2    7.76    0.86
  -5   1   2    6.48    1.03
  -4  -1   2    1.90    0.35
  -4  -1   2    2.05    0.31
  -4  -1   2    1.09    0.51
  -4  -1   2    2.22    0.52
  -4  -1   2    2.12    0.38
  -4   1   2    1.88    0.41
  -4   1   2    1.29    0.33
  -4   1   2    1.85    0.41
  -4   1   2    2.34    0.47
  -4   1   2    2.49    0.35
  -4   1   2    1.91    0.51
  -3  -1   2   29.23    2.70
  -3  -1   2   33.34    2.67
  -3  -1   2   31.77    2.74
  -3  -1   2   34.13    2.69
  -3   1   2   28.87    2.71
  -3   1   2   30.13    2.78
  -3   1   2   31.83    2.72
  -3   1   2   31.06    2.69
  -2  -1   2   36.62    2.83
  -2  -1   2   36.24    2.85
  -2  -1   2   31.26    2.86
  -2  -1   2   31.65    2.84
  -2   1   2   29.65    2.84
   2   1  -2   37.80    2.85
  -2   1   2   32.32    2.85
  -2   1   2   32.87    2.84
  -2   1   2   32.06    2.89
  -1  -1   2  285.84   21.54
  -1  -1   2  257.98   21.51
   1  -1  -2  278.39   21.51
   1   1  -2  252.74   21.51
  -1   1   2  276.55   21.51
  -1   1   2  213.47   21.52
  -1   1   2  240.54   21.51
   1   1  -2  286.55   21.54
  -1   1   2  226.10   21.51
   0  -1  -2  180.55   14.34
   0  -1   2  160.24   14.28
   0  -1  -2  154.13   14.28
   0  -1  -2  180.88   14.29
   0  -1   2  171.13   14.33
   0  -1   2  186.76   14.29
   0  -1  -2  190.38   14.28
   0   1  -2  142.80   14.28
   0   1  -2  161.64   14.28
   0   1   2  181.73   14.29
   0   1   2  152.26   14.28
   0   1  -2  178.30   14.34
   0   1  -2  187.89   14.29
   0   1   2  165.67   14.28
  -1  -1  -2   15.58    1.34
   1  -1   2   15.30    1.31
   1  -1   2   14.41    1.23
  -1  -1  -2   13.04    1.25
  -1  -1  -2   14.82    1.21
  -1  -1  -2   14.54    1.25
  -1   1  -2   15.59    1.24
  -1   1  -2   14.54    1.23
  -1   1  -2   15.76    1.32
  -1   1  -2   12.81    1.25
   1   1   2   14.54    1.21
   1   1   2   13.95    1.25
  -1   1  -2   13.46    1.27
   1   1   2   13.29    1.25
   2  -1   2   41.84    3.41
  -2  -1  -2   39.41    3.44
  -2  -1  -2   41.23    3.53
  -2  -1  -2   38.46    3.44
   2  -1   2   36.41    3.42
  -2  -1  -2   43.83    3.38
  -2   1  -2   41.92    3.43
  -2   1  -2   44.25    3.52
  -2   1  -2   40.82    3.49
   2   1   2   38.54    3.44
  -2   1  -2   42.37    3.40
  -2   1  -2   38.53    3.45
   2   1   2   36.03    3.43
  -3  -1  -2   17.47    1.62
  -3  -1  -2   20.08    1.78
  -3  -1  -2   15.96    1.70
   3  -1   2   15.73    1.57
  -3  -1  -2   19.17    1.77
  -3  -1  -2   16.97    1.60
  -3  -1  -2   17.72    1.53
  -3   1  -2   18.59    1.73
  -3   1  -2   18.47    1.61
  -3   1  -2   17.60    1.53
  -3   1  -2   20.07    1.74
   3   1   2   15.60    1.58
  -3   1  -2   17.05    1.62
  -3   1  -2   16.59    1.71
  -4  -1  -2    5.65    0.95
  -4  -1  -2    5.75    0.54
  -4  -1  -2    4.96    0.55
  -4  -1  -2    4.20    0.93
   4  -1   2    4.56    0.68
  -4  -1  -2    6.62    0.94
  -4  -1  -2    4.48    0.75
  -4   1  -2    5.49    0.80
  -4   1  -2    4.93    0.86
  -4   1  -2    5.49    0.90
  -4   1  -2    5.42    0.60
   4   1   2    4.24    0.70
  -4   1  -2    6.35    0.88
  -5  -1  -2   13.09    1.15
  -5  -1  -2   11.65    1.51
  -5  -1  -2   12.79    1.19
  -5   1  -2   14.47    1.25
  -5   1  -2   11.63    1.47
  -5   1  -2   12.23    1.32
  -6  -1  -2    1.62    0.68
  -6  -1  -2    1.30    0.89
  -6   1  -2    0.92    0.67
  -6  -2   2    0.17    0.65
  -6  -2   2    0.35    0.51
  -6   2   2    0.42    0.61
  -6   2   2    0.19    0.63
  -5  -2   2    4.22    0.75
  -5  -2   2    3.58    0.68
  -5  -2   2    4.74    0.99
  -5  -2   2    5.70    0.60
  -5   2   2    5.94    0.76
  -5   2   2    3.44    0.62
  -4  -2   2    5.54    0.80
  -4  -2   2    5.71    0.71
  -4  -2   2    6.64    0.65
  -4  -2   2    7.29    0.85
  -4  -2   2    5.90    0.88
  -4  -2   2    6.69    0.64
  -4  -2   2    5.90    0.79
  -4   2   2    5.98    0.81
  -4   2   2    5.67    0.82
  -4   2   2    7.32    0.74
  -4   2   2    4.48    1.02
  -4   2   2    6.21    0.87
  -4   2   2    5.43    0.74
  -3  -2   2   14.54    1.39
  -3  -2   2   17.16    1.36
  -3  -2   2   15.97    1.47
  -3  -2   2   13.44    1.47
  -3  -2   2   15.16    1.47
  -3   2   2   14.93    1.44
  -3   2   2   14.92    1.52
   3   2  -2   18.04    1.48
  -3   2   2   16.66    1.42
  -2  -2   2  274.73   21.02
  -2  -2   2  222.40   21.00
  -2  -2   2  235.85   20.96
  -2  -2   2  253.99   21.00
  -2  -2   2  268.92   20.95
  -2   2   2  237.56   20.98
  -2   2   2  231.01   21.00
   2   2  -2  290.71   21.03
   2   2  -2  252.59   20.96
  -2   2   2  240.56   20.97
  -1  -2   2  154.61   13.47
   1  -2  -2  145.93   13.50
  -1  -2   2  164.68   13.51
  -1  -2   2  174.34   13.55
  -1  -2   2  175.42   13.48
   1  -2  -2  135.71   13.49
   1  -2  -2  186.17   13.53
   1   2  -2  148.93   13.50
  -1   2   2  181.18   13.52
  -1   2   2  154.90   13.49
  -1   2   2  162.94   13.50
   1   2  -2  148.17   13.54
   1   2  -2  164.62   13.48
   0  -2  -2  102.40    8.51
   0  -2   2  106.93    8.51
   0  -2   2  100.33    8.51
   0  -2   2  105.32    8.58
   0  -2  -2  102.95    8.58
   0   2   2  102.07    8.58
   0   2   2  112.42    8.52
   0   2  -2   95.83    8.51
   0   2  -2  107.44    8.59
   0   2   2   88.68    8.51
   0   2   2   95.53    8.51
   0   2  -2  101.78    8.52
  -1  -2  -2   55.55    5.19
   1  -2   2   53.86    5.21
   1  -2   2   59.93    5.18
  -1  -2  -2   62.88    5.19
   1  -2   2   65.65    5.26
  -1  -2  -2   64.17    5.28
  -1   2  -2   65.25    5.18
   1   2   2   64.99    5.28
   1   2   2   66.29    5.15
  -1   2  -2   67.61    5.27
  -1   2  -2   61.68    5.22
   1   2   2   54.02    5.19
   1   2   2   61.11    5.19
   2  -2   2   11.47    1.17
  -2  -2  -2   12.28    1.21
  -2  -2  -2   12.35    1.19
   2  -2   2   12.98    1.17
  -2  -2  -2   15.00    1.37
   2  -2   2   14.81    1.30
   2   2   2   15.81    1.34
   2   2   2   12.04    1.19
  -2   2  -2   12.62    1.23
  -2   2  -2   14.43    1.33
  -2   2  -2   13.32    1.17
  -2   2  -2   12.87    1.29
  -2   2  -2   14.18    1.19
  -3  -2  -2   10.49    1.07
  -3  -2  -2   11.42    0.94
   3  -2   2    9.86    1.04
  -3  -2  -2   11.79    0.93
  -3  -2  -2   10.72    1.13
  -3  -2  -2   11.71    1.34
  -3  -2  -2   11.70    1.40
  -3   2  -2   11.59    1.08
  -3   2  -2   10.71    1.02
  -3   2  -2   10.30    1.12
  -3   2  -2   12.41    1.28
   3   2   2   10.06    1.07
  -3   2  -2   11.81    1.28
  -3   2  -2    9.88    1.22
  -4  -2  -2   45.94    3.91
  -4  -2  -2   41.53    4.07
   4  -2   2   38.68    3.88
  -4  -2  -2   45.57    4.11
  -4   2  -2   46.54    4.03
   4   2   2   42.68    3.92
  -4   2  -2   48.28    3.92
  -4   2  -2   49.36    3.85
  -4   2  -2   43.65    4.01
  -4   2  -2   45.66    3.96
  -5  -2  -2    5.62    1.14
  -5  -2  -2    5.30    1.14
  -5   2  -2    7.57    0.81
  -5   2  -2    6.29    1.08
  -6  -2  -2    3.11    0.78
  -6  -2  -2    1.86    0.92
  -6   2  -2    2.23    0.73
  -6  -3   2   -0.30    0.55
  -6  -3   2    1.00    0.75
  -6   3   2    1.22    0.61
  -6   3   2    1.79    0.75
  -5  -3   2    5.61    0.62
  -5  -3   2    4.47    1.03
  -5  -3   2    4.47    0.78
  -5  -3   2    5.96    0.60
  -5   3   2    7.44    0.86
  -5   3   2    5.66    1.00
  -4  -3   2   31.22    3.02
  -4  -3   2   25.95    2.63
  -4  -3   2   27.64    2.50
  -4  -3   2   28.93    2.43
  -4  -3   2   31.22    2.45
  -4  -3   2   33.31    3.05
  -4   3   2   26.41    2.59
  -4   3   2   28.90    2.53
  -4   3   2   27.02    2.53
  -4   3   2   30.30    2.54
  -4   3   2   26.30    2.69
  -3  -3   2   20.71    1.89
  -3  -3   2   19.48    1.97
  -3  -3   2   23.01    1.85
  -3  -3   2   24.47    2.04
  -3  -3   2   21.58    1.98
  -3   3   2   20.67    2.01
   3   3  -2   23.75    2.03
  -3   3   2   20.13    1.93
  -3   3   2   20.70    1.90
  -3   3   2   23.41    1.93
  -2  -3   2   40.97    3.41
   2  -3  -2   41.86    3.34
   2  -3  -2   36.36    3.37
  -2  -3   2   40.29    3.42
  -2  -3   2   43.90    3.29
  -2  -3   2   38.40    3.33
  -2  -3   2   37.09    3.36
   2   3  -2   36.88    3.35
   2   3  -2   42.71    3.42
  -2   3   2   40.25    3.35
  -2   3   2   36.40    3.30
  -2   3   2   36.34    3.34
  -2   3   2   37.52    3.36
  -1  -3   2  230.20   18.13
   1  -3  -2  238.96   18.12
  -1  -3   2  230.40   18.03
  -1  -3   2  216.31   18.04
   1  -3  -2  195.31   18.08
  -1  -3   2  235.65   18.08
   1   3  -2  198.21   18.03
  -1   3   2  204.10   18.06
  -1   3   2  218.39   18.10
   1   3  -2  192.52   18.07
   0  -3  -2  108.09    9.40
   0  -3   2  107.42    9.40
   0  -3   2  116.97    9.50
   0  -3  -2  118.97    9.42
   0  -3  -2  115.04    9.50
   0  -3   2  108.35    9.42
   0   3   2  118.56    9.42
   0   3   2  120.05    9.42
   0   3  -2  113.55    9.51
   0   3   2   95.13    9.40
   0   3   2  114.82    9.50
   0   3  -2  113.42    9.42
  -1  -3  -2   11.84    1.19
  -1  -3  -2   10.27    1.04
  -1  -3  -2   10.47    1.07
  -1  -3  -2   13.11    1.05
   1  -3   2   12.19    1.14
   1  -3   2   11.66    1.04
   1  -3   2   11.13    1.10
  -1   3  -2   13.47    1.21
   1   3   2   11.99    0.99
   1   3   2    9.74    1.04
   1   3   2   11.92    0.99
   1   3   2   10.67    1.04
  -1   3  -2   12.31    1.05
  -1   3  -2   13.64    1.12
   1   3   2   12.41    1.19
   2  -3   2   45.94    4.15
   2  -3   2   51.05    4.35
  -2  -3  -2   54.40    4.18
  -2  -3  -2   44.49    4.21
  -2  -3  -2   41.96    4.24
  -2  -3  -2   47.98    4.39
   2  -3   2   52.30    4.17
  -2   3  -2   55.59    4.16
  -2   3  -2   48.30    4.29
  -2   3  -2   54.61    4.29
  -2   3  -2   50.17    4.16
   2   3   2   44.66    4.18
   2   3   2   47.26    4.17
  -3  -3  -2   61.42    5.16
   3  -3   2   51.80    4.97
   3  -3   2   60.96    5.09
  -3  -3  -2   51.33    5.04
  -3  -3  -2   58.21    5.02
  -3  -3  -2   60.11    4.99
   3   3   2   53.84    4.99
   3   3   2   51.44    5.00
  -3   3  -2   60.13    4.96
  -3   3  -2   57.18    5.03
  -3   3  -2   59.28    5.09
  -3   3  -2   64.79    4.98
  -3   3  -2   63.70    5.12
   3   3   2   67.80    5.17
   4  -3   2    1.21    0.33
  -4  -3  -2    0.09    0.84
  -4  -3  -2    1.21    0.85
  -4  -3  -2    1.93    0.51
  -4   3  -2    2.39    0.48
   4   3   2    1.68    0.41
  -4   3  -2    2.31    0.76
  -4   3  -2    2.35    0.54
  -4   3  -2    2.15    0.76
  -4   3  -2    2.25    0.38
  -5   3  -2   32.69    3.14
  -5   3  -2   34.38    2.98
  -6  -3  -2   -0.03    0.76
  -6  -3  -2   -0.19    0.69
  -6   3  -2   -0.54    0.77
  -6  -4   2    2.61    0.67
  -6  -4   2    3.50    0.88
  -6   4   2    3.68    0.73
  -6   4   2    4.28    0.86
  -5  -4   2    1.49    0.60
  -5  -4   2    2.01    0.43
  -5   4   2    2.17    0.62
  -5   4   2    2.60    0.52
  -4  -4   2    0.68    0.66
  -4  -4   2    0.54    0.38
  -4  -4   2    0.48    0.26
  -4  -4   2    0.77    0.16
   4   4  -2   -0.47    1.04
  -4   4   2    0.40    0.57
  -4   4   2    0.59    0.34
  -4   4   2    0.71    0.32
   3  -4  -2   32.64    2.70
   3  -4  -2   27.07    2.76
  -3  -4   2   32.66    2.84
  -3  -4   2   30.06    2.76
  -3  -4   2   30.72    2.66
  -3  -4   2   32.75    2.62
  -3  -4   2   28.27    2.74
  -3   4   2   31.01    2.78
   3   4  -2   33.43    2.85
  -3   4   2   33.24    2.71
  -3   4   2   33.04    2.71
  -3   4   2   28.33    2.72
  -3   4   2   30.20    2.66
  -2  -4   2  247.73   19.60
  -2  -4   2  235.27   19.54
   2  -4  -2  228.65   19.57
   2  -4  -2  207.32   19.53
  -2  -4   2  207.86   19.49
  -2  -4   2  240.90   19.46
  -2  -4   2  224.47   19.52
  -2   4   2  253.80   19.53
  -2   4   2  235.01   19.51
  -2   4   2  245.90   19.55
   2   4  -2  250.78   19.61
   2   4  -2  247.69   19.47
  -2   4   2  221.72   19.51
  -2   4   2  214.64   19.46
  -1  -4   2    1.15    0.25
   1  -4  -2    0.59    0.20
  -1  -4   2    1.08    0.32
  -1  -4   2    1.19    0.18
  -1  -4   2    1.04    0.16
   1  -4  -2    0.78    0.31
   1  -4  -2    1.08    0.24
   1   4  -2    0.92    0.21
   1   4  -2    0.80    0.13
  -1   4   2    0.90    0.23
  -1   4   2    0.60    0.20
  -1   4   2    0.37    0.31
   1   4  -2    0.89    0.16
  -1   4   2    1.32    0.25
   1   4  -2    0.73    0.35
   0  -4  -2  134.94   11.27
   0  -4   2  125.84   11.15
   0  -4   2  134.47   11.26
   0  -4  -2  131.52   11.16
   0  -4  -2  124.19   11.13
   0   4   2  145.07   11.16
   0   4   2  127.75   11.15
   0   4  -2  138.61   11.28
   0   4   2  143.08   11.15
   0   4   2  138.25   11.27
   0   4  -2  138.52   11.15
   0   4  -2  116.71   11.14
  -1  -4  -2    9.03    0.89
   1  -4   2    9.04    0.84
  -1  -4  -2    7.94    0.83
   1  -4   2    9.83    0.97
   1  -4   2    8.78    0.91
  -1  -4  -2    9.25    1.04
  -1   4  -2    8.98    1.06
   1   4   2    8.71    0.83
  -1   4  -2    9.08    0.84
   1   4   2    9.54    0.78
   1   4   2    9.54    0.84
   1   4   2    7.94    0.85
   1   4   2   10.80    1.08
  -1   4  -2    8.49    0.84
   2  -4   2   34.45    3.37
  -2  -4  -2   36.61    3.32
   2  -4   2   39.54    3.30
  -2  -4  -2   40.68    3.48
   2  -4   2   41.75    3.42
  -2  -4  -2   35.56    3.35
  -2  -4  -2   41.69    3.30
   2  -4   2   34.73    3.27
  -2   4  -2   44.30    3.39
   2   4   2   38.68    3.30
  -2   4  -2   42.85    3.47
   2   4   2   33.10    3.31
  -2   4  -2   40.10    3.30
   3  -4   2   18.60    2.07
   3  -4   2   20.55    1.95
   3  -4   2   22.58    2.15
  -3  -4  -2   23.18    2.29
  -3  -4  -2   21.89    2.09
  -3  -4  -2   22.72    1.99
  -3  -4  -2   22.15    2.05
   3   4   2   25.92    2.26
   3   4   2   21.45    1.99
   3   4   2   20.28    2.01
  -3   4  -2   23.28    1.98
  -3   4  -2   23.21    2.07
  -3   4  -2   25.18    2.24
  -3   4  -2   23.48    2.14
  -4  -4  -2   45.98    4.36
  -4  -4  -2   46.80    4.55
   4  -4   2   42.76    4.22
  -4  -4  -2   48.78    4.26
  -4   4  -2   50.43    4.35
  -4   4  -2   52.84    4.25
  -4   4  -2   52.34    4.53
  -4   4  -2   49.61    4.62
  -4   4  -2   53.16    4.24
  -5  -4  -2    4.15    0.82
  -5   4  -2    2.68    0.74
  -5   4  -2    4.96    0.80
  -6  -4  -2    7.16    1.32
  -6  -4  -2    6.25    1.18
  -6   4  -2    6.00    1.10
  -6   4  -2    9.82    1.33
  -6  -5   2    1.53    0.86
  -6   5   2    3.71    0.81
  -6   5   2    2.02    0.93
  -5  -5   2    9.24    1.36
  -5  -5   2    9.44    1.07
  -5   5   2   11.32    1.27
  -5   5   2    8.64    1.29
  -4  -5   2    2.97    0.89
  -4  -5   2    3.51    0.82
  -4  -5   2    3.93    0.57
  -4   5   2    3.35    0.61
  -4   5   2    4.47    0.70
   4   5  -2    3.92    0.88
  -3  -5   2   11.49    1.27
  -3  -5   2   12.96    1.31
  -3  -5   2   12.81    1.51
  -3  -5   2   13.39    1.14
  -3  -5   2   13.03    1.08
   3  -5  -2   13.56    1.27
   3  -5  -2   10.31    1.27
  -3   5   2   11.24    1.24
  -3   5   2   12.07    1.33
   3   5  -2   13.63    1.53
  -3   5   2   13.06    1.22
  -3   5   2   12.74    1.34
  -3   5   2   11.79    1.12
  -2  -5   2    5.62    1.08
  -2  -5   2    6.55    0.71
  -2  -5   2    5.92    0.53
   2  -5  -2    5.45    0.68
  -2  -5   2    6.63    0.55
   2  -5  -2    6.26    0.75
  -2  -5   2    5.49    0.65
   2   5  -2    4.98    0.54
  -2   5   2    5.78    0.64
   2   5  -2    5.54    0.54
  -2   5   2    5.69    0.86
  -2   5   2    5.25    0.51
  -2   5   2    4.76    0.64
   2   5  -2    3.55    0.75
   1  -5  -2   73.29    5.85
  -1  -5   2   67.28    5.85
   1  -5  -2   65.97    5.75
  -1  -5   2   68.68    5.70
  -1  -5   2   65.69    5.68
   1   5  -2   69.65    5.70
   1   5  -2   68.92    5.75
   1   5  -2   65.09    5.68
  -1   5   2   68.22    5.83
  -1   5   2   63.97    5.72
   1   5  -2   71.07    5.89
  -1   5   2   67.06    5.72
   0  -5   2    9.34    0.89
   0  -5  -2    9.78    1.11
   0  -5   2    8.44    1.05
   0  -5   2    9.29    0.85
   0  -5  -2    8.35    0.84
   0  -5  -2    9.08    0.90
   0   5   2   10.62    0.89
   0   5   2   10.40    1.13
   0   5  -2    9.32    0.86
   0   5  -2   10.00    0.89
   0   5  -2   12.32    1.37
   0   5   2   10.91    0.91
   0   5   2    9.28    0.88
   1  -5   2   48.63    4.37
  -1  -5  -2   57.92    4.29
   1  -5   2   52.06    4.30
  -1  -5  -2   43.92    4.23
  -1  -5  -2   50.12    4.42
  -1  -5  -2   57.58    4.25
   1  -5   2   47.34    4.27
  -1   5  -2   49.41    4.25
  -1   5  -2   43.29    4.24
   1   5   2   52.31    4.24
   1   5   2   42.60    4.24
   1   5   2   46.95    4.21
  -1   5  -2   52.44    4.42
  -1   5  -2   56.59    4.21
  -2  -5  -2   24.68    1.88
  -2  -5  -2   22.22    2.13
   2  -5   2   19.36    1.82
  -2  -5  -2   21.62    1.93
  -2  -5  -2   21.17    1.89
   2  -5   2   20.11    1.95
   2  -5   2   21.52    1.88
   2  -5   2   22.50    2.01
  -2   5  -2   21.11    1.87
   2   5   2   18.96    1.87
   2   5   2   24.48    2.16
  -2   5  -2   21.93    2.12
  -2   5  -2   18.50    1.88
  -3  -5  -2   90.84    7.03
   3  -5   2   72.43    6.99
   3  -5   2   72.78    7.12
   3  -5   2   86.97    7.16
  -3  -5  -2   85.84    7.26
  -3  -5  -2   82.37    7.06
  -3  -5  -2   82.66    7.11
  -3   5  -2   93.11    7.15
  -3   5  -2   89.20    7.03
   3   5   2   77.08    7.05
   3   5   2   88.26    7.24
  -3   5  -2   72.70    7.05
   3   5   2   75.14    7.02
  -3   5  -2   94.25    7.22
  -4  -5  -2    9.87    1.08
  -4  -5  -2    8.27    1.23
   4  -5   2    8.21    0.96
  -4   5  -2   10.06    1.08
  -4   5  -2   10.78    1.05
  -4   5  -2    9.88    1.23
  -5  -5  -2    8.07    1.33
  -5  -5  -2    7.89    1.32
  -5   5  -2    7.91    1.33
  -5  -6   2    3.06    0.76
  -5  -6   2    2.41    0.49
  -5   6   2    2.82    0.64
  -4  -6   2    7.56    1.17
  -4  -6   2    8.29    0.88
  -4   6   2    8.05    1.02
  -4   6   2    9.46    0.94
   3  -6  -2    1.63    0.42
  -3  -6   2    2.50    0.48
   3  -6  -2    1.86    0.47
  -3  -6   2    2.09    0.36
  -3  -6   2    1.22    0.41
  -3  -6   2    1.70    0.26
  -3  -6   2    1.77    0.68
  -3   6   2    1.32    0.60
  -3   6   2    1.71    0.47
   3   6  -2    1.48    0.24
  -3   6   2    1.75    0.25
   3   6  -2    1.76    0.72
  -3   6   2    0.99    0.33
  -3   6   2    0.95    0.39
   2  -6  -2   22.42    2.10
  -2  -6   2   22.70    1.97
  -2  -6   2   22.67    2.06
  -2  -6   2   23.22    2.28
   2  -6  -2   22.86    2.15
   2   6  -2   22.40    1.98
   2   6  -2   20.57    2.08
  -2   6   2   23.89    2.06
  -2   6   2   23.96    2.05
   2   6  -2   24.95    1.98
  -2   6   2   25.28    2.24
  -1  -6   2   43.35    3.77
  -1  -6   2   39.51    3.55
  -1  -6   2   43.55    3.57
   1  -6  -2   39.78    3.62
   1  -6  -2   35.61    3.59
  -1   6   2   43.62    3.59
   1   6  -2   43.65    3.63
   1   6  -2   44.84    3.55
  -1   6   2   41.85    3.60
   1   6  -2   44.06    3.82
  -1   6   2   42.20    3.76
   1   6  -2   43.93    3.56
   0  -6   2   22.33    1.84
   0  -6  -2   19.65    1.84
   0  -6   2   21.44    1.88
   0  -6  -2   20.69    1.89
   0  -6  -2   21.77    2.13
   0  -6   2   21.52    2.08
   0   6   2   22.18    2.12
   0   6   2   21.09    1.87
   0   6  -2   23.14    2.17
   0   6  -2   20.39    1.86
   0   6   2   23.36    1.90
   0   6  -2   21.24    1.88
   0   6   2   23.70    1.88
  -1  -6  -2    5.52    0.58
   1  -6   2    5.15    0.66
   1  -6   2    4.37    0.70
   1  -6   2    5.12    0.58
  -1  -6  -2    4.58    0.55
  -1  -6  -2    4.58    0.78
   1  -6   2    4.29    0.50
   1   6   2    5.62    0.49
  -1   6  -2    6.54    0.91
   1   6   2    4.56    0.58
  -1   6  -2    4.86    0.48
  -1   6  -2    5.25    0.58
   1   6   2    6.03    0.56
  -1   6  -2    4.74    0.58
   1   6   2    5.76    0.84
  -2  -6  -2    2.39    0.65
  -2  -6  -2    2.45    0.44
   2  -6   2    1.81    0.29
   2  -6   2    1.77    0.34
  -2  -6  -2    1.28    0.33
   2  -6   2    2.16    0.44
  -2  -6  -2    1.86    0.38
   2  -6   2    2.03    0.48
  -2   6  -2    2.74    0.34
   2   6   2    2.48    0.41
  -2   6  -2    3.13    0.73
   2   6   2    2.09    0.68
  -2   6  -2    2.01    0.34
  -2   6  -2    2.41    0.48
  -2   6  -2    2.77    0.51
   2   6   2    1.35    0.30
  -3  -6  -2   16.37    1.58
  -3  -6  -2   13.76    1.53
  -3  -6  -2   17.02    1.45
   3  -6   2   13.94    1.56
   3  -6   2   13.58    1.36
   3  -6   2   17.10    1.70
  -3   6  -2   16.40    1.66
  -3   6  -2   16.12    1.44
   3   6   2   14.83    1.44
  -3   6  -2   12.93    1.48
  -3   6  -2   15.73    1.45
  -3   6  -2   15.69    1.93
  -4  -6  -2   14.02    1.39
   4  -6   2   11.87    1.29
  -4  -6  -2   12.70    1.95
  -4   6  -2   16.59    1.38
  -4   6  -2   14.31    1.40
  -4   6  -2   10.80    1.88
  -5  -6  -2    1.14    0.53
  -5  -6  -2    1.72    0.68
  -5   6  -2    1.35    0.69
  -5   6  -2    1.05    0.56
  -5  -7   2    7.32    1.33
  -5  -7   2    5.65    0.88
  -5   7   2    6.75    0.92
  -4  -7   2    2.92    0.52
  -4  -7   2    2.51    0.70
  -4   7   2    2.15    0.56
  -4   7   2    2.86    0.51
   3  -7  -2    4.18    0.77
  -3  -7   2    5.65    0.57
  -3  -7   2    4.29    0.98
  -3  -7   2    4.61    0.50
   3  -7  -2    3.61    0.72
  -3  -7   2    4.55    0.83
  -3  -7   2    5.87    0.87
  -3   7   2    4.88    0.94
   3   7  -2    5.23    0.49
   3   7  -2    5.14    0.99
  -3   7   2    5.40    0.73
  -3   7   2    5.10    0.91
   2  -7  -2    1.52    0.49
  -2  -7   2    1.42    0.23
  -2  -7   2    1.41    0.22
   2  -7  -2    1.23    0.35
  -2  -7   2    1.24    0.37
  -2  -7   2    1.59    0.37
  -2  -7   2    2.08    0.64
  -2   7   2    1.71    0.32
  -2   7   2    1.92    0.64
   2   7  -2    1.78    0.28
   2   7  -2    1.30    0.73
  -2   7   2    1.51    0.35
  -2   7   2    1.72    0.40
   2   7  -2    1.26    0.22
   2   7  -2    1.60    0.36
   1  -7  -2    6.71    1.08
   1  -7  -2    6.02    0.77
   1  -7  -2    5.59    0.69
  -1  -7   2    6.28    0.72
  -1  -7   2    6.03    0.62
  -1  -7   2    6.38    0.65
  -1  -7   2    6.88    1.04
   1   7  -2    8.64    1.30
   1   7  -2    6.66    0.63
  -1   7   2    5.93    0.69
  -1   7   2    6.61    0.70
   1   7  -2    6.44    0.74
   1   7  -2    7.58    0.62
   0  -7  -2    3.32    0.40
   0  -7   2    4.31    0.75
   0  -7   2    5.22    0.65
   0  -7   2    4.21    0.50
   0  -7  -2    3.62    0.71
   0  -7   2    3.04    0.43
   0  -7   2    3.81    0.40
   0  -7  -2    3.42    0.50
   0   7  -2    4.50    0.49
   0   7  -2    5.37    0.91
   0   7   2    3.10    0.72
   0   7   2    4.16    0.47
   0   7   2    4.33    0.47
   0   7   2    4.42    0.52
   0   7  -2    4.05    0.46
   1  -7   2    8.42    1.15
  -1  -7  -2    7.93    1.32
  -1  -7  -2    7.44    0.81
   1  -7   2    8.54    0.92
  -1  -7  -2    9.21    0.84
   1  -7   2    8.61    0.86
   1  -7   2    7.95    0.74
   1   7   2    6.90    0.85
  -1   7  -2    8.39    0.85
   1   7   2    9.41    0.82
  -1   7  -2    8.20    0.84
   1   7   2    8.20    1.15
  -1   7  -2    8.99    1.23
   1   7   2    8.61    0.77
  -2  -7  -2   11.75    1.04
  -2  -7  -2   10.43    1.56
  -2  -7  -2    9.31    1.06
  -2  -7  -2   12.08    1.16
   2  -7   2    8.90    1.12
   2  -7   2    9.33    0.93
   2  -7   2   10.86    1.30
   2  -7   2   10.31    1.06
  -2   7  -2   10.84    1.69
  -2   7  -2    9.79    1.08
   2   7   2   10.07    1.61
   2   7   2   10.00    1.01
   2   7   2   10.58    0.89
  -2   7  -2    9.91    1.04
  -2   7  -2   11.53    0.93
  -3  -7  -2    1.21    0.34
   3  -7   2    0.99    0.61
   3  -7   2    0.88    0.23
  -3  -7  -2    1.06    0.95
  -3  -7  -2    1.12    0.46
  -3  -7  -2    1.44    0.50
   3  -7   2    0.97    0.43
   3   7   2    1.13    0.34
  -3   7  -2    1.38    0.37
  -3   7  -2   -0.56    0.93
  -3   7  -2    1.37    0.28
   4  -7   2    2.43    0.59
  -4  -7  -2    2.14    0.66
  -4  -7  -2    1.99    0.47
   4   7   2    1.49    0.58
  -4   7  -2    1.95    0.59
  -4   7  -2    2.50    0.62
  -4   7  -2    2.48    0.47
  -5  -7  -2    0.56    0.54
  -5  -7  -2    0.17    0.68
  -5   7  -2    0.41    0.74
  -5   7  -2    1.54    0.59
  -5  -8   2    6.44    1.46
  -5   8   2    9.28    1.24
  -4  -8   2    2.97    0.54
  -4  -8   2    2.47    0.68
  -4   8   2    3.69    0.63
  -3  -8   2    2.42    0.56
  -3  -8   2    2.62    0.39
  -3  -8   2    3.48    0.44
  -3  -8   2    3.27    1.06
  -3   8   2    2.15    1.04
   3   8  -2    3.32    0.35
  -3   8   2    3.55    0.53
  -3   8   2    2.95    0.65
   3   8  -2    2.58    0.52
   2  -8  -2    0.64    0.32
  -2  -8   2    0.62    0.68
  -2  -8   2    0.44    0.31
   2  -8  -2    0.66    0.56
  -2  -8   2    0.35    0.38
  -2  -8   2    0.37    0.17
  -2  -8   2    0.24    0.18
   2   8  -2    0.23    0.81
  -2   8   2    0.55    0.28
  -2   8   2    0.74    0.36
   2   8  -2    0.45    0.18
  -2   8   2    0.82    0.40
   2   8  -2    0.35    0.33
   2   8  -2    0.29    0.16
  -2   8   2   -0.12    0.69
   1  -8  -2   24.32    2.40
  -1  -8   2   20.70    2.04
  -1  -8   2   23.45    2.41
  -1  -8   2   23.34    2.06
  -1  -8   2   22.65    2.04
   1  -8  -2   22.26    2.15
  -1  -8   2   21.99    2.08
   1  -8  -2   20.83    2.09
  -1   8   2   25.51    2.48
  -1   8   2   25.15    2.10
   1   8  -2   26.55    2.59
  -1   8   2   26.30    2.10
   1   8  -2   25.71    2.05
   1   8  -2   25.65    2.16
   0  -8  -2   25.14    2.53
   0  -8   2   27.10    2.53
   0  -8   2   30.61    2.48
   0  -8   2   26.80    2.80
   0   8   2   31.26    2.52
   0   8  -2   29.72    2.53
   0   8   2   27.53    2.52
   0   8   2   30.01    2.56
   0   8   2   36.32    3.17
   0   8  -2   30.41    2.51
   0   8  -2   28.06    2.99
   1  -8   2   23.24    2.20
   1  -8   2   24.56    2.10
  -1  -8  -2   25.65    2.17
   1  -8   2   25.91    2.27
  -1  -8  -2   25.27    2.60
  -1  -8  -2   22.16    2.17
  -1   8  -2   23.63    2.18
   1   8   2   24.71    2.65
   1   8   2   28.18    2.17
  -1   8  -2   27.95    2.72
   1   8   2   25.57    2.13
   1   8   2   20.80    2.19
  -1   8  -2   25.73    2.19
  -2  -8  -2    4.52    0.58
   2  -8   2    3.81    0.41
  -2  -8  -2    4.88    0.79
  -2  -8  -2    2.91    0.50
   2  -8   2    2.87    0.70
   2  -8   2    3.50    0.71
  -2  -8  -2    3.04    0.95
  -2   8  -2    3.90    0.41
  -2   8  -2    3.58    0.61
   2   8   2    4.80    1.05
   2   8   2    3.11    0.68
  -2   8  -2    4.36    0.71
  -2   8  -2    4.96    1.08
   2   8   2    3.55    0.57
   3  -8   2    7.23    0.77
  -3  -8  -2    9.30    0.94
   3  -8   2    6.57    1.08
  -3  -8  -2    9.04    1.16
  -3   8  -2    8.75    0.79
   3   8   2    6.99    0.95
  -3   8  -2    8.83    0.98
  -4  -8  -2    5.09    0.83
   4  -8   2    4.14    0.85
  -4  -8  -2    4.69    1.08
  -4   8  -2    4.07    0.68
  -4   8  -2    4.69    0.81
  -5  -8  -2    6.44    1.52
  -5  -8  -2    5.77    1.13
  -5   8  -2    8.82    1.54
  -5  -9   2    3.35    0.99
  -5   9   2    5.66    0.88
  -4  -9   2   13.92    1.62
   4  -9  -2   10.63    1.50
  -4  -9   2   11.78    1.18
  -4   9   2   12.99    1.41
   3  -9  -2    8.91    1.21
  -3  -9   2   10.49    0.95
   3   9  -2    8.53    1.06
  -3   9   2   12.39    1.23
   3   9  -2   10.07    0.90
   2  -9  -2    9.38    1.35
   2  -9  -2   10.00    1.17
  -2  -9   2    9.94    1.13
  -2  -9   2   10.44    1.73
  -2  -9   2   10.48    0.98
  -2  -9   2    9.48    1.15
   2   9  -2   11.16    1.61
  -2   9   2   11.37    1.52
   2   9  -2   10.38    0.99
  -2   9   2   10.47    1.17
   2   9  -2    9.86    1.61
  -2   9   2   11.75    1.11
   2   9  -2   11.72    0.98
   1  -9  -2    7.19    0.94
  -1  -9   2    7.05    0.82
  -1  -9   2    7.31    0.75
   1  -9  -2    9.23    1.46
  -1  -9   2    6.65    0.74
  -1  -9   2    7.72    1.15
   1  -9  -2    6.70    0.85
  -1  -9   2    7.97    0.81
   1   9  -2    8.33    0.95
   1   9  -2    8.66    0.78
  -1   9   2    7.63    1.27
  -1   9   2    8.81    0.86
   1   9  -2    8.44    1.41
  -1   9   2    8.03    0.85
   0  -9   2   54.84    4.97
   0  -9  -2   54.01    4.90
   0  -9   2   50.44    5.36
   0  -9  -2   56.55    5.29
   0  -9  -2   50.67    4.97
   0  -9   2   66.56    4.92
   0   9  -2   65.10    4.96
   0   9  -2   60.93    4.97
   0   9   2   58.66    5.01
   0   9   2   64.38    4.97
   0   9  -2   57.69    5.40
   0   9   2   56.57    4.96
   1  -9   2    6.46    0.58
  -1  -9  -2    5.51    0.76
  -1  -9  -2    6.50    0.73
   1  -9   2    5.37    0.94
   1  -9   2    5.97    0.81
   1  -9   2    6.23    0.86
  -1  -9  -2    5.85    1.12
   1   9   2    7.41    1.27
   1   9   2    7.13    0.73
  -1   9  -2    5.76    0.77
   1   9   2    5.58    0.76
  -1   9  -2    6.64    1.26
  -1   9  -2    5.75    0.74
   1   9   2    6.39    0.64
  -2  -9  -2   40.37    3.06
   2  -9   2   31.84    3.17
  -2  -9  -2   35.45    3.64
  -2  -9  -2   32.72    3.08
   2  -9   2   35.12    3.38
   2   9   2   36.09    3.68
   2   9   2   32.93    3.05
  -2   9  -2   38.94    3.10
  -2   9  -2   37.54    3.71
   2   9   2   37.60    2.96
   2   9   2   29.50    3.17
  -2   9  -2   34.27    3.12
  -3  -9  -2    5.18    0.72
   3  -9   2    3.17    0.94
  -3  -9  -2    5.65    1.35
   3   9   2    3.24    0.59
  -3   9  -2    4.78    0.49
  -4  -9  -2    0.98    0.48
   4  -9   2    0.96    0.61
  -4  -9  -2    0.60    0.64
  -4   9  -2    1.06    0.54
  -5  -9  -2    7.36    1.20
  -5  -9  -2    5.75    1.18
  -5   9  -2    5.57    0.97
  -5   9  -2    4.94    1.11
  -5 -10   2    2.69    1.05
  -5  10   2    4.02    0.90
  -4 -10   2    1.05    0.69
  -4 -10   2    1.09    0.36
   4 -10  -2    0.45    0.56
  -4  10   2    0.37    0.53
   3 -10  -2   11.39    1.46
  -3 -10   2   12.57    1.19
   3  10  -2   13.70    1.15
  -3  10   2   13.54    1.40
  -2 -10   2   33.27    2.81
  -2 -10   2   31.38    2.78
  -2 -10   2   29.44    2.89
   2 -10  -2   31.47    2.95
  -2 -10   2   33.82    3.52
  -2  10   2   33.80    2.90
   2  10  -2   34.19    2.78
   2  10  -2   33.46    2.84
  -2  10   2   29.26    3.55
  -1 -10   2    3.62    0.46
   1 -10  -2    4.58    1.07
   1 -10  -2    3.23    0.63
  -1 -10   2    3.45    0.50
   1 -10  -2    3.34    0.75
  -1 -10   2    3.35    1.03
  -1 -10   2    3.66    0.62
  -1 -10   2    3.96    0.61
  -1  10   2    3.79    0.67
   1  10  -2    4.03    0.56
   1  10  -2    3.96    0.53
   1  10  -2    5.58    1.36
  -1  10   2    4.88    1.16
  -1  10   2    4.30    0.64
   0 -10  -2   49.27    4.71
   0 -10  -2   49.95    4.80
   0 -10  -2   54.46    5.20
   0 -10   2   56.84    5.18
   0 -10   2   54.81    4.81
   0 -10  -2   54.41    4.72
   0 -10   2   49.51    4.75
   0  10   2   58.89    4.79
   0  10   2   63.68    4.80
   0  10  -2   57.60    4.80
   0  10   2   57.57    4.85
   0  10  -2   57.08    5.38
   0  10  -2   66.93    4.79
   0  10   2   54.08    5.28
  -1 -10  -2   36.22    3.37
   1 -10   2   32.82    3.43
   1 -10   2   40.80    3.52
  -1 -10  -2   37.64    3.39
  -1 -10  -2   39.23    4.04
   1 -10   2   35.80    3.77
   1  10   2   39.47    3.35
  -1  10  -2   39.67    4.12
  -1  10  -2   41.56    3.43
   1  10   2   43.12    3.41
  -1  10  -2   41.65    3.42
   1  10   2   45.18    4.45
   2 -10   2    9.39    1.19
  -2 -10  -2   10.22    1.04
  -2 -10  -2   14.76    2.24
  -2 -10  -2    7.99    1.12
  -2  10  -2   10.56    1.12
   2  10   2   10.54    0.88
   2  10   2    8.68    1.07
  -2  10  -2    9.25    1.76
  -3 -10  -2    6.28    0.85
   3 -10   2    5.52    1.00
  -3  10  -2    6.90    0.95
  -4 -10  -2   14.40    1.48
  -4 -10  -2   14.85    1.84
   4 -10   2   10.53    1.63
  -4  10  -2   14.42    1.58
  -4  11   2   15.89    1.77
   3 -11  -2    3.99    0.78
  -3 -11   2    4.88    0.62
  -3  11   2    5.03    0.75
   3  11  -2    5.15    0.55
  -2 -11   2    5.25    0.77
  -2 -11   2    4.75    0.60
   2 -11  -2    4.68    0.88
  -2 -11   2    3.73    0.61
   2  11  -2    5.62    0.60
   2  11  -2    6.28    0.69
  -1 -11   2   33.57    3.26
  -1 -11   2   40.69    3.93
   1 -11  -2   34.25    3.33
  -1 -11   2   35.16    3.30
   1 -11  -2   36.82    3.86
   1 -11  -2   36.11    3.40
  -1 -11   2   32.98    3.29
  -1 -11   2   37.82    3.25
   1  11  -2   43.81    3.29
   1  11  -2   43.28    4.22
   1  11  -2   43.33    3.29
  -1  11   2   41.36    3.34
  -1  11   2   40.17    4.10
   0 -11  -2   18.80    1.71
   0 -11  -2   16.92    1.83
   0 -11   2   17.83    1.87
   0 -11   2   19.40    2.59
   0 -11  -2   19.26    2.63
   0  11  -2   19.57    3.08
   0  11  -2   20.55    1.84
   0  11   2   20.71    1.82
   0  11  -2   23.26    1.84
   0  11   2   21.66    1.85
   0  11   2   21.60    2.96
  -1 -11  -2    1.29    1.32
  -1 -11  -2    1.07    0.35
   1 -11   2    1.43    0.96
  -1 -11  -2    1.96    0.59
  -1 -11  -2    1.04    0.34
   1 -11   2    1.64    0.49
   1  11   2    0.64    0.38
  -1  11  -2    1.26    0.45
   1  11   2    1.29    0.27
  -1  11  -2   -0.81    1.36
   1  11   2    2.31    1.43
  -1  11  -2    1.02    0.40
   2 -11   2   24.85    2.65
  -2 -11  -2   23.56    2.37
  -2 -11  -2   25.56    2.29
  -2  11  -2   26.88    2.36
   2  11   2   25.65    2.18
  -3 -11  -2   14.25    1.36
   3 -11   2   11.42    1.53
  -3  11  -2   13.18    1.45
  -4 -11  -2    5.00    1.08
  -4  11  -2    7.77    1.22
  -4 -12   2    3.22    0.99
   4 -12  -2    2.09    0.80
  -4  12   2    2.22    0.74
   3 -12  -2    0.83    0.48
  -3 -12   2    1.46    0.71
  -3 -12   2    0.67    0.35
  -3 -12   2    1.03    0.39
  -3  12   2    1.12    0.50
   2 -12  -2   16.80    1.78
  -2 -12   2   15.74    1.52
  -2 -12   2   14.86    1.49
  -2  12   2   17.52    1.67
   2  12  -2   17.49    1.50
   1 -12  -2   23.79    2.27
  -1 -12   2   21.43    2.13
  -1 -12   2   20.06    2.07
   1 -12  -2   20.15    2.17
  -1 -12   2   26.72    2.05
  -1  12   2   23.76    2.18
   1  12  -2   25.80    2.11
   1  12  -2   25.08    2.14
   0 -12   2   17.11    1.85
   0 -12   2   16.90    2.79
   0 -12  -2   17.27    2.94
   0 -12   2   20.25    2.47
   0 -12  -2   17.42    1.90
   0 -12   2   23.78    1.77
   0  12   2   19.39    3.26
   0  12  -2   21.28    1.90
   0  12  -2   23.45    1.91
   0  12   2   20.24    1.96
  -1 -12  -2    7.55    2.76
   1 -12   2   11.22    1.27
  -1 -12  -2    9.47    1.09
  -1 -12  -2    9.36    1.06
   1  12   2   10.13    1.00
   1  12   2   10.44    1.57
  -1  12  -2    7.23    2.00
  -2 -12  -2    2.85    0.50
  -2 -12  -2    3.52    0.75
   2 -12   2    2.62    0.64
  -2 -12  -2    0.06    1.03
   2  12   2    3.06    0.43
  -2  12  -2    1.61    0.50
   3 -12   2    0.98    0.55
  -3 -12  -2    1.33    0.78
  -3 -12  -2    1.10    0.49
  -3  12  -2    1.18    0.58
  -4 -12  -2   25.43    2.81
  -4  12  -2   21.85    2.48
   3 -13  -2    1.84    0.61
  -3 -13   2    3.29    0.82
  -3 -13   2    1.91    0.47
  -3  13   2    4.21    0.75
  -2 -13   2    6.19    0.76
  -2 -13   2    5.77    0.77
   2 -13  -2    5.46    1.04
  -2  13   2    6.93    1.02
   2  13  -2    6.88    0.78
   1 -13  -2    0.21    0.41
  -1 -13   2    0.51    0.54
   1 -13  -2    0.56    0.45
  -1 -13   2    0.58    0.24
  -1  13   2    0.56    0.38
   1  13  -2    0.68    0.32
   0 -13   2   -0.12    0.17
   0 -13  -2    0.20    0.47
   0 -13  -2    0.04    0.38
   0 -13   2    0.18    0.42
   0  13   2   -0.04    0.32
   0  13  -2   -0.52    0.46
   0  13   2   -0.62    2.26
  -1 -13  -2   -0.32    0.52
   1 -13   2    0.18    0.43
  -1 -13  -2   -0.05    0.19
  -1 -13  -2    0.17    0.37
   1  13   2    0.20    0.28
  -1  13  -2   -0.41    0.37
   2 -13   2    0.79    0.55
  -2 -13  -2    1.34    0.45
  -2 -13  -2    1.40    0.73
  -2  13  -2    0.55    0.48
   2  13   2    1.28    0.29
   3 -13   2    3.91    0.88
  -3 -13  -2    4.48    0.84
  -3  13  -2    6.24    0.87
  -3 -14   2    0.60    0.81
   3 -14  -2    0.01    0.60
  -3 -14   2    1.36    0.47
  -3  14   2    1.45    0.75
   2 -14  -2    0.38    0.52
  -2 -14   2    1.37    0.79
  -2  14   2    1.25    0.60
   2  14  -2    1.19    0.40
   1 -14  -2    2.94    0.68
  -1  14   2    2.44    0.54
   0 -14   2    3.47    0.69
   0 -14  -2    2.18    0.56
   0 -14  -2    4.34    0.77
   0  14   2    3.36    0.55
   0  14  -2    2.57    0.61
   1 -14   2    5.85    1.09
  -1 -14  -2    7.34    1.30
  -1 -14  -2    4.85    0.94
   1  14   2    6.11    0.84
   2 -14   2    6.07    1.19
  -2 -14  -2    4.02    0.72
  -2 -14  -2    7.59    1.46
  -2 -14  -2    5.77    1.01
  -2  14  -2    5.82    0.90
   3 -14   2    1.75    0.74
  -3 -14  -2    1.07    0.91
  -3  14  -2    0.23    0.68
  -2 -15   2    0.66    0.78
   2 -15  -2   -0.49    0.63
  -2  15   2   -0.24    0.62
  -1 -15   2    2.09    0.69
   1 -15  -2    1.37    0.66
   1  15  -2    2.62    0.55
  -1  15   2    2.00    0.59
   0 -15  -2    5.83    1.18
   0 -15  -2    3.37    0.68
   0 -15   2    5.77    1.15
   0  15  -2    4.09    0.68
   0  15   2    4.08    0.67
  -1 -15  -2    5.89    1.03
   1 -15   2    4.06    0.89
  -1 -15  -2    4.06    0.72
   1  15   2    4.67    0.71
  -1  15  -2    4.45    0.82
   2 -15   2    7.27    1.45
  -2 -15  -2    8.67    1.24
  -2  15  -2    8.09    1.40
   0 -16   2    0.85    0.73
   0 -16  -2    0.69    0.75
   0  16   2    1.57    0.60
   0  16  -2    2.11    0.68
  -6   0   3    0.72    0.50
  -6   0   3    0.87    0.70
  -6   0   3    1.89    0.67
  -5   0   3    1.87    0.47
  -5   0   3    2.93    0.45
  -5   0   3    3.68    0.48
  -4   0   3    3.50    0.61
  -4   0   3    3.61    0.84
  -4   0   3    2.92    0.54
  -4   0   3    3.99    0.55
  -4   0   3    4.41    0.64
  -3   0   3   -0.07    0.15
  -3   0   3    0.26    0.26
  -3   0   3   -0.10    0.22
  -2   0   3    0.32    0.14
  -2   0   3    0.48    0.18
  -2   0   3    0.44    0.15
  -1   0   3    1.66    0.26
  -1   0   3    1.58    0.22
   1   0  -3    1.89    0.25
   1   0  -3    1.27    0.19
  -1   0   3    1.36    0.20
  -1   0   3    1.11    0.22
   1   0  -3    1.36    0.23
  -1   0   3    1.44    0.19
   0   0   3   36.52    3.26
   0   0  -3   39.65    3.33
   0   0  -3   42.91    3.26
   0   0   3   36.85    3.32
   0   0   3   35.46    3.26
   0   0   3   44.21    3.27
   0   0  -3   35.57    3.26
   0   0  -3   38.94    3.26
   1   0   3    5.44    0.55
  -1   0  -3    5.92    0.50
  -1   0  -3    5.40    0.54
  -1   0  -3    6.58    0.71
   1   0   3    5.24    0.53
  -1   0  -3    5.17    0.57
  -1   0  -3    5.27    0.55
   1   0   3    5.60    0.49
  -2   0  -3    0.47    0.20
   2   0   3    0.42    0.17
  -2   0  -3    0.32    0.22
  -2   0  -3    0.48    0.14
  -2   0  -3    0.92    0.38
   2   0   3    0.69    0.13
   2   0   3    0.52    0.20
  -2   0  -3    0.32    0.21
  -2   0  -3    0.71    0.39
  -3   0  -3   36.19    3.21
  -3   0  -3   36.34    3.14
   3   0   3   29.78    3.01
  -3   0  -3   33.94    3.17
  -3   0  -3   33.37    3.03
  -3   0  -3   36.42    3.04
  -3   0  -3   37.51    2.95
  -4   0  -3   65.22    5.41
  -4   0  -3   67.35    5.26
  -4   0  -3   63.14    5.39
  -4   0  -3   60.73    5.54
  -4   0  -3   62.12    5.52
   4   0   3   54.81    5.35
  -5   0  -3    0.38    0.46
   5   0   3    0.31    0.37
  -5   0  -3   -0.21    0.25
  -6   0  -3    0.31    0.68
  -6  -1   3    1.81    0.58
  -6  -1   3    0.49    0.67
  -6   1   3    2.51    0.66
  -6   1   3    1.74    0.52
  -6   1   3    1.15    0.72
  -5  -1   3    8.10    1.01
  -5  -1   3    8.17    0.96
  -5  -1   3    7.25    1.29
  -5  -1   3    9.07    0.92
  -5   1   3    9.93    0.98
  -5   1   3    9.09    1.04
  -5   1   3    7.60    1.09
  -4  -1   3    8.15    0.89
  -4  -1   3    9.63    0.85
  -4  -1   3    7.71    1.00
  -4  -1   3    8.55    1.07
  -4  -1   3    7.50    0.89
  -4  -1   3    7.06    1.11
  -4   1   3    7.56    1.12
  -4   1   3    7.54    0.95
  -4   1   3    8.79    0.95
  -4   1   3    9.68    0.89
  -4   1   3    8.28    0.88
  -4   1   3    8.78    0.98
  -3  -1   3   15.42    1.40
  -3  -1   3   14.74    1.39
  -3  -1   3   15.31    1.45
  -3  -1   3   17.66    1.38
  -3  -1   3   13.76    1.46
  -3   1   3   14.98    1.49
  -3   1   3   17.23    1.44
  -3   1   3   14.67    1.41
  -3   1   3   16.86    1.44
  -2  -1   3    0.37    0.19
  -2  -1   3    0.60    0.15
  -2  -1   3    0.41    0.13
  -2  -1   3    0.54    0.18
  -2   1   3    0.52    0.16
  -2   1   3    0.63    0.18
   2   1  -3    0.55    0.15
   2   1  -3    0.80    0.20
  -2   1   3    0.43    0.19
  -2   1   3    0.49    0.16
  -1  -1   3   96.72    8.87
  -1  -1   3  100.33    8.85
  -1  -1   3  114.38    8.91
   1  -1  -3  119.15    8.90
   1  -1  -3  107.02    8.88
  -1  -1   3  111.70    8.87
   1   1  -3  113.65    8.88
   1   1  -3  119.23    8.91
  -1   1   3  104.30    8.87
  -1   1   3   89.32    8.86
  -1   1   3  108.04    8.87
   1   1  -3   88.59    8.87
   0  -1  -3   28.70    2.36
   0  -1  -3   27.04    2.43
   0  -1  -3   25.86    2.35
   0  -1   3   26.99    2.42
   0  -1   3   30.43    2.36
   0  -1   3   30.91    2.36
   0  -1   3   26.45    2.35
   0   1  -3   24.76    2.34
   0   1   3   29.31    2.35
   0   1  -3   31.41    2.36
   0   1   3   27.97    2.43
   0   1   3   25.74    2.35
   0   1  -3   24.75    2.35
   0   1   3   28.97    2.35
   1  -1   3   16.99    1.46
  -1  -1  -3   18.66    1.61
   1  -1   3   16.63    1.48
   1  -1   3   17.10    1.57
  -1  -1  -3   17.20    1.45
   1  -1   3   14.87    1.49
  -1  -1  -3   17.40    1.49
  -1  -1  -3   17.51    1.50
  -1   1  -3   16.03    1.51
  -1   1  -3   19.75    1.49
   1   1   3   16.85    1.49
   1   1   3   15.53    1.48
  -1   1  -3   16.25    1.50
  -1   1  -3   17.95    1.47
   1   1   3   17.80    1.45
  -1   1  -3   18.56    1.60
  -2  -1  -3   40.78    3.53
  -2  -1  -3   36.39    3.39
  -2  -1  -3   37.54    3.41
   2  -1   3   38.59    3.31
  -2  -1  -3   41.61    3.29
  -2  -1  -3   38.88    3.36
  -2  -1  -3   46.33    3.52
   2  -1   3   33.41    3.33
  -2   1  -3   37.14    3.36
  -2   1  -3   41.05    3.35
  -2   1  -3   43.31    3.48
  -2   1  -3   38.81    3.44
   2   1   3   36.68    3.35
   2   1   3   39.06    3.29
  -2   1  -3   40.67    3.32
  -3  -1  -3   12.67    1.61
  -3  -1  -3   16.09    1.29
  -3  -1  -3   14.71    1.38
   3  -1   3   12.62    1.34
  -3  -1  -3   14.41    1.40
  -3  -1  -3   16.14    1.65
  -3  -1  -3   14.73    1.51
  -3   1  -3   15.03    1.30
   3   1   3   13.03    1.36
  -3   1  -3   17.13    1.64
  -3   1  -3   13.42    1.60
  -3   1  -3   14.70    1.41
  -3   1  -3   15.57    1.39
  -3   1  -3   14.38    1.53
  -4  -1  -3   12.32    1.72
  -4  -1  -3   11.59    1.26
   4  -1   3    9.80    1.17
  -4  -1  -3   10.17    1.45
  -4  -1  -3   11.33    1.05
  -4  -1  -3   12.83    1.04
  -4   1  -3    9.59    1.65
   4   1   3   11.69    1.21
  -4   1  -3   13.40    1.34
  -4   1  -3   12.96    1.10
  -4   1  -3   10.90    1.70
  -4   1  -3   11.54    1.25
  -5  -1  -3   20.14    1.82
   5  -1   3   15.71    1.70
  -5   1  -3   19.50    1.59
   5   1   3   14.44    1.73
  -5   1  -3   15.95    1.79
  -6  -1  -3    2.69    0.88
  -6  -1  -3    1.83    0.79
  -6   1  -3    1.86    0.76
  -6  -2   3    0.03    0.50
  -6  -2   3    0.74    0.68
  -6   2   3    1.73    0.65
  -6   2   3    0.68    0.60
  -5  -2   3    3.56    0.52
  -5  -2   3    2.65    0.60
  -5  -2   3    1.99    0.42
  -5  -2   3    2.26    0.59
  -5   2   3    1.98    0.54
  -5   2   3    2.98    0.65
  -4  -2   3   36.49    3.52
  -4  -2   3   37.27    3.42
  -4  -2   3   39.36    3.42
  -4  -2   3   39.54    3.42
  -4  -2   3   35.85    3.51
  -4   2   3   45.60    3.45
  -4   2   3   41.73    3.47
  -4   2   3   37.92    3.57
  -4   2   3   39.38    3.47
  -4   2   3   43.14    3.44
  -3  -2   3   18.63    1.54
  -3  -2   3   18.52    1.47
  -3  -2   3   14.84    1.55
  -3  -2   3   15.89    1.55
  -3  -2   3   16.00    1.48
  -3   2   3   18.00    1.50
   3   2  -3   16.96    1.54
  -3   2   3   15.29    1.51
  -3   2   3   16.23    1.59
  -2  -2   3   56.63    4.53
  -2  -2   3   47.79    4.57
  -2  -2   3   57.74    4.59
   2   2  -3   58.53    4.60
   2   2  -3   56.41    4.54
  -2   2   3   51.82    4.55
  -2   2   3   52.91    4.55
  -2   2   3   53.48    4.55
  -2   2   3   49.57    4.57
  -1  -2   3  180.75   14.11
   1  -2  -3  181.78   14.14
  -1  -2   3  175.79   14.10
   1  -2  -3  144.10   14.10
  -1  -2   3  187.03   14.17
   1  -2  -3  147.40   14.10
   1   2  -3  143.28   14.14
  -1   2   3  179.69   14.10
  -1   2   3  170.52   14.10
  -1   2   3  163.35   14.08
  -1   2   3  188.45   14.14
  -1   2   3  169.64   14.11
   1   2  -3  153.76   14.11
   1   2  -3  175.10   14.10
   0  -2   3    5.39    0.64
   0  -2  -3    4.94    0.66
   0  -2   3    4.53    0.61
   0  -2   3    6.81    0.61
   0  -2   3    5.42    0.54
   0  -2  -3    6.40    0.54
   0  -2  -3    5.90    0.56
   0  -2  -3    6.29    0.54
   0   2   3    6.76    0.56
   0   2  -3    5.21    0.53
   0   2  -3    6.37    0.69
   0   2  -3    6.14    0.55
   0   2   3    5.81    0.66
   0   2   3    5.88    0.54
   0   2  -3    6.70    0.55
   0   2   3    5.78    0.54
  -1  -2  -3    1.96    0.23
   1  -2   3    2.08    0.28
  -1  -2  -3    1.77    0.39
  -1  -2  -3    1.76    0.32
   1  -2   3    1.89    0.34
  -1  -2  -3    1.67    0.36
   1  -2   3    2.06    0.29
   1  -2   3    1.95    0.36
  -1  -2  -3    1.89    0.34
  -1   2  -3    2.03    0.34
  -1   2  -3    2.12    0.30
  -1   2  -3    2.76    0.32
  -1   2  -3    2.53    0.39
   1   2   3    2.17    0.30
   1   2   3    3.00    0.44
   1   2   3    1.89    0.32
   1   2   3    2.19    0.22
  -1   2  -3    2.22    0.41
  -2  -2  -3  100.50    8.27
  -2  -2  -3   84.73    8.17
   2  -2   3   99.84    8.22
   2  -2   3   84.86    8.11
   2  -2   3   97.49    8.10
  -2  -2  -3   99.81    8.13
  -2  -2  -3  105.95    8.06
   2   2   3   93.21    8.14
  -2   2  -3  103.23    8.10
  -2   2  -3  108.14    8.25
   2   2   3   86.64    8.13
  -2   2  -3   94.50    8.14
  -3  -2  -3   30.67    2.71
  -3  -2  -3   28.38    2.64
  -3  -2  -3   28.18    2.44
   3  -2   3   23.55    2.40
  -3  -2  -3   25.42    2.53
  -3  -2  -3   26.76    2.45
  -3   2  -3   28.50    2.55
  -3   2  -3   29.59    2.38
   3   2   3   25.42    2.43
  -3   2  -3   30.22    2.63
  -3   2  -3   27.71    2.47
  -3   2  -3   31.42    2.43
   3   2   3   24.25    2.42
  -4  -2  -3   10.11    1.60
   4  -2   3    8.08    0.91
  -4  -2  -3    7.43    1.19
  -4  -2  -3    8.15    1.00
  -4   2  -3    8.71    1.08
  -4   2  -3    9.27    0.87
   4   2   3    8.18    0.95
  -4   2  -3    7.36    1.15
  -4   2  -3    8.36    1.08
  -4   2  -3    7.75    1.16
   5  -2   3   10.73    1.33
  -5  -2  -3   10.08    1.49
  -5  -2  -3   12.12    1.38
  -5   2  -3   13.23    1.17
  -5   2  -3   10.57    1.41
  -6  -2  -3   -0.14    0.78
  -6  -2  -3    0.06    0.73
  -6   2  -3    0.18    0.76
  -6  -3   3    4.66    0.78
  -6  -3   3    5.83    1.27
  -6   3   3    4.31    0.75
  -6   3   3    5.23    0.90
  -5  -3   3    8.15    1.19
  -5  -3   3    7.57    0.93
  -5  -3   3    8.74    0.83
  -5  -3   3    5.71    1.08
  -5   3   3    8.26    1.17
  -5   3   3    9.79    1.03
  -4  -3   3    7.08    0.78
  -4  -3   3    6.66    0.95
  -4  -3   3    9.02    1.03
  -4  -3   3    8.05    0.72
  -4   3   3    7.43    0.88
  -4   3   3    7.19    0.86
  -4   3   3    6.05    0.95
  -4   3   3    5.62    1.10
  -4   3   3    7.80    0.87
  -3  -3   3   85.62    6.87
  -3  -3   3   81.66    6.78
  -3  -3   3   74.96    6.86
  -3  -3   3   86.88    6.77
  -3  -3   3   75.66    6.85
  -3   3   3   77.74    6.87
  -3   3   3   75.51    6.82
   3   3  -3   88.47    6.88
  -3   3   3   77.12    6.80
  -3   3   3   82.72    6.82
   2  -3  -3  132.81   11.07
   2  -3  -3  114.30   11.09
  -2  -3   3  122.38   11.17
  -2  -3   3  127.13   11.03
  -2  -3   3  137.28   11.14
  -2  -3   3  141.03   11.04
  -2  -3   3  125.10   11.09
  -2   3   3  127.43   11.08
  -2   3   3  132.20   11.09
  -2   3   3  138.69   11.08
  -2   3   3  126.44   11.05
   2   3  -3  142.98   11.05
   2   3  -3  147.49   11.15
   1  -3  -3   81.31    6.81
  -1  -3   3   80.21    6.73
  -1  -3   3   81.08    6.83
   1   3  -3   81.04    6.74
  -1   3   3   77.50    6.80
   1   3  -3   72.42    6.76
  -1   3   3   77.10    6.75
  -1   3   3   91.51    6.72
   0  -3  -3  286.99   22.83
   0  -3  -3  298.16   22.73
   0  -3   3  296.25   22.71
   0  -3  -3  279.95   22.71
   0  -3   3  255.17   22.72
   0   3  -3  253.87   22.71
   0   3   3  282.52   22.82
   0   3   3  247.99   22.72
   0   3   3  241.95   22.72
   0   3   3  239.27   22.71
   0   3   3  300.47   22.73
   0   3  -3  280.97   22.72
  -1  -3  -3  129.80   12.27
  -1  -3  -3  164.51   12.27
  -1  -3  -3  144.55   12.26
   1  -3   3  146.00   12.26
  -1  -3  -3  154.43   12.39
   1  -3   3  153.28   12.36
   1  -3   3  147.74   12.25
   1  -3   3  132.88   12.29
   1   3   3  150.48   12.38
  -1   3  -3  152.03   12.26
   1   3   3  138.08   12.26
   1   3   3  143.35   12.22
  -2  -3  -3   20.72    2.05
   2  -3   3   23.41    1.99
   2  -3   3   20.45    2.06
  -2  -3  -3   24.56    2.01
   2  -3   3   20.46    1.98
  -2  -3  -3   23.02    2.02
  -2  -3  -3   24.15    2.22
   2  -3   3   25.08    2.24
  -2   3  -3   25.32    2.00
  -2   3  -3   24.76    2.10
  -2   3  -3   22.58    2.03
   2   3   3   21.07    2.01
  -2   3  -3   24.67    2.19
  -3  -3  -3   54.79    4.67
  -3  -3  -3   46.90    4.69
  -3  -3  -3   55.91    4.84
   3  -3   3   56.82    4.78
   3  -3   3   48.31    4.61
  -3  -3  -3   58.59    4.65
   3   3   3   50.67    4.65
  -3   3  -3   57.54    4.61
  -3   3  -3   55.08    4.69
   3   3   3   49.92    4.64
  -3   3  -3   60.25    4.83
  -3   3  -3   57.81    4.77
   4  -3   3   16.42    1.75
  -4  -3  -3   22.10    2.32
  -4  -3  -3   15.54    1.91
  -4  -3  -3   14.16    2.59
  -4  -3  -3   18.96    1.82
  -4   3  -3   21.26    2.26
  -4   3  -3   21.39    1.84
  -4   3  -3   20.83    2.39
  -4   3  -3   21.36    1.92
  -4   3  -3   21.25    1.75
   4   3   3   18.47    1.82
  -5  -3  -3    0.86    0.55
  -5  -3  -3    1.60    0.62
  -5   3  -3    2.51    0.48
  -5   3  -3    1.11    0.58
  -6  -3  -3    0.89    0.75
  -6  -3  -3    0.68    0.91
  -6   3  -3    0.17    0.80
  -6  -4   3    0.02    0.69
  -6  -4   3    0.31    0.56
  -6   4   3   -0.17    0.73
  -6   4   3    0.31    0.58
  -5  -4   3    5.21    0.76
  -5  -4   3    6.14    0.65
  -5  -4   3    5.37    1.04
  -5   4   3    5.35    1.02
  -5   4   3    5.30    0.93
  -5   4   3    6.18    0.91
  -4  -4   3   33.43    3.44
  -4  -4   3   33.22    2.68
  -4  -4   3   30.13    2.88
  -4  -4   3   30.99    2.73
  -4   4   3   28.41    2.92
   4   4  -3   33.17    2.94
  -4   4   3   30.77    2.80
  -4   4   3   31.13    2.77
  -4   4   3   33.81    2.81
  -3  -4   3   91.03    8.71
  -3  -4   3  104.81    8.77
  -3  -4   3   97.57    8.73
  -3  -4   3  108.09    8.63
  -3  -4   3  101.99    8.64
   3  -4  -3  109.55    8.65
  -3   4   3  102.65    8.73
  -3   4   3  110.15    8.65
   3   4  -3  109.96    8.78
  -3   4   3  105.95    8.70
  -3   4   3   95.59    8.69
  -3   4   3   97.71    8.65
   2  -4  -3  199.53   19.44
  -2  -4   3  238.54   19.37
  -2  -4   3  237.79   19.45
  -2  -4   3  239.79   19.38
  -2  -4   3  238.41   19.51
  -2  -4   3  206.53   19.43
   2  -4  -3  230.01   19.44
   2   4  -3  246.24   19.52
  -2   4   3  229.52   19.42
  -2   4   3  207.27   19.38
  -2   4   3  244.15   19.46
  -2   4   3  261.67   19.44
   2   4  -3  235.82   19.39
  -1  -4   3  194.94   16.04
   1  -4  -3  193.96   15.95
   1  -4  -3  203.89   16.03
  -1  -4   3  189.85   15.92
  -1   4   3  190.29   16.01
   1   4  -3  174.67   15.89
   1   4  -3  184.93   15.96
   1   4  -3  194.74   15.92
   1   4  -3  190.05   16.08
  -1   4   3  186.96   15.93
   0  -4  -3    3.70    0.43
   0  -4   3    3.84    0.37
   0  -4   3    2.68    0.47
   0  -4  -3    3.20    0.55
   0  -4   3    2.99    0.39
   0  -4  -3    3.46    0.35
   0   4  -3    3.49    0.41
   0   4  -3    3.36    0.67
   0   4   3    3.10    0.38
   0   4   3    4.06    0.39
   0   4  -3    3.08    0.37
   0   4  -3    2.95    0.36
   0   4   3    3.32    0.35
   0   4   3    2.83    0.52
   1  -4   3   58.62    4.88
  -1  -4  -3   56.21    5.02
  -1  -4  -3   54.86    4.87
  -1  -4  -3   57.13    4.90
   1  -4   3   55.66    4.92
   1  -4   3   57.22    4.99
  -1  -4  -3   67.15    4.89
   1  -4   3   60.65    4.86
   1   4   3   61.30    5.04
  -1   4  -3   57.79    4.88
   1   4   3   56.00    4.88
   1   4   3   48.85    4.87
   1   4   3   57.16    4.84
  -1   4  -3   59.88    5.03
   2  -4   3   71.69    6.73
   2  -4   3   80.33    6.66
  -2  -4  -3   73.74    6.70
  -2  -4  -3   79.04    6.68
   2  -4   3   83.97    6.79
  -2  -4  -3   85.69    6.67
  -2  -4  -3   83.37    6.84
   2  -4   3   67.55    6.63
  -2   4  -3   81.57    6.95
   2   4   3   74.21    6.67
  -2   4  -3   80.19    6.66
  -2   4  -3   89.22    6.74
   2   4   3   70.51    6.67
   2   4   3   86.44    6.84
  -3  -4  -3   35.95    3.18
  -3  -4  -3   36.95    3.14
   3  -4   3   39.41    3.30
  -3  -4  -3   33.92    3.22
  -3  -4  -3   38.40    3.42
   3  -4   3   31.87    3.10
   3   4   3   31.94    3.14
   3   4   3   39.97    3.39
   3   4   3   32.93    3.14
  -3   4  -3   37.06    3.11
  -3   4  -3   39.19    3.28
  -3   4  -3   35.10    3.18
  -3   4  -3   40.04    3.40
  -4  -4  -3   -0.20    0.41
  -4  -4  -3   -0.06    0.36
   4  -4   3    0.03    0.25
  -4   4  -3    0.39    0.41
  -4   4  -3   -0.37    0.94
  -4   4  -3    0.42    0.46
  -4   4  -3    0.40    0.30
   4   4   3    0.22    0.28
  -5  -4  -3    7.96    1.43
  -5  -4  -3   10.72    1.28
   5  -4   3    9.92    1.41
  -5   4  -3   11.16    1.46
  -5   4  -3   12.11    1.20
  -6  -4  -3    2.71    1.11
  -6  -4  -3    3.67    0.83
  -6   4  -3    5.03    1.05
  -6  -5   3    2.20    0.86
  -6   5   3    2.86    0.72
  -6   5   3    2.46    0.90
  -5  -5   3    4.32    0.68
  -5  -5   3    3.48    0.74
  -5   5   3    5.94    0.92
  -4  -5   3    1.56    0.72
  -4  -5   3    0.29    0.23
  -4  -5   3    0.63    0.18
  -4  -5   3    0.82    0.43
  -4   5   3    0.30    0.31
  -4   5   3    0.14    0.54
  -4   5   3    0.70    0.34
  -3  -5   3   67.91    5.20
  -3  -5   3   64.11    5.40
  -3  -5   3   64.72    5.19
   3  -5  -3   54.28    5.31
  -3  -5   3   63.44    5.32
   3  -5  -3   61.78    5.27
  -3  -5   3   56.19    5.29
  -3   5   3   58.35    5.28
  -3   5   3   61.18    5.27
   3   5  -3   62.47    5.42
   3   5  -3   60.15    5.19
  -3   5   3   62.48    5.29
  -3   5   3   67.34    5.33
  -3   5   3   59.04    5.20
  -2  -5   3   81.35    5.96
  -2  -5   3   63.56    5.92
  -2  -5   3   71.72    6.04
   2  -5  -3   66.13    5.94
  -2  -5   3   72.54    5.86
   2  -5  -3   68.57    5.96
   2   5  -3   60.26    5.93
   2   5  -3   70.64    6.05
  -2   5   3   72.24    5.99
  -2   5   3   66.56    5.84
   2   5  -3   70.63    5.87
  -2   5   3   70.32    5.83
  -2   5   3   71.31    5.91
  -2   5   3   70.80    5.91
  -1  -5   3    4.33    0.51
  -1  -5   3    5.58    0.51
   1  -5  -3    5.47    0.80
  -1  -5   3    5.11    0.79
  -1  -5   3    4.37    0.46
   1  -5  -3    4.50    0.54
   1  -5  -3    6.11    0.62
   1   5  -3    5.51    0.61
   1   5  -3    5.30    0.52
  -1   5   3    5.52    0.82
   1   5  -3    4.69    0.74
   1   5  -3    5.36    0.46
   0  -5  -3  176.40   14.50
   0  -5   3  170.70   14.49
   0  -5  -3  170.24   14.46
   0  -5  -3  174.15   14.64
   0  -5   3  172.05   14.63
   0  -5   3  179.43   14.47
   0   5  -3  177.74   14.49
   0   5  -3  155.28   14.47
   0   5   3  173.95   14.63
   0   5   3  189.79   14.49
   0   5   3  163.96   14.49
   0   5   3  165.84   14.49
   0   5  -3  180.69   14.66
  -1  -5  -3    2.44    0.37
   1  -5   3    2.49    0.46
   1  -5   3    2.71    0.48
   1  -5   3    2.51    0.37
  -1  -5  -3    3.03    0.47
   1  -5   3    2.90    0.31
  -1  -5  -3    2.76    0.41
  -1  -5  -3    2.42    0.70
   1   5   3    2.55    0.58
  -1   5  -3    2.46    0.47
   1   5   3    2.45    0.37
   1   5   3    1.92    0.27
  -1   5  -3    2.42    0.33
  -1   5  -3    2.36    0.39
   1   5   3    1.92    0.37
  -1   5  -3    1.82    0.32
   1   5   3    1.80    0.33
  -1   5  -3    2.17    0.59
   2  -5   3    6.04    0.65
  -2  -5  -3    8.55    0.76
  -2  -5  -3    7.45    1.19
   2  -5   3    7.00    0.93
  -2  -5  -3    7.32    0.78
  -2  -5  -3    7.45    0.83
   2  -5   3    7.20    0.75
   2  -5   3    6.28    0.83
  -2   5  -3    6.82    0.73
  -2   5  -3    6.03    0.76
   2   5   3    6.12    0.73
  -2   5  -3    7.03    1.01
   2   5   3    6.85    1.14
   2   5   3    6.77    0.73
  -2   5  -3    7.83    0.92
   3  -5   3    7.17    1.00
  -3  -5  -3    7.88    1.04
   3  -5   3    7.65    0.81
   3  -5   3    8.90    1.20
  -3  -5  -3    8.25    1.03
  -3  -5  -3    8.97    0.92
  -3   5  -3    9.12    1.03
  -3   5  -3    9.25    0.89
  -3   5  -3    8.67    1.19
  -3   5  -3    7.71    0.99
   3   5   3    7.16    0.92
   3   5   3    7.56    0.90
  -3   5  -3    9.44    1.53
   4  -5   3    5.47    0.74
  -4  -5  -3    5.11    1.16
  -4  -5  -3    7.38    0.90
  -4   5  -3    7.95    0.92
  -4   5  -3    5.81    1.04
   4   5   3    5.98    0.93
  -4   5  -3    7.15    0.85
  -5  -5  -3    3.52    0.82
  -5  -5  -3    3.41    0.68
  -5   5  -3    5.87    0.95
  -5   5  -3    3.25    0.77
  -5  -6   3    0.63    0.34
  -5  -6   3    0.95    0.60
  -5   6   3    0.22    0.46
  -4  -6   3    0.65    0.24
  -4  -6   3    0.58    0.17
  -4  -6   3    0.31    0.44
  -4   6   3    0.23    0.39
  -3  -6   3   72.86    6.34
  -3  -6   3   71.05    6.07
   3  -6  -3   63.08    6.21
   3  -6  -3   67.36    6.19
  -3  -6   3   78.68    6.23
  -3  -6   3   83.70    6.09
  -3  -6   3   61.63    6.18
  -3   6   3   69.13    6.18
  -3   6   3   74.29    6.08
   3   6  -3   73.75    6.08
  -3   6   3   74.25    6.17
  -3   6   3   75.34    6.24
   3   6  -3   74.45    6.36
   2  -6  -3   20.14    1.84
  -2  -6   3   19.11    1.63
  -2  -6   3   19.37    1.61
  -2  -6   3   16.80    1.71
   2  -6  -3   18.79    1.74
  -2  -6   3   20.72    1.94
  -2   6   3   19.31    1.71
  -2   6   3   19.40    1.70
   2   6  -3   17.89    1.61
  -2   6   3   20.17    1.90
   2   6  -3   16.16    1.73
   2   6  -3   19.82    1.64
  -1  -6   3   20.11    1.96
  -1  -6   3   20.30    1.73
   1  -6  -3   20.92    1.99
  -1  -6   3   16.78    1.70
   1  -6  -3   16.71    1.75
   1  -6  -3   21.76    1.80
  -1   6   3   20.57    2.00
   1   6  -3   21.05    1.73
   1   6  -3   22.25    1.82
  -1   6   3   21.18    1.76
  -1   6   3   19.99    1.77
   1   6  -3   19.90    1.70
   1   6  -3   19.03    2.06
   0  -6  -3   30.09    2.79
   0  -6   3   32.51    2.53
   0  -6  -3   28.32    2.52
   0  -6   3   29.00    2.74
   0  -6  -3   29.06    2.57
   0   6   3   31.20    2.79
   0   6   3   28.59    2.55
   0   6   3   29.98    2.56
   0   6  -3   30.23    2.84
   0   6  -3   28.40    2.53
   0   6  -3   30.36    2.56
   1  -6   3   58.06    4.85
  -1  -6  -3   65.54    4.85
  -1  -6  -3   53.01    4.83
   1  -6   3   60.98    4.81
   1  -6   3   57.50    4.90
   1  -6   3   57.04    5.01
  -1   6  -3   48.30    4.86
  -1   6  -3   56.38    4.80
  -1   6  -3   59.51    5.10
  -1   6  -3   58.59    4.85
   1   6   3   49.58    4.83
   1   6   3   58.07    4.80
   1   6   3   58.53    4.85
   1   6   3   58.96    5.08
   2  -6   3   10.71    1.08
  -2  -6  -3   10.31    1.09
  -2  -6  -3   11.52    1.16
  -2  -6  -3   13.05    1.08
  -2  -6  -3   13.02    1.57
   2  -6   3   10.03    1.15
   2  -6   3   11.10    1.27
   2  -6   3    9.52    0.97
  -2   6  -3   10.94    1.62
  -2   6  -3   11.93    1.07
   2   6   3   10.57    1.06
  -2   6  -3   10.48    1.08
   2   6   3   12.01    1.51
   2   6   3    9.84    1.05
   3  -6   3    6.54    0.76
  -3  -6  -3   11.64    1.67
   3  -6   3    7.34    1.05
   3  -6   3    6.34    0.98
  -3  -6  -3    7.63    1.02
  -3  -6  -3    7.25    1.00
  -3  -6  -3    8.03    0.88
  -3   6  -3    6.85    0.99
   3   6   3    7.93    0.88
  -3   6  -3    8.05    0.87
   3   6   3    7.27    0.89
  -3   6  -3    7.23    1.22
  -3   6  -3    7.12    1.18
  -3   6  -3    9.14    0.82
   4  -6   3   14.24    1.81
   4  -6   3   12.86    1.45
  -4  -6  -3   16.33    1.58
  -4  -6  -3   16.34    1.89
  -4   6  -3   16.57    1.55
  -4   6  -3   17.92    1.55
  -4   6  -3   15.87    1.71
  -5  -6  -3    1.46    0.72
  -5  -6  -3    0.37    0.51
  -5   6  -3    2.12    0.58
  -5   6  -3    1.59    0.71
  -5  -7   3    3.83    0.69
  -5  -7   3    3.69    0.82
  -5   7   3    3.91    0.73
  -5   7   3    3.73    0.70
  -4  -7   3    9.65    1.39
  -4  -7   3    9.52    0.91
  -4   7   3    9.35    0.91
  -4   7   3    8.57    0.86
   3  -7  -3    2.74    0.66
  -3  -7   3    2.38    0.83
  -3  -7   3    3.71    0.42
  -3  -7   3    4.27    0.78
  -3  -7   3    2.97    0.61
  -3  -7   3    3.53    0.43
   3  -7  -3    3.53    0.64
  -3   7   3    3.93    0.86
   3   7  -3    3.68    0.41
  -3   7   3    3.62    0.81
  -3   7   3    3.01    0.50
   3   7  -3    3.29    0.93
  -2  -7   3   28.70    2.76
   2  -7  -3   28.34    2.56
  -2  -7   3   29.21    2.44
  -2  -7   3   25.44    2.51
   2  -7  -3   28.40    2.67
   2   7  -3   25.33    2.55
  -2   7   3   30.28    2.52
   2   7  -3   31.66    2.87
   2   7  -3   30.24    2.44
  -2   7   3   29.43    2.74
  -2   7   3   29.45    2.52
   2   7  -3   27.25    2.42
   1  -7  -3   15.74    1.42
  -1  -7   3   12.59    1.28
  -1  -7   3   12.90    1.31
   1  -7  -3   12.50    1.36
  -1  -7   3   16.11    1.65
   1  -7  -3   14.89    1.68
  -1   7   3   16.14    1.70
   1   7  -3   15.32    1.29
  -1   7   3   15.39    1.37
   1   7  -3   16.02    1.32
   1   7  -3   15.96    1.42
   1   7  -3   17.25    1.88
  -1   7   3   16.48    1.37
   0  -7  -3    1.66    0.33
   0  -7   3    1.38    0.51
   0  -7   3    1.41    0.19
   0  -7   3    1.46    0.31
   0  -7  -3    1.02    0.18
   0  -7   3    0.85    0.23
   0  -7  -3    1.12    0.62
   0  -7  -3    0.87    0.26
   0   7  -3    1.17    0.21
   0   7  -3    1.03    0.25
   0   7  -3    1.59    0.35
   0   7   3    1.16    0.24
   0   7  -3    1.40    0.70
   0   7   3    1.41    0.26
   0   7   3    1.14    0.23
   0   7   3   -0.02    0.58
   1  -7   3   15.86    1.66
  -1  -7  -3   17.24    1.40
   1  -7   3   15.06    1.40
   1  -7   3   16.58    1.33
  -1  -7  -3   15.11    1.80
   1  -7   3   16.00    1.47
  -1  -7  -3   14.36    1.37
  -1   7  -3   15.41    1.40
  -1   7  -3   14.45    1.39
   1   7   3   16.25    1.39
  -1   7  -3   17.99    1.95
   1   7   3   16.00    1.33
   1   7   3   16.30    1.83
   1   7   3   13.48    1.36
  -1   7  -3   13.53    1.32
   1   7   3   13.22    1.40
   2  -7   3   23.35    2.28
   2  -7   3   27.00    2.38
   2  -7   3   24.95    2.45
  -2  -7  -3   24.58    2.37
  -2  -7  -3   29.50    2.78
   2  -7   3   26.85    2.58
  -2   7  -3   29.00    2.37
  -2   7  -3   25.42    2.38
   2   7   3   23.95    2.34
   2   7   3   30.02    2.81
   2   7   3   25.90    2.36
  -2   7  -3   31.69    2.29
  -2   7  -3   28.93    2.84
  -3  -7  -3    1.79    0.40
  -3  -7  -3    2.20    1.01
   3  -7   3    1.61    1.16
   3  -7   3    1.18    0.26
  -3  -7  -3    1.33    0.49
  -3  -7  -3    0.97    0.55
   3  -7   3    1.00    0.42
  -3   7  -3    2.51    1.09
   3   7   3    2.62    1.40
  -3   7  -3    1.19    0.39
  -3   7  -3    1.65    0.35
   3   7   3    0.68    0.36
   4  -7   3    5.20    0.70
   4  -7   3    5.48    1.05
  -4  -7  -3    6.19    0.92
  -4  -7  -3    5.46    1.11
  -4   7  -3    6.31    1.08
  -5  -7  -3    1.56    0.77
  -5  -7  -3    2.35    0.63
  -5   7  -3    3.40    0.69
  -5   7  -3    1.41    0.79
  -5  -8   3    2.26    0.83
  -5   8   3    3.43    0.72
  -4  -8   3    9.70    0.96
  -4  -8   3   10.84    1.37
   4  -8  -3    9.58    1.34
  -4   8   3   10.03    1.21
   3  -8  -3    2.45    0.52
  -3  -8   3    3.35    0.62
  -3  -8   3    2.88    0.38
  -3  -8   3    2.90    1.65
  -3  -8   3    2.94    0.43
   3   8  -3    3.18    0.39
  -3   8   3    1.88    0.45
  -3   8   3    3.31    0.64
  -2  -8   3    5.58    0.91
   2  -8  -3    4.15    0.82
   2  -8  -3    5.27    0.75
  -2  -8   3    5.29    0.51
  -2  -8   3    5.78    0.73
   2  -8  -3    3.99    0.66
  -2   8   3    6.88    1.03
   2   8  -3    5.49    0.55
   2   8  -3    3.67    0.76
  -2   8   3    6.57    0.75
   2   8  -3    4.34    0.52
  -2   8   3    5.46    0.70
   2   8  -3    4.78    1.11
  -1  -8   3   29.33    2.53
  -1  -8   3   25.56    2.50
   1  -8  -3   24.36    2.55
   1  -8  -3   31.40    2.87
   1  -8  -3   30.51    2.61
  -1  -8   3   29.58    2.84
  -1   8   3   28.96    2.56
   1   8  -3   31.07    2.50
  -1   8   3   27.34    2.87
   1   8  -3   32.04    3.04
   1   8  -3   30.21    2.63
  -1   8   3   31.02    2.56
   1   8  -3   30.48    2.52
   0  -8  -3   16.05    2.01
   0  -8  -3   16.94    1.51
   0  -8  -3   15.75    1.60
   0  -8   3   19.79    1.53
   0  -8   3   15.90    1.59
   0  -8   3   17.97    1.93
   0   8   3   19.30    2.35
   0   8  -3   18.11    1.59
   0   8   3   17.01    1.60
   0   8  -3   18.66    1.56
   0   8   3   18.79    1.58
   0   8  -3   16.15    2.17
   0   8   3   17.56    1.57
   1  -8   3   35.42    3.00
   1  -8   3   35.17    3.14
   1  -8   3   33.39    3.31
  -1  -8  -3   37.94    3.08
  -1  -8  -3   36.15    3.48
  -1  -8  -3   30.34    3.14
   1  -8   3   33.53    3.08
  -1   8  -3   36.87    3.08
   1   8   3   34.85    3.02
   1   8   3   35.96    3.47
  -1   8  -3   34.28    3.07
  -1   8  -3   40.04    3.61
   1   8   3   38.27    3.07
  -2  -8  -3    3.17    1.27
   2  -8   3    1.75    0.64
   2  -8   3    1.89    0.45
  -2  -8  -3    2.20    0.40
  -2  -8  -3    2.04    0.43
   2  -8   3    1.99    0.43
   2  -8   3    1.76    0.30
  -2  -8  -3    1.67    0.46
  -2   8  -3    1.26    0.53
   2   8   3    2.16    0.24
   2   8   3    1.38    0.94
  -2   8  -3    2.11    0.34
   2   8   3    2.14    0.25
  -2   8  -3    1.17    1.03
   2   8   3    1.89    0.37
  -2   8  -3    1.65    0.39
   3  -8   3    6.49    1.00
   3  -8   3    5.90    0.69
  -3  -8  -3    7.52    1.11
  -3  -8  -3    8.07    0.87
   3   8   3    5.82    0.92
  -3   8  -3    7.48    0.90
  -3   8  -3    6.59    0.96
  -4  -8  -3    3.28    0.78
   4  -8   3    4.29    0.60
  -4  -8  -3    3.86    0.64
   4  -8   3    3.91    0.82
  -4   8  -3    4.14    0.67
  -4   8  -3    4.24    0.80
  -5  -8  -3    1.53    0.89
  -5  -8  -3    1.62    0.63
  -5   8  -3    1.95    0.70
  -5   8  -3    1.51    0.90
  -5  -9   3    4.04    1.00
  -5   9   3    3.95    0.84
   4  -9  -3    0.45    0.52
  -4  -9   3    0.66    0.60
  -4  -9   3    0.95    0.25
  -4   9   3    0.46    0.44
   3  -9  -3   11.61    1.41
  -3  -9   3   12.49    1.18
  -3  -9   3   12.69    1.15
  -3  -9   3   15.93    1.84
   3   9  -3   13.59    1.16
  -3   9   3   10.59    1.63
   2  -9  -3   45.30    4.11
   2  -9  -3   45.02    3.91
  -2  -9   3   45.32    4.20
  -2  -9   3   41.22    3.74
  -2  -9   3   47.90    3.79
  -2  -9   3   38.95    3.85
   2  -9  -3   37.36    3.84
  -2   9   3   47.81    3.86
   2   9  -3   48.86    3.77
  -2   9   3   48.40    4.24
   2   9  -3   43.33    4.35
   2   9  -3   43.92    3.75
   1  -9  -3   12.97    1.41
  -1  -9   3   12.36    1.38
  -1  -9   3   14.17    1.37
  -1  -9   3   13.64    1.32
   1  -9  -3   17.18    1.96
  -1  -9   3   15.61    1.89
   1  -9  -3   15.37    1.48
   1   9  -3   15.64    1.35
   1   9  -3   15.34    1.51
  -1   9   3   16.68    1.42
   1   9  -3   14.02    2.19
  -1   9   3   15.38    2.04
  -1   9   3   15.44    1.41
   1   9  -3   15.84    1.33
   0  -9  -3   39.74    3.95
   0  -9   3   40.48    4.08
   0  -9  -3   37.58    3.56
   0  -9  -3   39.79    3.48
   0  -9   3   37.92    3.55
   0  -9   3   48.13    3.50
   0   9  -3   44.63    4.14
   0   9   3   45.40    3.55
   0   9   3   41.49    4.03
   0   9   3   36.63    3.57
   0   9  -3   40.89    3.54
   0   9   3   39.87    3.54
   0   9  -3   43.98    3.56
   1  -9   3   28.18    2.42
   1  -9   3   26.15    2.82
  -1  -9  -3   28.57    3.04
   1  -9   3   28.34    2.59
  -1  -9  -3   27.07    2.49
   1  -9   3   26.08    2.53
  -1  -9  -3   29.48    2.51
   1   9   3   28.40    2.45
   1   9   3   30.05    3.08
  -1   9  -3   28.71    2.52
  -1   9  -3   27.39    3.16
  -1   9  -3   28.76    2.52
   1   9   3   31.51    2.51
  -2  -9  -3    1.76    0.39
  -2  -9  -3    2.96    1.55
  -2  -9  -3    1.75    0.44
   2  -9   3    1.67    0.30
   2  -9   3    2.53    0.52
   2  -9   3    2.55    0.76
  -2  -9  -3    2.03    0.52
   2   9   3    0.22    1.07
  -2   9  -3    4.75    1.32
  -2   9  -3    0.83    0.36
  -2   9  -3    1.87    0.49
   2   9   3    2.10    0.28
   2   9   3    1.67    0.41
   3  -9   3   17.09    1.58
   3  -9   3   17.57    2.09
  -3   9  -3   17.87    1.99
  -3   9  -3   20.73    1.59
   3   9   3   15.25    1.78
  -4  -9  -3    1.80    0.60
  -4  -9  -3    1.32    0.71
   4  -9   3    1.14    0.62
  -4   9  -3    1.50    0.73
  -4   9  -3    0.99    0.51
  -5  -9  -3    3.12    0.77
  -5  -9  -3    2.47    0.99
  -5   9  -3    3.92    1.09
  -5   9  -3    2.27    0.77
  -5 -10   3    2.47    1.05
  -5  10   3    2.79    0.80
  -4 -10   3   10.46    1.45
   4 -10  -3    7.42    1.34
  -4  10   3   11.05    1.30
  -3 -10   3    6.96    0.73
   3 -10  -3    6.48    1.07
   3  10  -3    8.63    0.76
  -3  10   3    7.84    1.00
  -2 -10   3   26.72    2.56
  -2 -10   3   26.04    2.45
   2 -10  -3   27.93    2.60
  -2 -10   3   25.51    2.40
  -2 -10   3   29.16    2.46
   2  10  -3   27.95    2.41
  -2  10   3   31.13    2.56
   2  10  -3   30.80    2.44
  -1 -10   3  107.75    9.53
  -1 -10   3  109.48    9.87
  -1 -10   3  106.07    9.50
   1 -10  -3  110.06    9.87
  -1 -10   3   98.27    9.53
   1 -10  -3  119.58    9.62
   1  10  -3  121.83    9.51
   1  10  -3  115.61   10.02
   1  10  -3  116.17    9.52
  -1  10   3  113.82    9.93
  -1  10   3  120.33    9.56
  -1  10   3  117.13    9.56
   0 -10  -3    9.71    1.16
   0 -10  -3   13.72    1.32
   0 -10   3   12.64    1.04
   0 -10  -3   10.71    1.01
   0 -10   3   10.64    1.51
   0 -10  -3   13.05    1.95
   0 -10   3   10.91    1.19
   0 -10   3   13.60    1.33
   0  10  -3   12.13    1.81
   0  10   3   11.14    1.12
   0  10  -3   10.54    1.15
   0  10  -3   12.01    1.14
   0  10   3    9.67    1.16
   0  10   3   11.46    1.70
   0  10   3   12.03    1.15
  -1 -10  -3   10.64    1.15
   1 -10   3   11.08    1.00
  -1 -10  -3   10.82    1.11
   1 -10   3   11.46    1.27
  -1 -10  -3   10.33    1.69
   1 -10   3   10.25    1.75
  -1  10  -3   11.98    1.18
   1  10   3   12.68    1.92
   1  10   3   11.81    1.06
   1  10   3   12.33    1.16
  -1  10  -3    9.74    1.18
  -1  10  -3   13.23    1.87
  -2 -10  -3   21.98    1.84
  -2 -10  -3   16.70    3.22
   2 -10   3   17.50    1.71
   2 -10   3   17.92    1.96
  -2 -10  -3   19.75    1.88
   2  10   3   20.68    1.69
   2  10   3   19.33    1.70
  -2  10  -3   25.31    3.16
  -2  10  -3   20.94    1.88
  -3 -10  -3   12.20    1.19
   3 -10   3    8.53    1.29
  -3  10  -3    9.82    1.20
  -4 -10  -3    0.63    0.57
  -4 -10  -3    0.90    0.78
   4 -10   3    1.01    0.63
  -4  10  -3    0.87    0.80
  -4  10  -3    1.80    0.63
   4 -11  -3   -0.24    0.58
  -4 -11   3   -0.18    0.75
  -4  11   3    0.10    0.53
   3 -11  -3   15.98    1.81
  -3 -11   3   16.18    1.49
  -3 -11   3   13.77    1.59
   3  11  -3   19.41    1.53
  -3  11   3   20.62    1.79
  -2 -11   3   14.54    1.42
  -2 -11   3   13.57    1.36
  -2 -11   3   16.41    1.49
   2 -11  -3   14.76    1.60
   2  11  -3   17.48    1.41
  -2  11   3   14.99    1.80
   2  11  -3   15.45    1.39
   1 -11  -3   -0.30    0.32
  -1 -11   3    0.45    0.36
  -1 -11   3    1.56    1.31
   1 -11  -3   -1.50    1.08
  -1 -11   3   -0.24    0.47
  -1 -11   3    0.33    0.36
   1 -11  -3    0.08    0.34
  -1 -11   3    0.23    0.19
  -1  11   3   -0.46    0.73
   1  11  -3   -0.44    2.39
   1  11  -3    0.17    0.27
  -1  11   3   -1.06    1.34
  -1  11   3    0.38    0.30
   1  11  -3   -0.20    0.23
   0 -11   3   54.38    4.12
   0 -11   3   56.17    4.34
   0 -11   3   42.98    4.66
   0 -11  -3   42.37    4.75
   0 -11  -3   40.91    4.20
   0  11  -3   49.64    4.20
   0  11   3   45.34    4.36
   0  11  -3   53.26    4.18
   0  11   3   47.43    4.89
   0  11   3   44.99    4.17
   0  11   3   49.83    4.22
   0  11  -3   51.02    5.06
   1 -11   3   25.42    2.41
  -1 -11  -3   19.85    3.22
   1 -11   3   25.56    2.92
   1 -11   3   23.40    2.17
  -1 -11  -3   25.65    2.31
  -1 -11  -3   24.45    2.27
   1  11   3   27.18    2.33
  -1  11  -3   26.35    2.34
   1  11   3   26.53    3.40
  -1  11  -3   23.97    3.52
  -1  11  -3   29.02    2.35
   1  11   3   25.28    2.23
  -2 -11  -3    0.09    0.50
  -2 -11  -3    0.54    1.05
   2 -11   3    0.04    0.37
  -2 -11  -3    0.53    0.37
   2  11   3    0.49    0.20
  -2  11  -3    0.33    0.37
   2  11   3    0.47    0.17
   3 -11   3    7.31    1.24
  -3 -11  -3   10.14    1.13
  -3  11  -3    9.02    1.18
  -4 -11  -3   15.01    2.01
  -4 -11  -3   12.58    1.58
  -4  11  -3   15.31    1.68
  -4  11  -3   10.52    1.93
  -4 -12   3   10.24    1.74
  -4 -12   3    6.88    1.07
  -4  12   3    9.21    1.42
  -3 -12   3    3.59    0.68
   3 -12  -3    4.13    0.78
  -3  12   3    5.00    0.74
  -2 -12   3    6.43    0.80
  -2 -12   3    6.14    1.01
   2  12  -3    8.17    0.80
  -2  12   3    6.64    0.99
   1 -12  -3   34.13    3.05
  -1 -12   3   35.52    2.86
  -1 -12   3   27.74    2.93
   1 -12  -3   26.83    3.16
  -1  12   3   32.11    2.98
   1  12  -3   36.21    2.91
   1  12  -3   37.39    2.91
   0 -12  -3    0.29    0.47
   0 -12   3    0.03    0.17
   0 -12   3    1.12    0.32
   0 -12   3    0.16    1.18
   0 -12  -3    0.55    0.37
   0 -12  -3    2.32    2.00
   0 -12   3    0.52    0.48
   0  12  -3   -0.45    0.32
   0  12  -3   -0.01    1.70
   0  12   3    0.26    0.33
   0  12  -3   -0.11    0.36
   0  12   3   -1.36    1.52
  -1 -12  -3    2.11    0.48
   1 -12   3    3.22    0.62
  -1 -12  -3    2.40    0.48
  -1 -12  -3    5.74    1.40
  -1  12  -3    2.75    0.54
   1  12   3    3.35    0.42
  -1  12  -3    4.00    2.04
  -2 -12  -3    3.38    0.60
   2 -12   3    4.19    0.93
  -2 -12  -3    5.79    1.20
  -2  12  -3    3.16    0.60
   2  12   3    4.82    0.50
  -3 -12  -3    4.54    1.14
  -3 -12  -3    7.65    1.49
  -3  12  -3    6.53    0.91
   4 -12   3    0.91    0.79
  -4 -12  -3    1.24    0.74
  -4 -12  -3    2.78    1.09
  -4  12  -3    1.63    1.04
  -4  12  -3    2.44    0.83
  -3 -13   3    2.49    0.48
   3 -13  -3    1.78    0.66
  -3  13   3    1.72    0.61
  -2 -13   3    2.68    0.46
   2 -13  -3    2.33    0.63
   2  13  -3    2.87    0.46
  -2  13   3    2.23    0.53
  -1 -13   3    3.03    0.48
   1 -13  -3    2.80    0.61
  -1 -13   3    4.39    0.79
   1 -13  -3    2.66    0.59
   1  13  -3    2.38    0.46
  -1  13   3    2.71    0.53
   0 -13  -3    0.72    0.72
   0 -13   3    0.59    0.21
   0 -13  -3    0.52    0.48
   0 -13   3    0.88    0.51
   0  13  -3    1.01    0.43
   0  13   3    0.31    0.35
  -1 -13  -3    1.22    0.62
   1 -13   3    0.56    0.44
   1  13   3    1.21    0.33
  -1  13  -3    1.29    0.46
  -2 -13  -3   10.91    1.72
   2 -13   3   11.85    1.48
  -2  13  -3   10.39    1.38
  -3 -13  -3    1.56    0.62
   3 -13   3    1.55    0.61
  -3 -13  -3    3.10    0.97
  -3  13  -3    3.03    0.73
  -3 -14   3    1.78    0.51
  -3 -14   3    1.77    0.94
   3 -14  -3    1.16    0.72
  -3  14   3    2.43    0.78
   2 -14  -3    8.44    1.29
  -2 -14   3    9.10    0.95
  -2  14   3    7.12    1.22
   2  14  -3    6.73    1.01
  -1 -14   3    0.12    0.52
  -1 -14   3   -0.05    0.26
   1 -14  -3    0.67    0.46
   1 -14  -3    0.21    0.47
   1  14  -3    0.70    0.40
  -1  14   3   -0.21    0.43
   0 -14  -3    0.48    0.46
   0 -14   3    0.15    0.49
   0 -14  -3    0.70    0.56
   0  14   3    0.07    0.40
   0  14  -3    1.08    0.47
   1 -14   3    2.94    0.65
  -1 -14  -3    2.62    0.57
  -1  14  -3    2.96    0.59
   2 -14   3    1.74    0.67
  -2 -14  -3    2.50    0.87
  -2 -14  -3    0.91    0.54
  -2  14  -3    1.24    0.62
   2 -15  -3    3.69    0.84
  -2  15   3    4.07    0.84
  -1 -15   3    1.03    0.72
   1 -15  -3    0.63    0.58
  -1  15   3    1.24    0.55
   1  15  -3    0.06    0.49
   0 -15   3    0.58    0.52
   0 -15  -3    0.88    0.55
   0 -15  -3    0.55    0.63
   0  15   3    1.92    0.53
   0  15  -3    1.98    0.59
   1 -15   3    3.75    0.78
  -1 -15  -3    3.85    0.74
  -1  15  -3    5.33    0.81
   2 -15   3    2.44    0.79
  -2 -15  -3    2.79    0.70
  -2  15  -3    5.25    0.96
  -6   0   4    0.27    0.48
  -6   0   4   -0.34    0.46
  -6   0   4    0.36    0.66
  -5   0   4    1.02    0.36
  -5   0   4    0.84    0.42
  -5   0   4    0.36    0.37
  -4   0   4   15.04    1.41
  -4   0   4   12.49    1.54
  -4   0   4   15.56    1.39
  -4   0   4   15.20    1.49
  -4   0   4   16.01    1.43
  -3   0   4    2.96    0.49
  -3   0   4    2.50    0.46
  -3   0   4    3.01    0.49
  -3   0   4    3.14    0.55
   2   0  -4    2.53    0.32
  -2   0   4    2.29    0.32
  -2   0   4    2.82    0.36
   1   0  -4    2.33    0.37
  -1   0   4    2.13    0.26
  -1   0   4    2.02    0.25
  -1   0   4    2.79    0.37
   1   0  -4    2.43    0.31
  -1   0   4    2.01    0.25
  -1   0   4    2.17    0.29
   0   0   4    8.86    0.90
   0   0  -4    8.61    0.93
   0   0  -4    8.92    0.82
   0   0   4    8.34    0.80
   0   0  -4    9.29    0.81
   0   0   4    9.03    0.80
   0   0   4   10.05    0.81
   1   0   4   22.99    2.08
  -1   0  -4   27.34    2.09
   1   0   4   24.16    2.05
  -1   0  -4   22.23    2.10
  -1   0  -4   23.85    2.09
  -1   0  -4   26.88    2.24
   1   0   4   22.11    2.08
  -1   0  -4   24.73    2.06
   2   0   4  117.88   10.91
  -2   0  -4  131.59   10.93
  -2   0  -4  119.97   11.14
  -2   0  -4  127.42   10.96
  -2   0  -4  147.89   10.88
  -2   0  -4  139.45   11.06
   2   0   4  131.52   10.87
   2   0   4  123.63   10.93
  -3   0  -4    0.66    0.33
  -3   0  -4    0.42    0.17
  -3   0  -4    1.10    0.60
   3   0   4    0.48    0.24
  -3   0  -4    0.38    0.38
  -3   0  -4    0.50    0.65
  -3   0  -4    0.41    0.28
  -4   0  -4   27.93    2.99
  -4   0  -4   30.30    2.70
  -4   0  -4   30.38    3.08
  -4   0  -4   31.73    2.54
   4   0   4   26.77    2.64
   5   0   4    0.56    0.37
  -5   0  -4    0.28    0.52
  -5   0  -4    0.72    0.28
  -6   0  -4    0.17    0.78
  -6  -1   4    0.41    0.63
  -6  -1   4   -0.17    0.49
  -6   1   4    0.56    0.65
  -6   1   4    0.44    0.64
  -6   1   4    1.02    0.59
  -5  -1   4    9.27    0.95
  -5  -1   4    8.40    0.99
  -5  -1   4    8.62    1.00
  -5  -1   4    8.07    1.21
  -5   1   4    7.92    1.10
  -5   1   4    7.44    1.07
  -5   1   4    9.72    1.01
  -4  -1   4    5.79    0.69
  -4  -1   4    5.14    0.92
  -4  -1   4    5.44    0.84
  -4  -1   4    5.53    0.66
  -4  -1   4    4.39    0.76
  -4  -1   4    5.11    0.65
  -4   1   4    5.18    0.94
  -4   1   4    5.44    0.69
  -4   1   4    5.33    0.79
  -4   1   4    4.85    0.70
  -3  -1   4   16.08    1.70
  -3  -1   4   18.73    1.71
  -3  -1   4   18.34    1.66
  -3  -1   4   18.13    1.65
  -3  -1   4   20.34    1.66
  -3   1   4   19.58    1.70
  -3   1   4   18.89    1.67
  -3   1   4   18.07    1.74
  -3   1   4   21.37    1.68
  -2  -1   4   17.46    1.71
  -2  -1   4   20.63    1.71
  -2  -1   4   18.35    1.67
  -2  -1   4   22.14    1.70
  -2   1   4   17.32    1.71
   2   1  -4   20.27    1.71
  -2   1   4   21.06    1.70
   2   1  -4   19.88    1.70
  -2   1   4   18.86    1.69
  -1  -1   4   48.90    3.95
   1  -1  -4   51.72    4.01
   1  -1  -4   42.06    3.94
  -1  -1   4   49.74    4.01
  -1  -1   4   50.26    3.93
  -1  -1   4   41.14    3.94
   1  -1  -4   45.61    3.96
   1  -1  -4   51.95    4.01
  -1  -1   4   47.70    3.95
   1   1  -4   50.23    3.96
  -1   1   4   50.19    3.95
   1   1  -4   40.41    3.93
  -1   1   4   46.91    3.94
  -1   1   4   40.95    3.93
  -1   1   4   49.51    3.96
   1   1  -4   51.65    4.02
   1   1  -4   39.86    3.95
   0  -1   4   51.08    4.54
   0  -1  -4   48.83    4.54
   0  -1  -4   59.78    4.54
   0  -1  -4   55.50    4.64
   0  -1   4   50.27    4.61
   0  -1  -4   55.71    4.54
   0  -1   4   50.82    4.53
   0  -1   4   57.61    4.54
   0   1  -4   52.43    4.54
   0   1   4   51.61    4.54
   0   1   4   59.77    4.54
   0   1  -4   50.21    4.53
   0   1  -4   61.36    4.54
   0   1  -4   52.50    4.63
   0   1   4   51.36    4.53
   1  -1   4   80.02    7.76
  -1  -1  -4  100.46    7.90
  -1  -1  -4  101.63    7.77
   1  -1   4   90.17    7.76
  -1  -1  -4   82.79    7.78
  -1  -1  -4   94.16    7.77
  -1  -1  -4  105.19    7.92
  -1  -1  -4   92.32    7.74
   1  -1   4   90.97    7.75
   1   1   4   95.65    7.74
   1   1   4   85.51    7.76
  -1   1  -4   87.55    7.79
   1   1   4   88.03    7.77
  -1   1  -4  101.08    7.89
  -1   1  -4   87.93    7.77
  -1   1  -4   98.78    7.75
  -2  -1  -4   32.50    3.33
  -2  -1  -4   37.54    3.05
  -2  -1  -4   40.33    3.26
   2  -1   4   34.78    2.99
  -2  -1  -4   35.42    3.04
   2  -1   4   30.43    3.02
  -2  -1  -4   40.80    3.22
   2   1   4   35.04    2.97
   2   1   4   33.18    3.04
  -2   1  -4   37.63    3.00
  -2   1  -4   34.49    3.05
   2   1   4   30.63    3.03
  -2   1  -4   40.45    3.23
  -3  -1  -4   45.59    3.84
  -3  -1  -4   44.53    3.83
  -3  -1  -4   46.15    4.03
   3  -1   4   36.51    3.80
  -3  -1  -4   45.86    4.04
  -3  -1  -4   46.74    3.73
  -3   1  -4   46.97    3.83
  -3   1  -4   46.62    4.05
  -3   1  -4   45.72    3.76
  -3   1  -4   43.89    4.01
  -3   1  -4   44.00    3.93
  -3   1  -4   40.06    3.83
   4  -1   4    4.88    0.75
  -4  -1  -4    6.52    0.59
  -4  -1  -4    5.86    1.30
  -4  -1  -4    5.56    0.88
  -4  -1  -4    3.52    1.05
   4   1   4    5.23    0.77
  -4   1  -4    6.73    0.91
  -4   1  -4    5.54    1.26
  -4   1  -4    6.07    1.08
  -4   1  -4    6.84    0.67
  -5  -1  -4   -0.20    0.46
   5  -1   4    0.01    0.35
   5   1   4    0.75    0.42
  -5   1  -4    0.04    0.31
  -5   1  -4    0.26    0.54
  -6  -1  -4    3.61    0.96
  -6  -1  -4    4.10    1.00
  -6   1  -4    4.96    1.03
  -6  -2   4    6.17    1.34
  -6  -2   4    7.14    1.09
  -6   2   4    7.25    1.13
  -6   2   4    8.57    1.30
  -6   2   4    5.79    1.36
  -5  -2   4   -0.22    0.45
  -5  -2   4    0.63    0.47
  -5  -2   4    0.31    0.30
  -5  -2   4    0.47    0.34
  -5  -2   4    0.05    0.29
  -5   2   4    1.08    0.40
  -5   2   4    0.57    0.45
  -4  -2   4    0.69    0.45
  -4  -2   4    0.69    0.36
  -4  -2   4    0.83    0.28
  -4  -2   4    0.70    0.26
  -4  -2   4    0.52    0.24
  -4   2   4    0.45    0.36
  -4   2   4    0.95    0.36
  -4   2   4    0.78    0.31
  -4   2   4    0.40    0.43
  -3  -2   4   36.39    3.22
  -3  -2   4   34.22    3.28
  -3  -2   4   33.71    3.21
  -3  -2   4   42.87    3.23
  -3  -2   4   41.46    3.27
  -3  -2   4   35.48    3.29
   3   2  -4   43.04    3.28
  -3   2   4   35.29    3.30
  -3   2   4   36.53    3.27
  -3   2   4   41.05    3.26
  -3   2   4   37.07    3.26
   2  -2  -4   36.92    2.92
  -2  -2   4   32.20    2.95
  -2  -2   4   38.50    2.99
  -2  -2   4   30.93    2.90
  -2  -2   4   35.72    2.92
  -2  -2   4   29.92    2.89
   2  -2  -4   35.99    2.92
  -2   2   4   34.56    2.94
   2   2  -4   37.78    2.99
   2   2  -4   36.00    2.93
  -2   2   4   31.34    2.94
  -2   2   4   34.01    2.94
  -1  -2   4   40.22    3.24
  -1  -2   4   41.33    3.28
   1  -2  -4   42.83    3.35
  -1  -2   4   38.88    3.40
   1  -2  -4   35.77    3.28
  -1  -2   4   34.78    3.27
   1  -2  -4   35.72    3.26
   1   2  -4   36.31    3.29
  -1   2   4   41.06    3.34
  -1   2   4   38.03    3.28
   1   2  -4   40.68    3.28
  -1   2   4   39.84    3.28
   0  -2  -4   30.12    2.86
   0  -2   4   33.39    2.96
   0  -2   4   32.46    2.85
   0  -2  -4   34.14    2.97
   0  -2  -4   35.18    2.84
   0  -2  -4   39.08    2.87
   0  -2   4   39.11    2.86
   0   2  -4   29.54    2.84
   0   2   4   31.24    2.86
   0   2   4   31.46    2.85
   0   2  -4   37.14    2.86
   0   2  -4   34.53    2.98
   0   2   4   34.94    2.86
   0   2   4   32.21    2.96
   0   2  -4   31.64    2.86
  -1  -2  -4   89.91    7.20
  -1  -2  -4   88.40    7.16
   1  -2   4   83.11    7.17
   1  -2   4   89.60    7.30
   1  -2   4   84.76    7.18
  -1  -2  -4   92.01    7.19
   1  -2   4   74.62    7.21
  -1  -2  -4   91.02    7.33
  -1   2  -4   77.61    7.19
   1   2   4   80.04    7.19
  -1   2  -4   88.51    7.18
   1   2   4   89.72    7.32
   1   2   4   76.02    7.18
   1   2   4   83.60    7.15
  -1   2  -4   90.50    7.22
  -1   2  -4   89.91    7.32
  -2  -2  -4   94.35    7.79
  -2  -2  -4   98.84    7.95
   2  -2   4   78.49    7.76
   2  -2   4   92.05    7.75
  -2  -2  -4   94.92    7.79
  -2  -2  -4   98.02    7.72
  -2   2  -4   88.24    7.79
  -2   2  -4  102.57    7.94
   2   2   4   86.17    7.78
   2   2   4   89.35    7.71
  -2   2  -4  102.68    7.81
  -2   2  -4   93.32    7.84
   2   2   4   79.21    7.78
  -2   2  -4   95.45    7.75
   3  -2   4   14.70    1.43
  -3  -2  -4   15.65    1.55
  -3  -2  -4   16.64    1.35
  -3  -2  -4   16.91    1.91
  -3  -2  -4   14.65    1.83
  -3  -2  -4   15.51    1.63
  -3  -2  -4   15.70    1.51
  -3   2  -4   18.36    1.52
  -3   2  -4   17.22    1.43
   3   2   4   14.37    1.51
   3   2   4   14.41    1.48
  -3   2  -4   15.38    1.54
  -3   2  -4   16.48    1.67
  -3   2  -4   18.06    1.85
  -4  -2  -4   24.86    2.75
   4  -2   4   21.40    2.25
  -4   2  -4   28.35    2.22
   4   2   4   23.30    2.29
  -4   2  -4   26.84    2.37
  -4   2  -4   22.81    2.70
  -4   2  -4   27.16    2.36
  -5  -2  -4    0.81    0.57
   5  -2   4    1.17    0.41
  -5  -2  -4    1.52    0.69
   5   2   4    0.96    0.41
  -5   2  -4    1.61    0.40
  -5   2  -4    1.96    0.63
  -6  -2  -4    1.26    0.82
  -6  -2  -4    1.32    0.83
  -6   2  -4    2.77    0.94
  -6  -3   4    0.84    0.56
  -6  -3   4    0.31    0.69
  -6   3   4    0.37    0.65
  -6   3   4    1.09    0.61
  -5  -3   4    9.85    0.97
  -5  -3   4    9.16    1.24
  -5  -3   4    9.06    1.15
  -5  -3   4    8.58    1.00
  -5   3   4   10.21    1.11
  -5   3   4    9.68    1.32
  -4  -3   4   21.73    1.98
  -4  -3   4   20.98    2.12
  -4  -3   4   20.81    1.98
  -4  -3   4   24.45    2.07
   4   3  -4   26.09    2.09
  -4   3   4   25.32    2.06
  -4   3   4   20.98    2.07
  -4   3   4   21.29    2.04
  -4   3   4   20.36    2.17
  -4   3   4   24.04    2.06
  -3  -3   4    0.23    0.33
  -3  -3   4    0.33    0.17
  -3  -3   4   -0.09    0.26
  -3  -3   4    0.39    0.26
  -3  -3   4    0.31    0.15
  -3  -3   4    0.24    0.15
  -3   3   4    0.48    0.30
  -3   3   4    0.24    0.25
  -3   3   4    0.36    0.21
   3   3  -4    0.71    0.43
  -3   3   4    0.15    0.22
  -2  -3   4    7.67    0.68
  -2  -3   4    6.22    0.82
  -2  -3   4    6.24    0.63
  -2  -3   4    6.92    0.75
   2  -3  -4    6.28    0.73
  -2  -3   4    7.01    0.63
  -2   3   4    7.02    0.65
   2   3  -4    8.33    0.69
  -2   3   4    7.51    0.73
  -2   3   4    8.09    0.77
  -2   3   4    7.75    0.74
   2   3  -4    8.53    0.89
  -1  -3   4  161.99   13.04
   1  -3  -4  158.35   13.01
  -1  -3   4  158.07   12.93
   1  -3  -4  137.02   12.94
   1  -3  -4  144.27   12.93
  -1   3   4  176.56   12.91
  -1   3   4  144.26   12.94
   1   3  -4  156.16   12.93
   1   3  -4  154.07   12.96
  -1   3   4  154.48   12.94
  -1   3   4  154.40   13.00
   0  -3  -4   28.51    2.21
   0  -3   4   29.34    2.22
   0  -3   4   24.91    2.22
   0  -3  -4   26.69    2.37
   0  -3  -4   29.67    2.25
   0   3   4   24.41    2.34
   0   3   4   22.94    2.21
   0   3  -4   25.48    2.22
   0   3  -4   21.93    2.21
   0   3   4   28.08    2.23
   0   3  -4   25.01    2.23
   0   3  -4   24.94    2.37
  -1  -3  -4   54.67    4.43
   1  -3   4   52.74    4.55
   1  -3   4   47.95    4.46
   1  -3   4   50.77    4.42
  -1  -3  -4   52.34    4.59
   1  -3   4   54.84    4.42
  -1  -3  -4   45.47    4.44
  -1  -3  -4   59.81    4.44
   1   3   4   45.90    4.42
  -1   3  -4   56.31    4.59
  -1   3  -4   48.49    4.43
   1   3   4   54.88    4.57
  -1   3  -4   56.06    4.43
   1   3   4   52.62    4.43
   1   3   4   53.07    4.39
  -2  -3  -4   16.12    1.44
   2  -3   4   18.44    1.61
   2  -3   4   13.83    1.38
  -2  -3  -4   13.79    1.46
  -2  -3  -4   16.49    1.43
   2  -3   4   13.50    1.46
  -2  -3  -4   17.52    1.68
   2   3   4   17.93    1.67
  -2   3  -4   15.93    1.39
  -2   3  -4   15.16    1.45
   2   3   4   14.15    1.41
  -2   3  -4   18.07    1.54
   2   3   4   15.23    1.42
  -2   3  -4   17.34    1.70
  -3  -3  -4    0.60    0.36
  -3  -3  -4    1.46    0.76
  -3  -3  -4    0.94    0.71
   3  -3   4    0.64    0.25
  -3  -3  -4    0.38    0.29
   3  -3   4    1.23    0.55
  -3  -3  -4    0.50    0.35
   3  -3   4    0.60    0.22
  -3   3  -4    0.37    0.47
  -3   3  -4    0.45    0.34
   3   3   4    0.30    0.22
  -3   3  -4    0.55    0.23
  -3   3  -4    0.29    0.31
  -3   3  -4    1.37    0.67
   3   3   4    0.08    0.28
   4  -3   4    0.45    0.27
  -4  -3  -4   -0.27    0.42
  -4  -3  -4    0.29    0.39
  -4   3  -4    0.37    0.98
  -4   3  -4    0.48    0.47
  -4   3  -4    0.19    0.26
   4   3   4    0.56    0.34
  -4   3  -4    0.66    0.46
  -5  -3  -4    0.63    0.52
   5  -3   4    0.11    0.35
  -5  -3  -4    0.50    0.56
  -5   3  -4   -0.01    0.56
   5   3   4    0.06    0.36
  -5   3  -4    0.10    0.38
  -6  -3  -4    1.40    1.09
  -6  -4   4    1.82    0.79
  -6   4   4    2.52    0.84
  -6   4   4    2.49    0.70
  -5  -4   4    2.32    0.42
  -5  -4   4    1.89    0.58
  -5  -4   4    2.88    0.37
  -5   4   4    1.97    0.77
  -4  -4   4    2.35    0.64
  -4  -4   4    2.70    0.45
  -4  -4   4    2.25    0.50
  -4  -4   4    2.85    0.44
  -4  -4   4    2.18    0.43
  -4   4   4    3.25    0.62
  -4   4   4    3.00    0.52
   4   4  -4    3.18    0.69
  -4   4   4    2.55    0.44
  -4   4   4    2.95    0.49
  -3  -4   4   52.37    5.28
  -3  -4   4   67.12    5.21
  -3  -4   4   65.76    5.36
  -3  -4   4   61.27    5.31
  -3  -4   4   62.83    5.20
  -3   4   4   60.02    5.27
  -3   4   4   64.23    5.30
   3   4  -4   62.54    5.22
   3   4  -4   63.78    5.36
  -3   4   4   61.00    5.26
  -3   4   4   58.56    5.22
   2  -4  -4   30.56    2.52
  -2  -4   4   31.44    2.50
   2  -4  -4   24.91    2.47
  -2  -4   4   31.48    2.38
  -2  -4   4   30.78    2.42
  -2  -4   4   30.34    2.58
  -2  -4   4   23.94    2.38
   2   4  -4   29.41    2.61
   2   4  -4   24.35    2.49
  -2   4   4   29.81    2.47
   2   4  -4   29.55    2.43
  -2   4   4   26.71    2.41
  -2   4   4   28.24    2.62
  -2   4   4   27.49    2.41
   1  -4  -4   59.11    4.95
   1  -4  -4   59.12    4.85
  -1  -4   4   56.40    4.96
   1  -4  -4   49.60    4.84
  -1  -4   4   57.89    4.83
  -1   4   4   55.18    4.93
   1   4  -4   60.24    4.87
   1   4  -4   55.31    5.01
  -1   4   4   62.72    4.80
   1   4  -4   59.01    4.83
  -1   4   4   59.11    4.84
  -1   4   4   52.79    4.84
   0  -4  -4   39.01    3.05
   0  -4   4   37.04    3.07
   0  -4   4   40.84    3.06
   0  -4  -4   36.39    3.23
   0  -4   4   36.46    3.22
   0  -4  -4   39.15    3.09
   0   4   4   30.78    3.06
   0   4  -4   35.95    3.26
   0   4   4   33.21    3.06
   0   4  -4   35.45    3.08
   0   4   4   33.40    3.20
   0   4   4   39.19    3.08
   0   4  -4   32.46    3.06
   1  -4   4   33.44    2.87
  -1  -4  -4   34.14    2.88
  -1  -4  -4   38.66    2.90
   1  -4   4   31.51    2.92
   1  -4   4   35.25    2.86
  -1  -4  -4   34.73    3.09
  -1  -4  -4   31.43    2.89
   1  -4   4   34.00    3.02
   1   4   4   33.03    2.88
   1   4   4   33.24    2.83
  -1   4  -4   29.41    2.88
  -1   4  -4   35.11    3.09
   1   4   4   34.10    3.05
  -1   4  -4   33.49    2.88
   2  -4   4    2.08    0.52
  -2  -4  -4    1.87    0.35
  -2  -4  -4    1.88    0.35
   2  -4   4    2.28    0.32
   2  -4   4    1.91    0.31
   2  -4   4    1.25    0.33
  -2  -4  -4    1.15    0.58
  -2  -4  -4    2.27    0.39
  -2   4  -4    1.80    0.30
   2   4   4    1.63    0.31
  -2   4  -4    1.81    0.35
   2   4   4    2.12    0.33
   2   4   4    2.13    0.56
  -2   4  -4    2.23    0.44
  -2   4  -4    1.55    0.77
  -2   4  -4    2.50    0.40
   3  -4   4    0.34    0.54
  -3  -4  -4    0.39    0.30
   3  -4   4    0.11    0.18
   3  -4   4    0.06    0.26
  -3  -4  -4    0.20    0.37
  -3  -4  -4    0.04    0.34
   3  -4   4    0.25    0.27
  -3   4  -4    0.41    0.36
  -3   4  -4    0.27    0.49
   3   4   4    0.17    0.21
  -3   4  -4    0.09    0.74
   3   4   4    0.40    0.30
  -3   4  -4    0.51    0.31
   3   4   4    0.35    0.63
  -3   4  -4    0.36    0.24
  -4  -4  -4    5.29    1.02
  -4  -4  -4    6.54    0.87
   4  -4   4    5.02    0.71
  -4   4  -4    5.07    1.01
  -4   4  -4    6.57    0.75
   4   4   4    4.97    0.80
  -4   4  -4    6.63    0.93
  -5  -4  -4    0.21    0.50
  -5  -4  -4    0.06    0.63
   5  -4   4    0.76    0.42
  -5   4  -4    0.63    0.58
  -5   4  -4    0.65    0.43
  -6  -5   4   -0.08    0.74
  -6   5   4   -0.42    0.65
  -6   5   4   -0.19    0.81
  -5  -5   4    6.69    0.67
  -5  -5   4    4.82    0.75
  -5  -5   4    6.23    1.08
  -5   5   4    6.56    0.98
  -4  -5   4   15.35    1.30
  -4  -5   4   15.08    1.56
  -4  -5   4   14.19    1.32
  -4  -5   4   12.61    1.34
  -4  -5   4   14.22    1.86
  -4   5   4   16.22    1.48
  -4   5   4   13.58    1.64
   4   5  -4   17.64    1.84
  -4   5   4   14.72    1.39
   3  -5  -4   13.37    1.28
  -3  -5   4   11.41    1.31
   3  -5  -4   11.48    1.31
  -3  -5   4   14.53    1.17
  -3  -5   4   14.73    1.16
  -3  -5   4   14.18    1.35
  -3  -5   4   13.78    1.50
  -3   5   4   11.41    1.15
  -3   5   4   13.84    1.35
  -3   5   4   13.43    1.29
   3   5  -4   10.92    1.54
   3   5  -4   13.67    1.18
  -3   5   4   13.74    1.31
  -3   5   4   12.22    1.18
  -3   5   4   12.87    1.30
   2  -5  -4   37.85    3.50
   2  -5  -4   40.39    3.56
  -2  -5   4   43.32    3.44
  -2  -5   4   41.63    3.62
   2   5  -4   35.72    3.51
  -2   5   4   44.31    3.58
   2   5  -4   42.96    3.45
  -2   5   4   42.49    3.49
  -2   5   4   36.55    3.41
   2   5  -4   41.14    3.65
  -1  -5   4   20.58    2.04
   1  -5  -4   24.25    1.91
  -1  -5   4   21.15    1.86
  -1  -5   4   18.53    1.85
   1  -5  -4   22.00    2.10
   1  -5  -4   18.64    1.89
  -1   5   4   23.35    1.89
   1   5  -4   21.17    1.81
   1   5  -4   23.37    2.15
   1   5  -4   22.37    1.87
  -1   5   4   23.40    2.05
   0  -5  -4   91.84    7.18
   0  -5   4   96.90    7.15
   0  -5   4   85.72    7.31
   0  -5  -4   87.32    7.33
   0  -5   4   85.67    7.16
   0  -5  -4   92.08    7.14
   0   5   4   83.48    7.32
   0   5  -4   87.17    7.36
   0   5   4   76.33    7.16
   0   5   4   73.33    7.14
   0   5   4   88.92    7.18
   0   5  -4   88.66    7.17
   0   5  -4   75.32    7.14
   0   5   4   79.80    7.15
   1  -5   4   20.89    2.10
   1  -5   4   22.59    2.22
   1  -5   4   22.05    2.05
  -1  -5  -4   24.85    2.34
   1  -5   4   23.46    2.03
  -1  -5  -4   25.99    2.07
  -1  -5  -4   25.02    2.09
  -1  -5  -4   23.08    2.05
   1   5   4   22.72    2.06
  -1   5  -4   23.74    2.36
  -1   5  -4   25.55    2.03
   1   5   4   22.60    2.00
  -1   5  -4   22.12    2.06
   1   5   4   28.82    2.49
  -2  -5  -4   11.49    1.03
   2  -5   4   11.04    1.20
  -2  -5  -4    9.70    1.02
  -2  -5  -4    9.68    1.06
   2  -5   4   10.18    0.99
  -2  -5  -4    9.76    1.44
   2  -5   4    9.92    1.08
   2  -5   4    8.49    0.92
  -2   5  -4   10.96    1.51
  -2   5  -4    9.80    1.05
  -2   5  -4   12.19    1.18
   2   5   4    9.18    1.00
   2   5   4    9.05    0.98
   2   5   4   10.70    1.37
  -2   5  -4   11.43    0.96
  -2   5  -4   10.34    0.99
   3  -5   4   36.35    3.21
  -3  -5  -4   33.17    3.02
  -3  -5  -4   38.90    3.39
  -3  -5  -4   33.17    3.06
   3  -5   4   30.24    3.07
   3  -5   4   32.24    2.96
  -3  -5  -4   36.97    2.99
   3  -5   4   28.76    2.92
  -3   5  -4   34.55    3.04
  -3   5  -4   37.27    2.96
   3   5   4   30.64    2.98
   3   5   4   29.63    2.98
  -3   5  -4   39.59    3.16
  -3   5  -4   39.04    3.38
   4  -5   4    4.91    0.66
  -4  -5  -4    4.49    0.84
  -4   5  -4    4.45    1.09
  -4   5  -4    4.74    0.88
  -4   5  -4    5.34    0.75
  -5  -5  -4    0.89    0.68
  -5  -5  -4    1.03    0.55
   5  -5   4    1.22    0.51
  -5   5  -4    1.52    0.69
  -5   5  -4    1.75    0.56
  -5  -6   4    0.08    0.30
  -5  -6   4   -0.15    0.53
  -5   6   4   -0.11    0.30
  -5   6   4    0.03    0.45
  -4  -6   4   11.38    1.33
  -4  -6   4   10.78    0.99
  -4  -6   4   11.30    1.00
  -4   6   4    9.67    0.99
  -4   6   4   10.00    1.19
  -3  -6   4   41.65    4.08
  -3  -6   4   47.58    3.97
  -3  -6   4   52.89    4.14
   3  -6  -4   40.27    4.09
   3  -6  -4   44.05    4.08
  -3  -6   4   47.22    4.24
  -3   6   4   45.90    4.07
  -3   6   4   47.57    4.14
   3   6  -4   49.79    3.99
  -3   6   4   47.65    4.07
   3   6  -4   45.85    4.27
  -3   6   4   47.26    3.96
  -3   6   4   51.30    3.95
  -2  -6   4    3.24    0.40
  -2  -6   4    3.02    0.62
  -2  -6   4    3.88    0.63
   2  -6  -4    2.39    0.50
   2  -6  -4    2.46    0.57
   2  -6  -4    3.12    0.54
  -2   6   4    3.83    0.51
   2   6  -4    3.66    0.41
  -2   6   4    2.97    0.52
   2   6  -4    2.36    0.57
  -2   6   4    2.67    0.61
  -1  -6   4   15.36    1.49
   1  -6  -4   17.11    1.76
  -1  -6   4   14.07    1.45
   1  -6  -4   18.11    1.53
   1  -6  -4   14.37    1.50
  -1  -6   4   15.36    1.70
   1   6  -4   18.19    1.89
  -1   6   4   16.77    1.77
  -1   6   4   17.79    1.49
   1   6  -4   17.80    1.41
   1   6  -4   17.17    1.47
   1   6  -4   18.11    1.55
   0  -6  -4   28.68    2.34
   0  -6  -4   28.55    2.41
   0  -6  -4   27.90    2.65
   0  -6   4   27.02    2.59
   0  -6   4   31.54    2.36
   0  -6   4   26.59    2.38
   0   6   4   25.78    2.37
   0   6  -4   35.10    2.96
   0   6   4   30.42    2.39
   0   6   4   24.92    2.38
   0   6   4   26.80    2.62
   0   6  -4   25.24    2.35
   0   6  -4   28.73    2.39
   0   6   4   23.50    2.34
   1  -6   4   30.44    2.70
   1  -6   4   32.20    2.60
  -1  -6  -4   31.97    2.63
   1  -6   4   33.87    2.87
  -1  -6  -4   32.25    2.95
   1  -6   4   30.68    2.64
   1   6   4   30.59    2.63
   1   6   4   29.88    2.91
  -1   6  -4   32.06    2.98
   1   6   4   29.34    2.59
  -1   6  -4   32.75    2.60
   1   6   4   26.10    2.62
   1   6   4   30.14    2.59
  -1   6  -4   26.24    2.78
  -1   6  -4   30.18    2.64
   2  -6   4   36.14    3.19
  -2  -6  -4   37.54    3.35
  -2  -6  -4   39.43    3.01
   2  -6   4   33.39    3.08
  -2  -6  -4   38.48    3.06
  -2  -6  -4   33.79    3.00
   2  -6   4   35.39    2.99
   2  -6   4   31.09    2.93
   2   6   4   29.94    2.98
   2   6   4   29.96    2.98
  -2   6  -4   35.76    3.36
   2   6   4   37.20    3.32
  -2   6  -4   36.62    2.99
  -2   6  -4   30.75    3.00
  -3  -6  -4    1.72    1.00
  -3  -6  -4    2.03    0.51
  -3  -6  -4    3.77    0.62
   3  -6   4    3.12    0.45
   3  -6   4    3.15    0.72
   3  -6   4    3.53    0.51
   3  -6   4    3.09    0.76
  -3  -6  -4    2.98    0.52
  -3   6  -4    2.55    1.05
  -3   6  -4    2.89    0.47
  -3   6  -4    3.76    0.62
  -3   6  -4    4.04    0.58
   3   6   4    3.60    0.95
   3   6   4    3.33    0.59
   3   6   4    2.15    0.47
  -4  -6  -4   12.91    1.61
   4  -6   4   12.50    1.58
  -4  -6  -4   15.30    1.45
   4  -6   4   12.28    1.31
  -4   6  -4   15.43    1.40
  -4   6  -4   15.61    1.44
  -4   6  -4   13.76    1.54
   4   6   4   11.59    1.41
  -5  -6  -4    8.52    1.16
  -5  -6  -4    6.92    1.44
  -5   6  -4    5.67    1.09
  -5   6  -4    7.60    1.12
  -5  -7   4    1.34    0.64
  -5   7   4    1.00    0.58
  -4  -7   4    3.63    0.46
  -4  -7   4    4.07    0.49
  -4  -7   4    3.62    0.74
  -4   7   4    3.45    0.44
  -4   7   4    2.86    0.67
  -4   7   4    3.64    0.53
  -3  -7   4    6.91    0.92
  -3  -7   4    5.51    0.97
  -3  -7   4    5.10    0.58
  -3  -7   4    4.63    0.95
   3  -7  -4    4.32    0.78
  -3  -7   4    5.35    0.54
   3   7  -4    3.84    1.01
  -3   7   4    6.25    0.90
  -3   7   4    5.72    0.78
   3   7  -4    5.49    0.58
  -2  -7   4   21.22    1.95
   2  -7  -4   22.40    2.03
   2  -7  -4   23.08    2.20
  -2  -7   4   19.46    1.94
  -2  -7   4   25.54    2.26
  -2  -7   4   21.27    2.00
   2  -7  -4   19.30    1.98
   2   7  -4   19.96    2.04
   2   7  -4   23.82    1.93
   2   7  -4   22.14    2.86
  -2   7   4   23.29    2.00
  -2   7   4   24.67    2.01
  -2   7   4   24.11    2.24
   1  -7  -4   22.90    1.86
   1  -7  -4   19.91    2.09
   1  -7  -4   17.98    1.82
  -1  -7   4   18.15    1.77
  -1  -7   4   19.70    2.06
  -1  -7   4   19.53    1.79
   1   7  -4   21.84    1.89
   1   7  -4   20.12    1.73
  -1   7   4   19.13    2.11
  -1   7   4   20.58    1.82
  -1   7   4   22.68    1.82
   1   7  -4   20.89    1.78
   0  -7  -4   11.85    1.20
   0  -7   4   13.93    1.14
   0  -7   4   13.62    1.49
   0  -7  -4   10.96    1.67
   0  -7  -4   12.59    1.11
   0  -7   4   11.31    1.18
   0   7   4   14.74    1.18
   0   7  -4   12.59    1.15
   0   7   4   12.11    1.12
   0   7   4   12.98    1.61
   0   7  -4   13.58    1.79
   0   7  -4   13.15    1.19
   0   7   4   12.48    1.17
  -1  -7  -4   18.71    1.95
  -1  -7  -4   15.52    1.52
  -1  -7  -4   18.27    1.52
   1  -7   4   17.04    1.43
   1  -7   4   15.51    1.50
   1  -7   4   16.42    1.56
   1   7   4   15.93    1.43
  -1   7  -4   16.14    1.49
   1   7   4   17.17    1.93
  -1   7  -4   16.33    1.50
   1   7   4   17.03    1.49
   1   7   4   14.76    1.46
   1   7   4   16.63    1.43
  -1   7  -4   15.53    1.43
  -1   7  -4   16.57    2.14
   2  -7   4   21.87    2.20
  -2  -7  -4   20.97    2.45
   2  -7   4   22.35    1.98
  -2  -7  -4   24.68    1.98
   2  -7   4   19.96    2.05
   2  -7   4   18.41    1.87
  -2  -7  -4   22.02    1.98
  -2  -7  -4   25.77    2.06
   2   7   4   19.31    1.95
   2   7   4   21.05    2.43
  -2   7  -4   21.17    1.99
  -2   7  -4   24.96    2.53
   2   7   4   20.47    1.95
  -2   7  -4   22.77    1.96
  -3  -7  -4   24.17    1.96
   3  -7   4   19.16    2.06
  -3  -7  -4   15.65    2.65
   3  -7   4   17.71    1.84
  -3  -7  -4   24.03    2.09
  -3   7  -4   21.79    2.06
   3   7   4   19.26    1.97
  -3   7  -4   19.59    2.76
  -3   7  -4   24.50    1.88
   3   7   4   17.70    1.94
  -3   7  -4   23.00    1.95
  -4  -7  -4    5.19    0.92
   4  -7   4    4.67    0.67
  -4  -7  -4    3.51    0.78
   4  -7   4    4.30    1.00
  -4   7  -4    4.21    0.80
  -4   7  -4    6.69    0.91
  -4   7  -4    6.37    0.87
  -5  -7  -4    0.49    0.61
  -5  -7  -4    0.37    0.74
  -5   7  -4    0.12    0.79
  -5   7  -4    0.80    0.59
  -5  -8   4    1.15    0.77
  -5   8   4    2.29    0.68
  -4  -8   4    7.26    1.16
  -4  -8   4    4.76    0.78
  -4   8   4    6.45    0.99
  -3  -8   4    8.70    1.08
  -3  -8   4    6.66    0.63
   3  -8  -4    5.78    0.91
  -3   8   4    7.99    1.10
   3   8  -4    6.86    0.71
  -3   8   4    6.40    0.89
  -2  -8   4   36.59    3.60
  -2  -8   4   43.71    3.59
   2  -8  -4   43.16    3.88
  -2  -8   4   39.52    3.66
   2  -8  -4   43.05    3.70
  -2  -8   4   43.50    3.92
   2  -8  -4   35.40    3.64
   2   8  -4   42.72    4.11
   2   8  -4   42.18    3.54
   2   8  -4   39.21    3.72
  -2   8   4   47.27    3.66
   2   8  -4   45.62    3.59
  -2   8   4   44.39    3.91
  -2   8   4   44.89    3.67
   1  -8  -4    7.65    1.20
  -1  -8   4    7.43    1.30
   1  -8  -4    9.65    0.98
  -1  -8   4    8.32    0.83
  -1  -8   4    7.75    0.87
   1  -8  -4    6.99    0.91
  -1   8   4   10.07    0.91
   1   8  -4    8.79    0.80
   1   8  -4   10.32    1.71
  -1   8   4    8.73    0.91
   1   8  -4    9.39    1.03
  -1   8   4    9.15    1.23
   1   8  -4    9.22    0.86
   0  -8   4   11.55    1.29
   0  -8   4   15.77    1.39
   0  -8   4   19.92    2.06
   0  -8  -4   13.57    1.86
   0  -8  -4   12.52    1.31
   0  -8   4   15.48    1.23
   0  -8  -4   13.45    1.20
   0   8  -4   14.12    1.25
   0   8   4   11.98    1.28
   0   8  -4   15.37    2.06
   0   8   4   12.29    1.26
   0   8  -4   13.86    1.29
   0   8   4   13.03    2.15
   0   8   4   15.30    1.28
   1  -8   4   16.96    1.69
   1  -8   4   19.57    1.61
  -1  -8  -4   20.79    2.27
   1  -8   4   17.55    1.75
  -1  -8  -4   18.04    1.68
  -1  -8  -4   19.92    1.70
   1  -8   4   20.28    2.04
   1   8   4   18.19    1.61
   1   8   4   18.31    1.61
  -1   8  -4   17.13    1.68
  -1   8  -4   19.71    2.44
   1   8   4   18.79    1.68
  -1   8  -4   18.34    1.69
   1   8   4   16.42    2.20
  -2  -8  -4   18.71    1.79
  -2  -8  -4   22.51    1.79
   2  -8   4   16.81    1.86
   2  -8   4   17.83    2.07
  -2  -8  -4   17.55    2.46
   2  -8   4   16.96    1.81
  -2   8  -4   19.32    2.59
   2   8   4   20.31    1.62
   2   8   4   21.28    2.44
   2   8   4   17.05    1.75
   2   8   4   16.75    1.76
  -2   8  -4   21.44    1.79
  -2   8  -4   17.44    1.82
   2   8   4   20.51    1.63
  -2   8  -4   21.25    1.69
  -3  -8  -4    0.54    0.40
   3  -8   4    0.64    0.24
  -3  -8  -4    0.97    0.54
   3  -8   4    0.72    0.43
  -3   8  -4    1.16    0.56
  -3   8  -4    0.70    0.38
   3   8   4    0.78    0.47
  -3   8  -4    1.44    0.34
   4  -8   4   12.32    1.31
  -4  -8  -4   16.54    1.74
   4  -8   4   12.49    1.63
  -4   8  -4   12.67    1.65
  -4   8  -4   14.26    1.48
  -5  -8  -4   -0.04    0.62
  -5  -8  -4    0.83    0.83
  -5   8  -4    0.24    0.63
  -5   8  -4    0.40    0.87
  -5  -9   4    2.17    0.91
  -5   9   4    1.08    0.66
   4  -9  -4    8.66    1.34
  -4  -9   4   10.52    1.42
  -4   9   4    8.07    1.17
  -3  -9   4    1.87    0.34
  -3  -9   4    2.22    0.95
   3  -9  -4    1.64    0.51
  -3   9   4    1.70    0.67
   3   9  -4    1.82    0.30
  -2  -9   4   12.33    1.33
   2  -9  -4   13.44    1.80
  -2  -9   4   14.66    1.88
  -2  -9   4   13.61    1.21
  -2  -9   4   11.66    1.19
   2  -9  -4   12.25    1.33
   2  -9  -4   10.80    1.29
   2   9  -4   13.19    1.18
   2   9  -4   12.73    1.11
  -2   9   4   14.64    1.31
  -2   9   4   13.83    1.93
   2   9  -4   11.91    1.72
  -1  -9   4   33.40    3.31
   1  -9  -4   28.70    2.98
  -1  -9   4   32.71    2.95
  -1  -9   4   31.75    2.91
   1  -9  -4   37.19    3.03
   1  -9  -4   32.94    3.37
   1   9  -4   33.09    2.93
   1   9  -4   37.24    3.60
   1   9  -4   35.03    2.89
  -1   9   4   35.60    2.97
  -1   9   4   38.86    3.00
  -1   9   4   31.95    3.38
   1   9  -4   35.35    3.07
  -1   9   4   31.76    2.97
   0  -9   4   13.31    1.04
   0  -9  -4   11.49    1.00
   0  -9  -4   10.52    1.14
   0  -9   4    9.48    1.57
   0  -9  -4    8.88    1.44
   0  -9   4   11.22    1.14
   0   9   4   12.34    1.11
   0   9   4   10.62    1.84
   0   9  -4    9.74    1.66
   0   9   4   11.10    1.08
   0   9  -4   11.57    1.12
   0   9   4   10.37    1.11
   1  -9   4    9.29    1.19
   1  -9   4   11.27    1.65
   1  -9   4   11.83    1.04
   1  -9   4   11.54    1.23
  -1  -9  -4   12.48    1.17
  -1  -9  -4   12.06    1.12
  -1  -9  -4    9.70    2.05
  -1   9  -4   14.34    2.31
   1   9   4   12.15    1.15
   1   9   4   11.94    1.06
   1   9   4   10.99    1.66
   1   9   4    9.27    1.15
  -1   9  -4   11.61    1.17
  -1   9  -4   12.23    1.18
  -2  -9  -4    7.90    0.88
   2  -9   4    6.02    0.66
   2  -9   4    7.65    1.19
  -2  -9  -4    7.33    1.46
  -2  -9  -4    7.00    0.93
   2  -9   4    6.60    0.96
  -2   9  -4    8.25    1.64
   2   9   4    6.83    1.34
  -2   9  -4    6.08    0.98
   2   9   4    7.24    0.63
  -2   9  -4    6.64    0.70
   2   9   4    6.46    0.88
  -2   9  -4    6.62    0.87
   3  -9   4   12.45    1.30
  -3  -9  -4   16.28    1.50
   3  -9   4   12.87    1.58
  -3   9  -4   15.98    1.49
  -3   9  -4   14.67    1.35
   4  -9   4    0.54    0.32
   4  -9   4    0.76    0.58
  -4  -9  -4    0.55    0.69
  -4  -9  -4    0.71    0.56
  -4   9  -4    0.35    0.72
  -4   9  -4    0.45    0.51
  -5  -9  -4    0.32    1.03
  -4 -10   4    1.76    0.74
  -4  10   4    1.56    0.57
  -3 -10   4   26.54    2.32
   3 -10  -4   24.54    2.49
  -3  10   4   27.43    2.46
   3  10  -4   26.81    2.30
  -2 -10   4    5.46    0.99
   2 -10  -4    3.30    0.58
   2 -10  -4    3.54    0.73
  -2 -10   4    4.53    0.63
  -2 -10   4    3.69    0.54
  -2 -10   4    3.44    0.63
  -2  10   4    2.61    0.52
  -2  10   4    4.96    0.87
   2  10  -4    3.74    0.53
   2  10  -4    3.79    0.44
  -1 -10   4    4.51    0.66
   1 -10  -4    3.54    0.75
  -1 -10   4    4.02    0.50
   1 -10  -4    2.94    1.06
  -1 -10   4    3.30    0.66
  -1 -10   4    5.78    0.93
  -1 -10   4    5.44    1.02
   1 -10  -4    3.54    0.59
  -1  10   4    4.01    0.69
  -1  10   4    3.53    1.14
  -1  10   4    4.19    0.64
   1  10  -4    4.29    0.57
   1  10  -4    3.58    0.52
   1  10  -4    4.59    1.41
   0 -10   4    5.57    0.54
   0 -10   4    3.98    0.61
   0 -10  -4    4.95    0.49
   0 -10  -4    5.88    0.86
   0 -10   4    5.78    0.85
   0 -10  -4    3.63    1.14
   0 -10  -4    3.70    0.71
   0  10  -4    4.51    1.64
   0  10  -4    5.72    0.70
   0  10   4    4.47    0.63
   0  10   4    5.50    1.24
   0  10   4    4.79    0.68
   0  10   4    3.97    0.67
   0  10  -4    4.83    0.65
  -1 -10  -4    0.60    0.32
   1 -10   4    0.41    0.82
  -1 -10  -4    0.87    0.35
  -1 -10  -4    1.28    1.13
   1 -10   4    0.95    0.38
  -1 -10  -4    1.40    0.48
   1  10   4    0.40    0.34
   1  10   4   -0.47    1.58
   1  10   4    0.21    0.31
  -1  10  -4    0.58    0.36
  -1  10  -4   -1.56    1.38
   1  10   4    0.92    0.22
  -1  10  -4    0.49    0.38
  -2 -10  -4    2.29    0.57
   2 -10   4    2.64    0.39
  -2 -10  -4    3.39    0.54
  -2 -10  -4    4.16    0.71
   2 -10   4    2.26    0.72
  -2  10  -4    3.14    0.69
  -2  10  -4    1.59    1.74
   2  10   4    3.15    0.37
   2  10   4    2.69    0.34
   2  10   4    2.66    0.61
  -3 -10  -4    1.32    0.67
   3 -10   4    1.85    0.31
  -3 -10  -4    2.26    0.55
  -3  10  -4    1.05    0.46
  -4 -10  -4    9.63    1.59
   4 -10   4    7.33    1.39
  -4 -10  -4    8.64    1.26
  -4  10  -4    8.49    1.61
  -4  10  -4    7.76    1.25
  -4 -11   4    3.62    0.60
   4 -11  -4    2.91    0.78
  -3 -11   4    1.96    0.67
  -3 -11   4    0.98    0.36
   3  11  -4    0.75    0.29
  -3  11   4    1.52    0.49
  -2 -11   4   17.46    1.67
   2 -11  -4   15.33    1.72
   2 -11  -4   18.39    1.78
  -2 -11   4   17.76    1.62
   2  11  -4   17.94    1.59
  -2  11   4   18.54    1.74
   2  11  -4   16.94    1.53
  -1 -11   4   14.67    1.61
   1 -11  -4   13.86    1.62
   1 -11  -4   18.56    1.69
  -1 -11   4   15.31    1.62
  -1 -11   4   18.19    1.51
  -1  11   4   17.55    1.66
   1  11  -4   17.59    1.56
  -1  11   4   18.54    1.62
  -1  11   4   14.12    2.16
   0 -11  -4    7.98    1.05
   0 -11   4    9.92    0.89
   0 -11   4    9.31    1.17
   0 -11  -4    8.58    1.70
   0 -11   4    8.80    1.58
   0 -11  -4   11.19    1.21
   0  11  -4   10.24    1.04
   0  11  -4    9.21    1.02
   0  11   4    8.23    0.97
   0  11   4    6.32    1.64
  -1 -11  -4    0.52    0.35
   1 -11   4    1.07    1.02
  -1 -11  -4    0.24    0.49
  -1 -11  -4    0.40    1.41
  -1 -11  -4    0.08    0.36
   1 -11   4    0.10    0.40
   1 -11   4    0.28    0.16
  -1  11  -4   -0.21    0.42
  -1  11  -4   -1.01    1.66
   1  11   4    0.94    1.29
   1  11   4    0.12    0.21
  -1  11  -4    0.02    0.32
  -2 -11  -4    7.62    1.20
   2 -11   4    8.17    1.15
  -2 -11  -4   10.27    1.09
   2 -11   4    7.88    0.84
   2  11   4    9.41    0.83
  -2  11  -4   10.85    1.13
   2  11   4    9.58    0.87
   3 -11   4    0.06    0.48
  -3 -11  -4   -0.76    0.60
  -3  11  -4   -0.27    0.46
  -4 -11  -4    5.78    0.88
  -4 -11  -4    4.88    1.14
  -4  11  -4    5.51    0.93
  -4  11  -4    3.20    1.05
  -4 -12   4    2.10    0.93
   4 -12  -4    0.55    0.69
  -4 -12   4    1.76    0.52
  -4  12   4    1.40    0.68
  -3 -12   4   11.96    1.24
   3 -12  -4   11.06    1.48
   3  12  -4   11.25    1.20
  -3  12   4   15.06    1.50
   2 -12  -4   15.81    2.16
  -2 -12   4   15.71    1.54
  -2 -12   4   15.80    1.72
   2  12  -4   17.54    1.55
  -2  12   4   17.34    1.68
  -1 -12   4    4.98    1.01
   1 -12  -4    3.58    0.68
  -1 -12   4    4.15    0.51
   1 -12  -4    4.06    0.84
  -1 -12   4    2.83    0.58
  -1  12   4    2.24    0.57
   1  12  -4    4.05    0.65
   1  12  -4    2.91    0.49
   0 -12   4    4.96    1.35
   0 -12  -4    3.63    1.57
   0 -12   4    5.49    0.80
   0 -12  -4    7.59    1.09
   0 -12   4    7.48    1.05
   0 -12   4    6.65    0.67
   0  12   4    5.18    0.80
   0  12  -4    6.86    0.89
   0  12   4    3.15    1.79
   0  12  -4    7.29    0.89
   0  12  -4    5.69    2.75
  -1 -12  -4   10.84    1.33
  -1 -12  -4   15.00    1.48
   1 -12   4   11.85    1.13
   1 -12   4   12.10    1.43
  -1  12  -4   14.32    1.39
  -1  12  -4    7.19    2.67
   1  12   4   14.10    1.21
   1  12   4   12.29    1.26
  -2 -12  -4    5.93    1.20
   2 -12   4    4.07    0.89
  -2  12  -4    2.79    0.61
   2  12   4    4.41    0.49
  -3 -12  -4    0.61    0.78
  -3 -12  -4    0.16    0.52
   3 -12   4    1.01    0.59
  -3  12  -4   -0.16    0.56
  -3 -13   4    2.22    0.48
   3 -13  -4    1.40    0.61
  -2 -13   4    1.49    0.70
   2 -13  -4    0.32    0.47
   2  13  -4    0.56    0.37
  -2  13   4    0.03    0.46
  -1 -13   4   17.75    1.45
   1 -13  -4   13.67    1.62
   1 -13  -4   15.90    1.69
  -1  13   4   15.26    1.58
   1  13  -4   14.43    1.61
   0 -13   4   18.98    1.97
   0 -13  -4   22.65    2.01
   0 -13   4   19.06    1.68
   0 -13  -4   15.51    1.85
   0  13  -4   19.80    1.85
   0  13   4   17.86    1.80
  -1 -13  -4    0.10    0.59
  -1 -13  -4    0.37    0.43
   1 -13   4    0.64    0.43
   1  13   4    0.78    0.31
  -1  13  -4    0.61    0.46
  -2 -13  -4    3.85    0.81
  -2 -13  -4    3.51    0.65
   2 -13   4    2.34    0.70
  -2  13  -4    2.41    0.61
   3 -13   4    2.94    0.75
  -3  13  -4    2.81    0.83
  -3 -14   4    1.11    0.48
  -3 -14   4    1.92    1.01
   3 -14  -4    0.72    0.68
  -3  14   4    0.92    0.75
   2 -14  -4    1.80    0.65
  -2 -14   4    1.97    0.45
  -2 -14   4    2.68    0.79
  -2  14   4    2.46    0.64
  -1 -14   4    1.21    0.61
   1 -14  -4    0.40    0.49
   1 -14  -4    0.54    0.54
  -1 -14   4    1.69    0.34
  -1  14   4    2.09    0.53
   1  14  -4    1.14    0.46
   0 -14   4    2.91    0.70
   0 -14  -4    2.23    0.57
   0 -14  -4    2.71    0.69
   0  14   4    3.51    0.54
   0  14  -4    2.09    0.56
  -1 -14  -4    7.75    1.15
   1 -14   4    8.37    1.24
  -1  14  -4    8.28    1.22
   1  14   4    8.15    0.98
   2 -14   4    8.52    1.40
  -2 -14  -4    7.90    1.24
  -2  14  -4   10.03    1.37
   2 -15  -4   -0.17    0.66
  -2 -15   4   -0.03    0.74
  -2  15   4   -0.64    0.66
   1 -15  -4    2.83    0.72
   1 -15  -4    2.89    0.69
  -1  15   4    4.02    0.68
   0 -15  -4    4.48    0.83
   0 -15   4    5.83    1.22
   0 -15  -4    7.63    1.33
   0  15  -4    6.90    1.11
   0  15   4    6.61    1.01
  -1 -15  -4    8.13    1.31
  -1 -15  -4   10.19    1.60
   1 -15   4    7.98    1.38
  -6   0   5    3.36    0.81
  -6   0   5    3.48    0.68
  -6   0   5    4.44    0.69
  -5   0   5    1.75    0.48
  -5   0   5    1.90    0.45
  -5   0   5    2.36    0.45
  -5   0   5    1.55    0.59
  -4   0   5   25.76    2.57
  -4   0   5   32.10    2.52
  -4   0   5   26.44    2.63
  -4   0   5   30.40    2.54
  -4   0   5   28.26    2.59
  -4   0   5   28.67    2.51
  -3   0   5   41.06    3.92
  -3   0   5   47.84    3.89
  -3   0   5   41.09    3.94
  -3   0   5   52.89    3.90
  -3   0   5   45.61    3.92
  -2   0   5    1.84    0.26
  -2   0   5    1.36    0.23
  -2   0   5    1.84    0.29
   2   0  -5    2.13    0.29
   2   0  -5    1.95    0.28
  -2   0   5    1.38    0.31
  -1   0   5  104.23    8.41
   1   0  -5  100.06    8.49
   1   0  -5   98.68    8.44
  -1   0   5  104.32    8.41
  -1   0   5   97.49    8.49
  -1   0   5   96.51    8.42
  -1   0   5  101.74    8.43
   0   0   5  408.54   37.58
   0   0  -5  439.01   37.58
   0   0   5  481.82   37.69
   0   0   5  427.73   37.58
   0   0  -5  493.88   37.70
  -1   0  -5   97.75    8.16
  -1   0  -5  112.10    8.33
  -1   0  -5   98.49    8.13
   1   0   5   92.79    8.15
  -1   0  -5   91.17    8.17
   1   0   5   99.89    8.12
   1   0   5   88.20    8.15
  -2   0  -5   23.08    1.84
   2   0   5   18.05    1.81
  -2   0  -5   20.45    1.84
  -2   0  -5   21.10    2.07
   2   0   5   19.82    1.76
   2   0   5   18.89    1.83
  -2   0  -5   22.67    1.77
  -2   0  -5   19.87    1.91
  -2   0  -5   22.77    2.14
  -3   0  -5  101.54    8.65
   3   0   5   98.16    8.56
  -3   0  -5  108.53    8.56
  -3   0  -5   99.69    8.73
  -3   0  -5   99.06    8.81
  -3   0  -5  113.26    8.64
   3   0   5   86.17    8.61
  -3   0  -5  110.17    8.88
  -4   0  -5   18.74    2.80
   4   0   5   18.07    1.85
  -4   0  -5   19.04    1.93
  -4   0  -5   21.93    1.74
  -5   0  -5    0.10    0.28
  -5   0  -5    0.23    0.52
   5   0   5   -0.29    0.34
  -6   0  -5    3.31    1.05
  -6  -1   5    3.31    0.65
  -6  -1   5    3.51    0.80
  -6   1   5    3.65    0.82
  -6   1   5    3.20    0.71
  -6   1   5    4.27    0.70
  -5  -1   5   13.03    1.33
  -5  -1   5   11.19    1.43
  -5  -1   5   13.50    1.36
  -5   1   5   15.13    1.37
  -5   1   5   11.56    1.46
  -5   1   5   15.24    1.44
  -4  -1   5    8.90    0.94
  -4  -1   5    7.91    1.09
  -4  -1   5   10.12    0.95
  -4  -1   5    8.99    1.03
  -4  -1   5    7.75    1.14
  -4  -1   5    9.59    0.93
  -4   1   5   10.08    0.97
  -4   1   5    7.98    1.14
  -4   1   5    9.60    1.05
  -4   1   5    8.86    0.98
  -3  -1   5    3.45    0.52
  -3  -1   5    3.56    0.44
  -3  -1   5    3.53    0.53
  -3  -1   5    3.73    0.48
  -3   1   5    2.50    0.56
  -3   1   5    3.75    0.52
  -3   1   5    3.12    0.48
  -3   1   5    3.54    0.50
   2  -1  -5   77.46    7.80
   2  -1  -5  105.11    7.82
  -2  -1   5   85.56    7.82
   2  -1  -5   97.93    7.82
  -2  -1   5   94.98    7.79
  -2  -1   5  103.15    7.82
  -2  -1   5   98.61    7.85
  -2   1   5   92.87    7.83
  -2   1   5   82.74    7.82
  -2   1   5   80.23    7.79
  -2   1   5   96.60    7.81
   2   1  -5   95.60    7.84
   2   1  -5   98.52    7.82
   1  -1  -5   30.95    2.48
  -1  -1   5   32.14    2.36
  -1  -1   5   29.46    2.39
  -1  -1   5   28.30    2.38
   1  -1  -5   24.68    2.37
   1  -1  -5   28.29    2.38
  -1  -1   5   30.16    2.47
   1  -1  -5   29.67    2.40
   1  -1  -5   32.00    2.49
   1   1  -5   25.89    2.36
  -1   1   5   28.60    2.39
  -1   1   5   29.54    2.37
  -1   1   5   23.93    2.35
  -1   1   5   24.38    2.34
   1   1  -5   27.48    2.39
   1   1  -5   23.76    2.37
   1   1  -5   25.15    2.46
  -1   1   5   30.51    2.37
   0  -1  -5   25.07    2.34
   0  -1   5   27.64    2.37
   0  -1   5   26.25    2.37
   0  -1  -5   27.30    2.37
   0  -1   5   31.22    2.38
   0  -1  -5   31.24    2.38
   0  -1   5   25.10    2.36
   0   1   5   27.46    2.37
   0   1  -5   28.13    2.37
   0   1   5   28.52    2.37
   0   1   5   30.83    2.38
   0   1  -5   28.21    2.51
   0   1  -5   25.08    2.38
   1  -1   5  352.72   28.27
  -1  -1  -5  314.24   28.17
  -1  -1  -5  339.07   28.13
  -1  -1  -5  393.68   28.33
   1  -1   5  299.14   28.15
   1  -1   5  338.61   28.15
  -1  -1  -5  349.97   28.16
   1  -1   5  340.84   28.13
   1   1   5  299.18   28.15
  -1   1  -5  332.95   28.17
  -1   1  -5  364.57   28.30
  -1   1  -5  326.99   28.16
  -1   1  -5  349.73   28.14
   1   1   5  312.05   28.15
   1   1   5  340.48   28.12
  -2  -1  -5   32.02    2.97
   2  -1   5   28.19    2.74
  -2  -1  -5   36.47    3.04
  -2  -1  -5   28.40    2.86
   2  -1   5   30.66    2.71
  -2  -1  -5   31.40    2.77
  -2  -1  -5   36.13    2.78
  -2  -1  -5   34.40    2.70
  -2   1  -5   31.07    2.83
   2   1   5   28.26    2.76
  -2   1  -5   36.03    3.02
  -2   1  -5   36.86    2.77
  -2   1  -5   31.13    2.78
   2   1   5   29.90    2.69
   2   1   5   28.17    2.75
  -2   1  -5   34.81    2.72
  -3  -1  -5   48.84    4.16
  -3  -1  -5   46.20    4.25
  -3  -1  -5   49.47    4.05
  -3  -1  -5   47.93    4.38
  -3  -1  -5   52.50    4.44
   3  -1   5   45.49    4.07
  -3  -1  -5   51.39    4.16
  -3   1  -5   47.78    4.17
  -3   1  -5   48.45    4.38
  -3   1  -5   51.07    4.08
   3   1   5   41.00    4.14
  -3   1  -5   53.63    4.15
   3   1   5   40.70    4.12
  -3   1  -5   51.89    4.43
  -3   1  -5   46.17    4.26
  -4  -1  -5    6.33    0.94
   4  -1   5    5.85    0.80
  -4  -1  -5    7.29    0.64
  -4   1  -5    5.91    0.97
   4   1   5    5.61    0.82
  -4   1  -5    6.73    0.71
  -4   1  -5    6.04    1.54
   5  -1   5    8.64    1.17
  -5  -1  -5   11.56    1.39
   5   1   5    9.87    1.22
  -5   1  -5   11.57    1.08
  -5   1  -5   11.20    1.39
  -6  -2   5    2.62    0.56
  -6  -2   5    1.97    0.73
  -6   2   5    1.45    0.62
  -6   2   5    2.08    0.68
  -6   2   5    1.85    0.75
  -5  -2   5    2.92    0.44
  -5  -2   5    1.64    0.68
  -5  -2   5    2.31    0.53
  -5  -2   5    2.99    0.52
  -5   2   5    3.12    0.53
  -5   2   5    2.82    0.57
  -4  -2   5   29.89    2.65
  -4  -2   5   34.10    2.66
  -4  -2   5   29.36    2.64
  -4  -2   5   27.85    2.74
  -4   2   5   31.12    2.71
  -4   2   5   32.51    2.69
  -4   2   5   28.53    2.79
  -4   2   5   30.49    2.72
  -3  -2   5    4.75    0.65
  -3  -2   5    4.75    0.52
  -3  -2   5    5.23    0.63
  -3  -2   5    4.67    0.57
  -3  -2   5    5.39    0.65
  -3  -2   5    4.56    0.51
  -3   2   5    4.66    0.61
   3   2  -5    4.77    0.70
  -3   2   5    5.42    0.61
  -3   2   5    5.38    0.60
  -3   2   5    4.16    0.65
  -2  -2   5   45.37    3.75
  -2  -2   5   42.42    3.70
  -2  -2   5   43.93    3.65
   2  -2  -5   43.83    3.74
  -2  -2   5   46.07    3.69
   2  -2  -5   46.94    3.71
  -2   2   5   43.59    3.69
  -2   2   5   38.75    3.69
   2   2  -5   44.97    3.69
  -2   2   5   42.28    3.70
   2   2  -5   44.63    3.76
  -2   2   5   39.24    3.66
  -1  -2   5   59.17    4.68
   1  -2  -5   56.18    4.69
   1  -2  -5   48.72    4.65
   1  -2  -5   54.92    4.68
  -1  -2   5   53.81    4.64
   1  -2  -5   61.04    4.77
  -1  -2   5   50.81    4.66
  -1   2   5   55.75    4.68
   1   2  -5   50.32    4.64
   1   2  -5   57.42    4.68
  -1   2   5   62.76    4.68
   1   2  -5   55.19    4.68
   0  -2  -5   56.05    4.21
   0  -2  -5   47.61    4.19
   0  -2   5   49.49    4.32
   0  -2  -5   50.66    4.35
   0  -2   5   47.73    4.21
   0  -2  -5   46.64    4.21
   0  -2   5   51.24    4.22
   0  -2   5   53.34    4.21
   0  -2  -5   54.54    4.22
   0   2   5   48.79    4.21
   0   2   5   49.02    4.21
   0   2   5   45.53    4.20
   0   2   5   50.12    4.34
   0   2  -5   53.00    4.22
   0   2  -5   46.48    4.21
   0   2  -5   47.17    4.34
   1  -2   5   33.76    2.80
   1  -2   5   32.79    2.78
  -1  -2  -5   36.40    2.82
   1  -2   5   28.34    2.82
  -1  -2  -5   32.91    2.77
  -1  -2  -5   35.08    3.00
  -1  -2  -5   36.02    2.81
   1  -2   5   32.08    2.93
  -1   2  -5   35.73    2.85
   1   2   5   30.04    2.80
   1   2   5   32.15    2.76
  -1   2  -5   33.43    2.79
  -1   2  -5   31.02    2.81
  -1   2  -5   33.10    2.98
   1   2   5   28.83    2.80
   2  -2   5   61.16    5.35
  -2  -2  -5   66.11    5.39
  -2  -2  -5   72.12    5.40
  -2  -2  -5   73.44    5.65
   2  -2   5   66.68    5.54
  -2  -2  -5   60.33    5.44
   2  -2   5   55.57    5.36
  -2  -2  -5   67.45    5.59
  -2  -2  -5   63.25    5.33
   2   2   5   60.12    5.39
  -2   2  -5   71.46    5.61
   2   2   5   60.27    5.31
  -2   2  -5   64.40    5.45
  -2   2  -5   58.10    5.39
  -2   2  -5   65.69    5.36
   2   2   5   54.07    5.38
  -3  -2  -5   17.69    1.61
  -3  -2  -5   16.18    1.56
   3  -2   5   13.40    1.50
  -3  -2  -5   17.64    1.41
  -3  -2  -5   16.27    1.71
  -3  -2  -5   17.54    2.02
  -3  -2  -5   16.58    1.99
   3  -2   5   15.63    1.47
   3   2   5   14.70    1.53
  -3   2  -5   19.34    1.57
   3   2   5   14.18    1.57
  -3   2  -5   18.44    2.02
  -3   2  -5   17.33    1.74
  -3   2  -5   16.63    1.59
  -3   2  -5   17.35    1.48
   4  -2   5   11.44    1.23
  -4  -2  -5   13.50    1.36
  -4   2  -5   13.59    1.18
   4   2   5   10.62    1.26
  -4   2  -5   12.46    1.40
  -5  -2  -5    7.72    1.17
  -5  -2  -5    5.88    1.26
   5  -2   5    5.43    0.89
  -5   2  -5    5.89    1.17
   5   2   5    6.84    0.97
  -5   2  -5    7.62    0.87
  -6  -3   5    3.13    0.80
  -6   3   5    4.38    0.75
  -6   3   5    2.93    0.80
  -5  -3   5    1.06    0.32
  -5  -3   5    0.73    0.49
  -5   3   5    1.88    0.47
  -4  -3   5   11.06    1.09
  -4  -3   5   12.44    1.18
  -4  -3   5    9.26    1.17
  -4  -3   5   12.59    1.12
  -4  -3   5   11.21    1.25
  -4   3   5   12.77    1.25
  -4   3   5   12.76    1.20
   4   3  -5   13.06    1.26
  -4   3   5   11.81    1.23
  -4   3   5   10.40    1.33
  -3  -3   5   23.44    1.90
  -3  -3   5   20.46    1.71
  -3  -3   5   19.13    1.81
  -3  -3   5   18.01    1.70
  -3  -3   5   22.48    1.87
  -3  -3   5   18.27    1.81
  -3   3   5   19.10    1.82
   3   3  -5   21.41    1.89
  -3   3   5   16.84    1.72
   3   3  -5   20.92    1.75
  -3   3   5   20.43    1.79
  -3   3   5   20.15    1.79
   2  -3  -5    0.97    0.31
  -2  -3   5    0.17    0.30
  -2  -3   5    1.00    0.18
   2  -3  -5    0.27    0.18
  -2  -3   5    0.34    0.20
  -2  -3   5    0.55    0.08
  -2  -3   5    0.45    0.08
  -2  -3   5    0.30    0.16
   2   3  -5    0.23    0.16
  -2   3   5    0.34    0.18
  -2   3   5    0.35    0.18
   2   3  -5    0.68    0.39
  -2   3   5    0.19    0.12
  -2   3   5    0.36    0.20
  -1  -3   5   49.25    4.59
   1  -3  -5   57.87    4.71
   1  -3  -5   49.07    4.57
   1  -3  -5   52.92    4.61
  -1  -3   5   57.45    4.72
  -1  -3   5   56.85    4.60
   1  -3  -5   50.02    4.58
  -1   3   5   53.31    4.60
  -1   3   5   59.53    4.60
   1   3  -5   54.12    4.60
  -1   3   5   57.81    4.70
   1   3  -5   56.60    4.62
   0  -3   5    8.23    0.73
   0  -3  -5    7.92    0.78
   0  -3  -5    6.99    0.99
   0  -3   5    7.23    0.73
   0  -3   5    8.14    0.77
   0  -3  -5    9.00    0.73
   0  -3   5    7.25    0.89
   0  -3  -5    8.37    0.73
   0   3   5    7.72    0.74
   0   3  -5    7.07    0.75
   0   3   5    6.70    0.92
   0   3  -5    7.91    0.75
   0   3   5    6.98    0.72
   0   3   5    6.88    0.71
   0   3  -5    7.97    1.02
  -1  -3  -5    3.58    0.45
   1  -3   5    3.39    0.55
  -1  -3  -5    3.79    0.49
   1  -3   5    3.45    0.48
  -1  -3  -5    2.59    0.44
  -1  -3  -5    3.97    0.66
  -1  -3  -5    2.47    0.36
   1  -3   5    2.99    0.39
   1  -3   5    3.40    0.41
   1   3   5    3.89    0.60
  -1   3  -5    2.59    0.58
  -1   3  -5    3.49    0.45
   1   3   5    3.44    0.33
   1   3   5    2.93    0.43
  -1   3  -5    4.31    0.59
   1   3   5    2.92    0.39
  -1   3  -5    2.83    0.44
  -1   3  -5    3.14    0.43
  -2  -3  -5    0.96    0.31
   2  -3   5    2.32    0.34
  -2  -3  -5    1.67    0.58
  -2  -3  -5    1.87    0.35
   2  -3   5    1.06    0.28
   2  -3   5    1.59    0.50
  -2  -3  -5    1.61    0.33
   2  -3   5    1.72    0.31
   2   3   5    1.66    0.18
  -2   3  -5    1.13    0.25
   2   3   5    1.25    0.26
  -2   3  -5    1.05    0.30
  -2   3  -5    1.41    0.39
   2   3   5    1.73    0.32
   3  -3   5   30.55    3.09
  -3  -3  -5   34.80    3.69
  -3  -3  -5   38.33    3.18
  -3  -3  -5   32.56    3.19
  -3  -3  -5   38.22    3.15
  -3  -3  -5   40.15    3.58
   3  -3   5   33.87    3.08
  -3  -3  -5   31.02    3.24
   3  -3   5   36.60    3.35
  -3   3  -5   39.00    3.30
  -3   3  -5   40.84    3.50
  -3   3  -5   36.56    3.18
  -3   3  -5   39.38    3.09
   3   3   5   33.48    3.14
  -4  -3  -5    6.37    0.95
   4  -3   5    6.20    0.80
  -4  -3  -5    4.84    1.06
  -4   3  -5    8.41    0.79
  -4   3  -5    7.17    1.03
  -5  -3  -5    7.43    1.16
   5  -3   5    5.88    0.92
  -5  -3  -5    7.21    1.34
  -5   3  -5    8.32    0.97
  -5   3  -5    7.24    1.28
   5   3   5    6.46    0.99
  -6   4   5    4.11    0.70
  -6   4   5    5.62    1.00
  -6   4   5    3.54    0.78
  -5  -4   5    2.13    0.39
  -5  -4   5    2.29    0.60
  -5   4   5    3.08    0.59
  -4  -4   5    1.97    0.58
  -4  -4   5    1.69    0.45
  -4  -4   5    1.27    0.29
  -4  -4   5    1.25    0.27
  -4  -4   5    1.45    0.26
  -4   4   5    1.58    0.37
   4   4  -5    1.85    0.64
  -4   4   5    1.42    0.51
  -4   4   5    1.63    0.44
  -4   4   5    1.58    0.29
  -3  -4   5    2.50    0.44
  -3  -4   5    1.68    0.37
  -3  -4   5    2.06    0.46
  -3  -4   5    1.73    0.27
  -3  -4   5    2.24    0.52
  -3   4   5    1.96    0.30
  -3   4   5    2.30    0.39
  -3   4   5    1.92    0.39
  -3   4   5    2.18    0.39
   3   4  -5    2.32    0.38
  -3   4   5    1.93    0.32
   3   4  -5    1.03    0.56
  -2  -4   5    3.56    0.55
  -2  -4   5    2.35    0.41
  -2  -4   5    3.81    0.40
   2  -4  -5    2.35    0.46
   2  -4  -5    2.98    0.45
   2  -4  -5    3.44    0.50
  -2  -4   5    3.59    0.51
   2   4  -5    2.72    0.51
  -2   4   5    2.94    0.45
   2   4  -5    2.79    0.57
  -2   4   5    3.02    0.46
   2   4  -5    3.18    0.42
  -2   4   5    3.71    0.47
  -2   4   5    2.62    0.48
  -2   4   5    3.59    0.35
   1  -4  -5    4.47    0.68
  -1  -4   5    4.86    0.51
  -1  -4   5    6.19    0.76
  -1  -4   5    5.14    0.52
   1  -4  -5    4.50    0.47
   1  -4  -5    4.62    0.57
   1   4  -5    5.69    0.60
   1   4  -5    5.31    0.54
  -1   4   5    4.67    0.57
  -1   4   5    5.94    0.76
   1   4  -5    5.91    0.94
   0  -4  -5   19.07    1.58
   0  -4   5   16.21    1.54
   0  -4  -5   16.02    1.77
   0  -4   5   16.89    1.70
   0  -4   5   19.70    1.54
   0  -4  -5   20.03    1.53
   0  -4   5   20.38    1.59
   0   4  -5   14.52    1.55
   0   4   5   17.09    1.53
   0   4   5   18.26    1.55
   0   4   5   15.68    1.52
   0   4  -5   17.85    1.82
   0   4   5   16.74    1.73
   0   4  -5   17.34    1.55
   0   4  -5   17.41    1.54
   1  -4   5   26.19    2.29
   1  -4   5   28.03    2.28
  -1  -4  -5   25.65    2.31
  -1  -4  -5   29.07    2.30
  -1  -4  -5   27.15    2.56
   1  -4   5   24.78    2.34
  -1  -4  -5   30.25    2.32
   1   4   5   26.84    2.31
   1   4   5   22.71    2.28
  -1   4  -5   27.58    2.30
  -1   4  -5   26.83    2.57
   1   4   5   25.10    2.50
  -1   4  -5   23.76    2.30
   1   4   5   27.58    2.25
   2  -4   5   69.42    6.59
  -2  -4  -5   70.73    6.65
  -2  -4  -5   85.43    6.87
  -2  -4  -5   88.97    6.64
   2  -4   5   74.99    6.60
  -2  -4  -5   82.23    6.63
   2  -4   5   81.18    6.79
   2  -4   5   67.15    6.67
   2   4   5   88.44    6.85
   2   4   5   70.61    6.62
   2   4   5   75.60    6.53
  -2   4  -5   88.07    6.88
  -2   4  -5   76.12    6.64
  -2   4  -5   81.14    6.61
   3  -4   5    1.91    0.44
  -3  -4  -5    1.39    0.48
   3  -4   5    1.34    0.28
  -3  -4  -5    1.29    0.44
  -3  -4  -5    1.48    0.38
   3  -4   5    1.85    0.34
  -3  -4  -5    2.42    0.93
   3  -4   5    1.26    0.64
  -3   4  -5    1.56    0.44
   3   4   5    1.46    0.39
  -3   4  -5    1.96    0.34
  -3   4  -5    1.95    0.41
  -3   4  -5    1.50    0.58
   3   4   5    0.78    0.29
  -3   4  -5    0.68    0.83
  -4  -4  -5    2.98    0.62
  -4  -4  -5    3.68    0.94
   4  -4   5    4.03    0.60
  -4   4  -5    4.86    0.65
  -5  -4  -5    5.90    1.18
  -5  -4  -5    7.28    1.38
   5  -4   5    6.95    0.98
  -5   4  -5    9.33    1.35
  -5   4  -5    9.18    1.08
   5   4   5    8.21    1.09
  -6  -5   5    0.97    0.77
  -6   5   5    1.18    0.81
  -6   5   5    0.44    0.68
  -5  -5   5    4.75    0.63
  -5  -5   5    3.49    0.73
  -5   5   5    4.47    0.67
  -5   5   5    4.85    0.71
  -4  -5   5   19.43    1.90
  -4  -5   5   21.02    2.95
  -4  -5   5   22.14    1.93
  -4  -5   5   22.73    1.90
  -4  -5   5   23.54    2.13
  -4   5   5   23.28    2.17
   4   5  -5   22.43    2.32
  -4   5   5   23.09    2.07
  -4   5   5   20.85    1.97
  -4   5   5   21.51    1.93
  -3  -5   5   30.48    2.84
   3  -5  -5   31.46    2.95
  -3  -5   5   37.10    2.85
  -3  -5   5   34.66    3.13
  -3  -5   5   33.29    2.93
  -3  -5   5   29.34    2.98
  -3  -5   5   37.16    3.02
  -3   5   5   33.36    2.97
  -3   5   5   34.49    2.87
   3   5  -5   36.56    2.92
  -3   5   5   35.58    2.98
  -3   5   5   31.53    2.89
  -3   5   5   34.08    2.97
   3   5  -5   35.14    3.16
  -2  -5   5   33.83    3.37
   2  -5  -5   37.64    3.40
   2  -5  -5   34.28    3.39
  -2  -5   5   42.43    3.56
  -2  -5   5   39.82    3.38
   2  -5  -5   43.35    3.51
  -2   5   5   43.29    3.40
  -2   5   5   37.45    3.33
   2   5  -5   42.94    3.60
   2   5  -5   36.16    3.43
  -2   5   5   43.60    3.50
  -2   5   5   38.56    3.40
   2   5  -5   43.33    3.37
  -1  -5   5   14.28    1.38
   1  -5  -5   17.77    1.43
   1  -5  -5   16.57    1.64
  -1  -5   5   16.20    1.60
   1  -5  -5   13.54    1.34
   1  -5  -5   14.51    1.43
  -1  -5   5   17.21    1.49
   1   5  -5   15.50    1.73
  -1   5   5   15.65    1.61
  -1   5   5   15.25    1.41
  -1   5   5   17.25    1.41
   1   5  -5   16.94    1.40
  -1   5   5   15.83    1.35
   0  -5   5   26.00    1.95
   0  -5  -5   23.48    2.25
   0  -5   5   23.73    2.17
   0  -5  -5   25.42    1.94
   0  -5   5   22.26    1.97
   0  -5  -5   25.21    2.01
   0   5  -5   23.43    1.98
   0   5  -5   19.33    1.94
   0   5  -5   20.31    1.95
   0   5   5   22.07    1.96
   0   5   5   25.21    1.98
   0   5   5   21.22    2.18
   0   5  -5   20.64    1.96
   0   5  -5   22.44    2.28
   0   5   5   19.86    1.94
  -1  -5  -5   54.86    4.14
  -1  -5  -5   51.68    4.14
   1  -5   5   43.63    4.16
  -1  -5  -5   48.74    4.37
   1  -5   5   47.67    4.29
  -1  -5  -5   49.03    4.12
   1  -5   5   47.06    4.11
   1  -5   5   46.38    4.09
  -1   5  -5   54.30    4.10
   1   5   5   51.43    4.35
   1   5   5   46.87    4.07
   1   5   5   48.95    4.12
   1   5   5   41.55    4.10
  -1   5  -5   42.42    4.11
  -1   5  -5   51.37    4.40
  -1   5  -5   49.14    4.12
   2  -5   5   10.62    1.34
  -2  -5  -5   11.93    1.09
  -2  -5  -5   11.68    1.59
   2  -5   5    8.72    1.10
  -2  -5  -5   10.03    1.11
   2  -5   5   10.52    1.03
   2  -5   5    9.61    0.97
  -2  -5  -5   12.99    1.09
   2   5   5    9.74    1.05
  -2   5  -5   11.40    1.03
   2   5   5   10.16    1.02
  -2   5  -5    9.93    1.08
   2   5   5    9.87    1.49
  -2   5  -5   10.71    1.65
  -3  -5  -5    4.76    0.71
   3  -5   5    4.38    0.65
   3  -5   5    4.24    0.88
  -3  -5  -5    4.62    0.82
  -3  -5  -5    4.35    1.05
  -3  -5  -5    3.12    0.60
   3  -5   5    4.17    0.75
   3  -5   5    3.51    0.50
  -3   5  -5    3.89    0.59
  -3   5  -5    4.94    0.65
  -3   5  -5    4.21    0.80
   3   5   5    4.67    1.02
   3   5   5    3.55    0.59
   3   5   5    2.73    0.52
  -3   5  -5    2.99    1.09
  -3   5  -5    2.27    0.77
   4  -5   5    5.95    0.81
  -4  -5  -5    7.45    1.32
  -4  -5  -5    6.49    1.01
   4   5   5    6.18    0.91
  -4   5  -5    8.34    1.09
  -4   5  -5    7.88    1.16
  -4   5  -5    9.22    0.92
   5  -5   5    3.24    0.58
  -5  -5  -5    4.45    0.91
  -5  -5  -5    2.87    0.67
  -5  -6   5    0.75    0.56
  -5   6   5    0.81    0.31
  -5   6   5   -0.26    0.45
  -4  -6   5   44.35    4.01
  -4  -6   5   51.82    4.21
  -4  -6   5   40.51    3.95
  -4  -6   5   47.77    3.98
  -4   6   5   47.11    4.13
  -4   6   5   51.44    4.20
  -4   6   5   46.33    3.99
  -3  -6   5   47.06    3.56
   3  -6  -5   37.17    3.50
  -3  -6   5   40.13    3.40
   3  -6  -5   35.10    3.50
  -3  -6   5   40.72    3.69
  -3   6   5   41.29    3.49
   3   6  -5   38.69    3.71
  -3   6   5   38.57    3.49
  -3   6   5   38.77    3.53
   3   6  -5   42.50    3.41
  -3   6   5   41.15    3.50
  -3   6   5   36.90    3.37
   2  -6  -5    1.24    0.52
   2  -6  -5    1.00    0.28
  -2  -6   5    1.59    0.37
   2  -6  -5    0.91    0.30
  -2  -6   5    0.51    0.56
  -2  -6   5    1.10    0.24
  -2   6   5    1.17    0.30
   2   6  -5    0.90    0.32
  -2   6   5    1.55    0.52
  -2   6   5    1.15    0.29
   2   6  -5   -0.79    0.74
   1  -6  -5   43.52    3.85
  -1  -6   5   41.36    3.83
   1  -6  -5   47.89    3.66
  -1  -6   5   43.29    3.63
  -1  -6   5   39.43    3.62
   1  -6  -5   38.94    3.66
  -1   6   5   44.61    3.64
  -1   6   5   37.90    3.58
   1   6  -5   44.57    3.96
  -1   6   5   44.66    3.85
   1   6  -5   43.39    3.63
   1   6  -5   41.55    3.56
  -1   6   5   40.49    3.64
   1   6  -5   46.39    3.70
   0  -6   5   31.72    2.79
   0  -6  -5   31.56    2.59
   0  -6  -5   33.19    2.52
   0  -6   5   29.78    2.56
   0  -6   5   34.81    2.54
   0   6  -5   29.59    2.90
   0   6   5   28.56    2.81
   0   6   5   25.63    2.52
   0   6  -5   30.77    2.57
   0   6   5   31.74    2.56
   0   6  -5   26.07    2.52
   0   6   5   25.00    2.54
   0   6   5   27.60    2.54
  -1  -6  -5    7.09    0.74
  -1  -6  -5    7.13    0.78
  -1  -6  -5    7.66    1.24
   1  -6   5    5.66    0.74
   1  -6   5    5.67    0.69
   1  -6   5    5.87    0.63
  -1   6  -5    5.40    1.08
   1   6   5    6.58    0.59
  -1   6  -5    6.48    0.71
   1   6   5    5.25    0.64
   1   6   5    6.64    1.00
   1   6   5    6.36    0.69
  -1   6  -5    7.20    0.66
  -1   6  -5    5.07    0.78
  -2  -6  -5   25.99    2.75
   2  -6   5   24.30    2.30
  -2  -6  -5   28.04    2.39
  -2  -6  -5   30.23    2.34
   2  -6   5   24.18    2.39
   2  -6   5   28.40    2.56
   2  -6   5   24.02    2.26
  -2  -6  -5   26.96    2.34
  -2   6  -5   28.41    2.32
   2   6   5   24.31    2.31
  -2   6  -5   28.69    2.81
   2   6   5   23.19    2.31
  -2   6  -5   25.17    2.36
   2   6   5   26.29    2.69
  -3  -6  -5   56.38    4.35
   3  -6   5   47.55    4.64
  -3  -6  -5   53.50    4.44
   3  -6   5   44.92    4.44
  -3  -6  -5   51.19    4.77
   3  -6   5   46.39    4.32
  -3   6  -5   51.08    4.40
   3   6   5   42.56    4.33
   3   6   5   45.64    4.35
   3   6   5   52.32    5.20
  -3   6  -5   56.21    4.33
  -3   6  -5   56.63    4.85
  -4  -6  -5   -0.03    0.54
   4  -6   5    0.34    0.28
  -4  -6  -5    0.31    0.55
  -4   6  -5   -0.20    0.40
   4   6   5    0.08    0.35
  -4   6  -5   -0.25    0.52
  -4   6  -5    0.16    0.53
  -5  -6  -5    2.04    0.66
   5  -6   5    3.51    0.60
  -5  -6  -5    2.09    0.82
  -5   6  -5    4.21    0.68
  -5   6  -5    4.89    0.93
  -5  -7   5   15.99    1.84
  -5   7   5   14.10    1.67
  -4  -7   5   10.01    1.28
  -4  -7   5    7.74    1.07
  -4   7   5    8.09    1.11
  -4   7   5    7.71    0.87
  -4   7   5    9.70    0.83
   3  -7  -5   32.75    3.20
  -3  -7   5   36.34    3.08
  -3  -7   5   35.91    3.46
   3   7  -5   37.95    3.10
   3   7  -5   34.91    3.62
  -3   7   5   38.44    3.34
  -3   7   5   35.57    3.18
  -2  -7   5   87.36    7.39
   2  -7  -5   88.29    7.34
   2  -7  -5   72.49    7.18
  -2  -7   5   73.63    7.15
  -2  -7   5   87.70    7.14
   2  -7  -5   83.79    7.21
   2   7  -5   87.70    7.15
   2   7  -5   78.30    7.24
  -2   7   5   94.73    7.20
  -2   7   5   92.66    7.36
  -2   7   5   87.73    7.20
  -1  -7   5   24.03    2.29
   1  -7  -5   24.68    2.05
   1  -7  -5   22.67    2.35
  -1  -7   5   22.68    1.99
   1  -7  -5   19.33    2.03
  -1  -7   5   21.49    1.97
   1   7  -5   22.49    1.99
  -1   7   5   21.42    2.02
  -1   7   5   26.51    2.02
  -1   7   5   23.00    2.01
   1   7  -5   23.58    1.92
   1   7  -5   22.02    2.08
  -1   7   5   20.22    2.30
   1   7  -5   24.03    2.51
   0  -7  -5    5.01    0.65
   0  -7  -5    4.10    0.88
   0  -7  -5    5.39    0.49
   0  -7   5    3.84    0.78
   0  -7   5    5.74    0.69
   0  -7   5    4.39    0.58
   0  -7   5    5.66    0.52
   0   7   5    4.19    0.81
   0   7   5    4.03    0.54
   0   7   5    4.01    0.48
   0   7  -5    4.48    0.96
   0   7  -5    4.40    0.52
   0   7  -5    4.26    0.58
   0   7   5    4.93    0.56
   0   7   5    4.34    0.53
   1  -7   5   61.88    5.62
   1  -7   5   66.15    5.67
   1  -7   5   66.29    5.89
  -1  -7  -5   69.48    6.00
  -1  -7  -5   71.45    5.65
   1  -7   5   65.58    5.72
   1   7   5   68.29    5.66
  -1   7  -5   59.09    5.69
   1   7   5   68.16    5.62
  -1   7  -5   73.46    5.68
   1   7   5   58.31    5.64
   1   7   5   71.88    5.98
  -1   7  -5   74.88    6.86
  -1   7  -5   61.63    5.65
   1   7   5   69.95    5.62
  -2  -7  -5   38.40    3.03
  -2  -7  -5   37.97    2.96
  -2  -7  -5   33.82    2.95
   2  -7   5   29.11    2.86
  -2  -7  -5   36.48    3.47
   2  -7   5   31.89    3.16
   2  -7   5   29.93    3.01
   2  -7   5   32.08    2.94
  -2   7  -5   33.73    2.98
  -2   7  -5   37.31    3.52
  -2   7  -5   36.17    2.95
   2   7   5   31.16    2.92
   2   7   5   32.06    2.94
   2   7   5   37.33    3.42
  -2   7  -5   30.17    2.96
  -3  -7  -5    1.22    0.46
   3  -7   5    0.89    0.46
   3  -7   5    1.20    0.27
  -3  -7  -5    1.08    0.48
   3   7   5    1.26    0.34
  -3   7  -5    0.71    0.47
  -3   7  -5    1.45    0.41
  -3   7  -5    1.37    0.37
   3   7   5    0.12    0.61
   4  -7   5    9.79    1.11
  -4  -7  -5   11.95    1.49
  -4  -7  -5   12.74    1.34
   4  -7   5   11.06    1.43
  -4   7  -5   11.06    1.46
  -4   7  -5    9.02    1.57
   4   7   5    9.32    1.23
  -4   7  -5   12.84    1.29
   5  -7   5    1.58    0.52
  -5  -7  -5    1.87    0.68
  -5  -7  -5    1.40    0.86
  -5   7  -5    0.77    0.87
  -5   7  -5    3.59    0.74
  -5  -8   5    5.12    0.96
  -5   8   5    3.17    0.72
  -4  -8   5   48.24    4.16
  -4   8   5   42.54    4.02
   3  -8  -5   14.22    1.57
  -3  -8   5   16.43    1.43
  -3  -8   5   13.51    1.46
  -3   8   5   17.20    1.57
   3   8  -5   17.23    1.43
  -2  -8   5   10.10    0.96
  -2  -8   5    9.84    1.48
   2  -8  -5   10.13    1.07
   2  -8  -5    8.09    1.04
   2  -8  -5    9.23    1.52
  -2  -8   5    9.07    0.96
  -2   8   5    9.84    1.06
  -2   8   5   11.29    1.56
   2   8  -5   10.59    0.95
   2   8  -5   10.26    1.52
  -2   8   5   10.47    1.05
   2   8  -5    8.85    1.14
  -1  -8   5   11.22    1.06
   1  -8  -5   10.63    1.15
  -1  -8   5   10.60    1.09
  -1  -8   5   13.16    1.89
   1  -8  -5   12.93    1.68
   1  -8  -5   12.49    1.18
  -1   8   5   12.57    1.63
   1   8  -5   10.90    1.23
  -1   8   5   11.99    1.11
  -1   8   5   11.20    1.12
   1   8  -5   11.47    1.68
   1   8  -5   10.59    1.08
  -1   8   5   10.57    1.11
   1   8  -5   12.48    1.00
   0  -8  -5   25.25    2.67
   0  -8   5   29.34    2.16
   0  -8   5   23.63    2.20
   0  -8   5   29.31    2.29
   0  -8   5   23.18    2.51
   0  -8  -5   24.37    2.23
   0  -8  -5   26.82    2.13
   0   8   5   22.69    2.62
   0   8   5   21.41    2.13
   0   8  -5   24.38    2.84
   0   8   5   24.25    2.18
   0   8  -5   26.20    2.16
   0   8   5   22.71    2.17
   0   8   5   25.96    2.19
   0   8   5   21.27    2.18
   0   8  -5   25.63    2.21
   1  -8   5    7.97    0.95
  -1  -8  -5    9.05    1.34
   1  -8   5    7.80    0.78
   1  -8   5    6.99    1.07
   1  -8   5    8.17    0.91
  -1  -8  -5    9.72    0.88
  -1  -8  -5    9.57    0.93
   1   8   5    8.35    0.78
   1   8   5    7.19    1.21
   1   8   5    8.78    0.88
   1   8   5    7.84    0.81
  -1   8  -5    8.24    0.90
  -1   8  -5    8.12    0.89
  -1   8  -5    7.03    1.41
  -1   8  -5    6.72    0.84
   1   8   5    8.39    0.78
   1   8   5    6.82    0.87
  -2  -8  -5   46.51    3.52
  -2  -8  -5   39.53    3.50
   2  -8   5   34.03    3.41
   2  -8   5   37.71    3.77
  -2  -8  -5   42.14    4.09
   2  -8   5   37.45    3.58
  -2   8  -5   42.70    3.51
  -2   8  -5   44.15    3.43
  -2   8  -5   35.43    3.51
   2   8   5   44.68    4.03
   2   8   5   41.74    3.36
   2   8   5   37.52    3.48
   2   8   5   39.03    3.50
   2   8   5   40.14    3.37
  -2   8  -5   40.73    4.13
  -3  -8  -5   48.49    4.04
   3  -8   5   36.24    4.18
  -3  -8  -5   47.74    3.93
  -3   8  -5   49.75    3.84
  -3   8  -5   42.10    4.00
   3   8   5   41.30    3.91
  -3   8  -5   45.71    3.94
   4  -8   5    0.14    0.47
   4  -8   5    0.01    0.31
  -4  -8  -5   -0.59    0.48
  -4  -8  -5    0.18    0.62
  -4   8  -5   -0.22    0.64
  -4   8  -5   -0.09    0.46
  -5  -8  -5    8.49    1.42
  -5  -8  -5    8.06    1.73
  -5   8  -5    8.26    1.38
  -5   8  -5    9.67    1.79
  -5  -9   5    1.16    0.51
  -5  -9   5    1.74    0.88
  -5   9   5    2.95    0.77
  -4  -9   5    1.51    0.65
  -4  -9   5    0.87    0.38
  -4   9   5    1.21    0.53
  -3  -9   5    7.35    0.87
   3  -9  -5    6.39    0.97
  -3  -9   5    6.95    0.82
   3   9  -5    7.25    0.77
  -3   9   5    8.34    1.00
  -2  -9   5    8.61    1.07
  -2  -9   5   10.23    0.93
   2  -9  -5    7.29    0.99
  -2  -9   5    7.83    0.89
  -2  -9   5   10.06    1.62
   2  -9  -5    8.84    1.02
  -2   9   5    9.13    1.02
  -2   9   5    9.15    1.38
   2   9  -5    9.74    0.89
   1  -9  -5   -0.71    0.84
  -1  -9   5   -0.03    0.26
  -1  -9   5   -0.08    0.34
   1  -9  -5   -0.04    0.30
  -1  -9   5    0.67    0.74
  -1  -9   5    0.02    0.17
   1  -9  -5    0.00    0.27
   1   9  -5    0.04    0.15
   1   9  -5    0.62    1.12
   1   9  -5    0.34    0.38
  -1   9   5    0.17    0.25
   1   9  -5   -0.17    0.19
  -1   9   5   -0.02    0.28
  -1   9   5   -0.03    0.27
  -1   9   5    0.35    0.84
   0  -9  -5    4.54    1.16
   0  -9  -5    5.13    0.52
   0  -9  -5    4.33    0.71
   0  -9   5    5.61    1.06
   0  -9   5    5.56    0.79
   0  -9   5    5.86    0.56
   0  -9   5    4.39    0.71
   0   9   5    4.00    0.64
   0   9  -5    6.17    0.95
   0   9  -5    5.23    1.34
   0   9   5    5.39    0.66
   0   9   5    6.82    1.19
   0   9  -5    4.97    0.68
   0   9  -5    5.20    0.67
   0   9   5    4.55    0.62
  -1  -9  -5   33.28    2.82
   1  -9   5   30.89    2.91
  -1  -9  -5   29.42    3.45
   1  -9   5   31.67    2.77
   1  -9   5   31.07    3.24
  -1  -9  -5   34.30    2.87
   1  -9   5   30.23    2.87
  -1   9  -5   31.67    2.85
   1   9   5   32.46    2.79
   1   9   5   32.69    2.85
  -1   9  -5   32.38    3.69
   1   9   5   30.43    3.54
  -1   9  -5   35.90    2.87
   1   9   5   33.08    2.78
   2  -9   5   12.64    1.85
   2  -9   5   10.77    1.34
  -2  -9  -5   15.00    1.30
   2  -9   5   11.14    1.11
  -2  -9  -5   12.41    1.34
  -2  -9  -5    9.68    1.83
  -2   9  -5   12.97    1.15
  -2   9  -5   13.09    1.29
   2   9   5   13.41    1.07
   2   9   5   10.71    2.23
  -2   9  -5   10.51    1.37
   2   9   5   11.22    1.31
  -2   9  -5   12.10    1.94
   3  -9   5    7.99    1.20
  -3  -9  -5   10.25    1.19
  -3   9  -5    9.87    1.04
  -3   9  -5    9.52    1.43
  -3   9  -5   10.64    1.16
   4  -9   5   11.34    1.27
   4  -9   5   10.10    1.63
  -4  -9  -5   15.36    1.75
  -4  -9  -5   12.55    1.52
  -4   9  -5   15.39    1.51
  -4   9  -5   14.10    1.78
  -4 -10   5    1.69    0.46
   4 -10  -5    1.17    0.61
  -4 -10   5    2.55    0.78
  -4  10   5    1.42    0.54
  -3 -10   5    1.01    0.61
  -3 -10   5    0.27    0.37
  -3 -10   5    0.50    0.31
   3 -10  -5    0.64    0.43
  -3  10   5    0.57    0.40
   3  10  -5    0.68    0.27
   2 -10  -5    1.55    0.44
   2 -10  -5    1.49    0.41
  -2 -10   5    2.05    0.35
  -2 -10   5    2.48    0.59
  -2 -10   5    1.93    0.40
   2  10  -5    2.15    0.34
  -2  10   5    2.39    0.50
  -2  10   5    1.48    0.40
   1 -10  -5    1.62    0.41
   1 -10  -5    1.80    0.42
  -1 -10   5    2.02    0.31
  -1 -10   5    1.34    0.39
  -1 -10   5    1.46    0.92
   1 -10  -5    1.92    1.13
  -1 -10   5    2.68    0.54
   1  10  -5    1.89    0.28
   1  10  -5    1.89    0.34
   1  10  -5   -0.17    1.40
  -1  10   5    1.64    0.39
  -1  10   5    1.69    0.37
  -1  10   5    0.72    1.05
   0 -10   5    3.50    0.44
   0 -10   5    3.61    0.74
   0 -10  -5    4.22    0.76
   0 -10   5    2.96    0.99
   0 -10  -5    3.35    0.39
   0 -10  -5    2.71    0.51
   0 -10  -5    1.75    1.17
   0 -10   5    2.40    0.52
   0  10   5    2.36    0.58
   0  10   5    3.26    0.51
   0  10   5    3.46    0.64
   0  10  -5    2.46    1.38
   0  10  -5    3.27    0.50
   0  10  -5    3.72    0.58
   0  10   5    2.93    1.19
  -1 -10  -5    2.99    0.54
  -1 -10  -5    2.32    1.39
  -1 -10  -5    3.57    0.64
   1 -10   5    3.82    0.71
   1 -10   5    4.25    0.45
   1 -10   5    2.08    0.97
  -1  10  -5    1.82    1.55
   1  10   5    2.71    1.33
   1  10   5    3.98    0.54
  -1  10  -5    3.83    0.74
   1  10   5    3.75    0.48
   1  10   5    4.27    0.70
   1  10   5    2.83    0.54
  -1  10  -5    3.29    0.54
  -2 -10  -5    1.58    0.58
   2 -10   5    3.09    0.78
  -2 -10  -5    3.28    0.57
   2 -10   5    2.48    0.40
  -2 -10  -5    4.17    0.70
   2  10   5    3.14    0.34
  -2  10  -5    2.03    0.58
   2  10   5    2.51    0.35
   3 -10   5    9.73    1.00
   3 -10   5   10.37    1.31
  -3  10  -5   10.93    1.43
   4 -10   5    9.15    1.56
  -4 -10  -5   12.11    1.77
  -4 -10  -5   11.85    1.43
  -4  10  -5    8.26    1.43
  -4  10  -5   11.96    1.78
  -4 -11   5    2.96    0.58
  -4 -11   5    4.59    0.96
   4 -11  -5    2.17    0.75
  -4  11   5    3.52    0.73
  -3 -11   5    0.27    0.59
   3 -11  -5    0.17    0.56
  -3 -11   5    0.03    0.31
   3  11  -5    0.25    0.29
  -3  11   5   -0.04    0.41
   2 -11  -5    5.11    0.89
   2 -11  -5    5.74    0.90
  -2 -11   5    5.65    0.69
  -2 -11   5    4.98    0.69
  -2  11   5    5.64    0.86
   2  11  -5    5.77    0.71
   1 -11  -5    4.52    0.82
  -1 -11   5    4.50    0.84
   1 -11  -5    5.32    0.82
  -1 -11   5    5.89    0.61
  -1  11   5    4.75    0.80
  -1  11   5    5.21    0.76
   1  11  -5    5.00    0.62
  -1  11   5    6.23    2.40
   1  11  -5    5.06    0.70
   0 -11  -5   10.84    1.30
   0 -11   5   12.71    1.13
   0 -11  -5    9.36    1.87
   0 -11   5   13.59    2.14
   0 -11   5   14.80    1.42
   0 -11  -5   11.99    1.07
   0  11   5   11.49    1.21
   0  11  -5   13.11    1.29
   0  11   5   13.09    1.97
   0  11  -5   11.39    2.15
   0  11   5   10.12    1.28
   0  11  -5   14.33    1.25
   1 -11   5    0.18    1.09
  -1 -11  -5    0.13    0.36
  -1 -11  -5    0.31    0.41
  -1 -11  -5    1.62    1.51
  -1 -11  -5    0.79    0.51
   1 -11   5    0.31    0.38
   1 -11   5    0.50    0.19
  -1  11  -5    2.90    1.86
   1  11   5    0.01    0.28
   1  11   5    0.83    1.35
   1  11   5    0.39    0.23
  -1  11  -5    0.52    0.45
   2 -11   5    0.59    0.40
  -2 -11  -5    1.00    0.48
  -2 -11  -5    1.02    0.87
   2 -11   5    0.75    0.22
  -2  11  -5    0.54    0.46
   2  11   5    0.82    0.18
   3 -11   5    1.88    0.55
  -3 -11  -5    2.58    0.60
  -3 -11  -5    3.51    0.79
  -3  11  -5    2.36    0.58
  -3  11  -5    1.88    0.77
  -4 -11  -5   20.22    2.34
   4 -11   5   13.46    2.01
  -4 -11  -5   18.27    1.95
  -4  11  -5   18.97    1.99
  -4  11  -5   14.51    2.32
  -4 -12   5    2.29    0.91
  -4 -12   5    2.13    0.55
   4 -12  -5    1.22    0.78
  -4  12   5    2.99    0.82
  -3 -12   5    4.81    0.73
   3 -12  -5    3.02    0.70
  -3  12   5    3.74    0.70
   3  12  -5    5.76    0.73
   2 -12  -5    0.32    0.43
   2 -12  -5    0.13    0.42
  -2 -12   5    0.85    0.59
  -2 -12   5    0.51    0.34
  -2  12   5    1.17    0.46
   2  12  -5    0.55    0.33
  -1 -12   5    5.33    1.05
  -1 -12   5    8.25    0.80
   1 -12  -5    8.28    1.06
   1 -12  -5    6.37    1.00
  -1 -12   5    9.03    1.21
   1  12  -5    6.99    0.91
   0 -12  -5   28.25    2.43
   0 -12   5   24.31    2.42
   0 -12   5   25.00    2.19
   0  12   5   22.45    2.26
   0  12   5   26.40    3.63
   0  12  -5   25.36    2.28
   1 -12   5   -0.26    0.35
   1 -12   5    0.22    0.20
  -1 -12  -5    0.98    1.08
  -1  12  -5   -0.93    0.64
   1  12   5    0.02    0.24
  -1  12  -5   -0.13    0.39
  -2 -12  -5    2.22    0.58
  -2 -12  -5    2.96    0.77
  -2  12  -5    1.53    0.51
  -3 -12  -5   20.30    1.94
   3 -12   5   14.99    2.00
  -3  12  -5   19.08    2.23
  -3  12  -5   20.10    1.97
  -3 -13   5    1.83    0.47
   3 -13  -5    0.63    0.61
  -3  13   5    1.20    0.60
   2 -13  -5   16.38    1.88
  -2 -13   5   19.34    1.72
   2 -13  -5   16.04    1.91
  -2  13   5   20.98    1.90
   2  13  -5   19.37    1.77
   1 -13  -5   13.72    1.69
  -1 -13   5   18.66    1.53
   1 -13  -5   15.41    1.87
   1  13  -5   18.27    1.66
  -1  13   5   15.12    1.65
   0 -13   5    3.29    0.69
   0 -13   5    3.20    0.50
   0 -13  -5    2.79    0.61
   0  13  -5    2.88    0.58
   0  13   5    3.91    0.55
   1 -13   5   20.75    2.23
  -1 -13  -5   20.92    2.15
   1 -13   5   22.58    2.01
  -1  13  -5   24.98    2.21
   1  13   5   23.09    2.02
   2 -13   5    3.58    0.74
  -2  13  -5    2.64    0.65
   3 -13   5    0.07    0.64
  -3 -13  -5    1.97    0.73
  -3 -13  -5    0.75    0.93
  -3  13  -5   -0.15    0.91
  -3  13  -5    1.72    0.77
  -2 -14   5    0.52    0.66
   2 -14  -5    0.03    0.58
  -2 -14   5    0.55    0.39
   2  14  -5    1.05    0.50
  -2  14   5    0.78    0.54
  -1 -14   5    8.27    1.30
   1 -14  -5    6.39    1.11
   1 -14  -5    6.07    1.14
  -1 -14   5    7.28    0.80
   1  14  -5    6.16    1.00
  -1  14   5    4.71    0.78
   0 -14  -5   19.42    2.21
   0 -14   5   24.78    2.35
   0  14   5   23.34    2.14
   0  14  -5   23.12    2.21
   1 -14   5    1.43    0.60
  -1 -14  -5    0.96    0.54
  -1 -14  -5    2.39    0.77
   1  14   5    2.32    0.43
  -1  14  -5    0.49    0.59
   2 -14   5    7.43    1.27
  -2 -14  -5    7.76    1.25
  -2  14  -5    5.00    0.93
  -1 -15   5    3.24    0.80
   1 -15  -5    3.23    0.78
   1 -15  -5    1.46    0.69
   1  15  -5    2.30    0.64
  -1  15   5    2.65    0.70
   0 -15   5    3.92    0.83
   0 -15  -5    3.71    0.86
   0 -15  -5    2.05    0.71
   0  15   5    3.26    0.64
   1 -15   5    8.18    1.43
  -1 -15  -5    9.18    1.35
  -1  15  -5    8.66    1.42
  -6   0   6    0.39    0.62
  -6   0   6   -0.66    0.51
  -6   0   6    0.19    0.50
  -6   0   6   -0.06    0.53
  -5   0   6   52.97    4.42
  -5   0   6   48.45    4.49
  -4   0   6    0.12    0.38
  -4   0   6   -0.22    0.39
  -4   0   6    0.52    0.29
  -4   0   6    0.26    0.30
  -4   0   6    0.58    0.30
  -3   0   6  101.82    8.95
  -3   0   6  102.72    8.88
  -3   0   6  120.54    8.86
  -3   0   6   95.91    8.85
   2   0  -6   61.60    4.98
   2   0  -6   67.79    5.02
  -2   0   6   53.77    4.95
  -2   0   6   65.19    4.94
   2   0  -6   50.41    4.94
  -2   0   6   55.49    4.95
  -2   0   6   57.26    4.98
   1   0  -6    8.99    0.92
  -1   0   6   10.43    1.06
   1   0  -6    9.75    0.95
  -1   0   6   10.85    0.90
   1   0  -6    9.99    0.91
  -1   0   6   10.54    0.91
  -1   0   6   10.01    0.93
   1   0  -6    9.84    1.05
   0   0   6    2.64    0.35
   0   0  -6    2.54    0.39
   0   0   6    2.85    0.48
   0   0  -6    3.08    0.57
   0   0   6    2.46    0.35
   0   0  -6    3.49    0.43
   0   0   6    2.12    0.30
   0   0   6    3.31    0.42
   0   0  -6    3.01    0.40
  -1   0  -6   88.79    7.94
   1   0   6   84.36    7.93
   1   0   6   96.15    7.90
  -1   0  -6   94.75    7.94
   1   0   6   94.87    7.93
  -1   0  -6  109.31    8.15
  -1   0  -6   93.48    7.91
  -2   0  -6    7.67    0.76
  -2   0  -6    7.00    0.64
   2   0   6    5.89    0.62
  -2   0  -6    7.03    1.17
   2   0   6    6.19    0.68
  -2   0  -6    6.34    0.75
  -2   0  -6    7.96    1.30
  -2   0  -6    6.67    0.83
   2   0   6    6.05    0.73
   3   0   6   -0.09    0.21
  -3   0  -6    0.07    0.19
  -3   0  -6    0.17    0.86
  -3   0  -6   -0.22    0.32
   3   0   6   -0.10    0.16
  -3   0  -6    0.07    0.36
  -3   0  -6   -0.10    0.44
  -3   0  -6   -0.16    0.91
  -4   0  -6   43.19    3.26
   4   0   6   32.62    3.36
   5   0   6    0.33    0.39
  -5   0  -6    0.99    0.42
  -5   0  -6    0.19    0.62
  -6  -1   6    1.88    0.74
  -6  -1   6    2.53    0.59
  -6   1   6    5.73    1.22
  -6   1   6    3.72    0.71
  -6   1   6    3.57    0.69
  -6   1   6    4.24    0.70
  -5  -1   6    0.26    0.45
  -5  -1   6    0.77    0.33
  -5  -1   6    0.79    0.51
  -5  -1   6    0.14    0.49
  -5   1   6    0.68    0.46
  -5   1   6    0.53    0.43
  -4  -1   6   34.50    3.18
  -4  -1   6   30.67    3.22
  -4  -1   6   36.85    3.10
  -4  -1   6   35.95    3.11
  -4  -1   6   40.51    3.13
  -4  -1   6   32.34    3.20
  -4   1   6   38.77    3.14
  -4   1   6   36.91    3.18
  -4   1   6   38.10    3.13
  -4   1   6   34.26    3.22
  -3  -1   6   38.60    2.93
  -3  -1   6   29.33    2.90
  -3  -1   6   33.03    2.94
  -3  -1   6   36.53    2.89
  -3   1   6   31.44    2.94
  -3   1   6   35.62    2.92
  -3   1   6   29.99    2.89
  -3   1   6   36.73    2.94
  -2  -1   6  101.29    9.68
  -2  -1   6  109.92    9.69
   2  -1  -6   96.94    9.68
   2  -1  -6  113.09    9.71
   2  -1  -6  132.06    9.74
  -2  -1   6  126.65    9.66
  -2  -1   6  116.99    9.74
   2  -1  -6  123.25    9.73
  -2   1   6  121.01    9.70
  -2   1   6   99.25    9.68
  -2   1   6  108.16    9.67
   2   1  -6  127.02    9.76
  -2   1   6  123.86    9.68
   2   1  -6  117.83    9.71
  -1  -1   6   31.81    2.80
   1  -1  -6   31.42    2.82
  -1  -1   6   33.91    2.80
   1  -1  -6   34.25    2.80
   1  -1  -6   35.80    2.92
  -1  -1   6   33.32    2.77
  -1  -1   6   34.16    2.91
   1  -1  -6   35.05    2.94
   1  -1  -6   31.28    2.79
   1   1  -6   32.40    2.82
  -1   1   6   37.44    2.80
  -1   1   6   35.04    2.79
   1   1  -6   28.02    2.80
   1   1  -6   32.85    2.79
   1   1  -6   27.68    2.79
  -1   1   6   33.02    2.81
   0  -1  -6  173.74   15.91
   0  -1  -6  198.13   16.06
   0  -1   6  182.82   16.02
   0  -1   6  211.33   15.91
   0  -1  -6  185.89   15.88
   0  -1   6  178.94   15.90
   0  -1  -6  207.65   15.92
   0  -1  -6  206.45   16.07
   0   1   6  176.03   15.91
   0   1  -6  190.65   16.05
   0   1   6  172.89   15.90
   0   1   6  200.16   15.91
   0   1  -6  180.52   15.91
   0   1  -6  196.79   15.90
  -1  -1  -6   19.76    1.89
   1  -1   6   16.23    1.59
  -1  -1  -6   19.65    1.57
  -1  -1  -6   16.94    1.61
   1  -1   6   18.36    1.57
  -1  -1  -6   18.59    1.61
  -1  -1  -6   16.04    1.82
   1  -1   6   19.54    1.78
   1  -1   6   19.15    1.60
  -1   1  -6   18.27    1.58
  -1   1  -6   18.22    1.63
   1   1   6   17.90    1.60
   1   1   6   16.03    1.59
  -1   1  -6   18.32    1.61
   1   1   6   17.83    1.55
  -1   1  -6   19.25    1.89
   2  -1   6   27.63    2.56
   2  -1   6   27.07    2.54
  -2  -1  -6   30.81    2.89
  -2  -1  -6   29.75    2.49
   2  -1   6   28.37    2.50
  -2  -1  -6   30.41    2.57
  -2  -1  -6   28.55    2.62
  -2  -1  -6   31.66    2.85
   2   1   6   27.32    2.55
   2   1   6   28.33    2.48
   2   1   6   28.21    2.56
  -2   1  -6   30.56    2.63
  -2   1  -6   32.07    2.51
  -2   1  -6   33.68    2.94
  -2   1  -6   28.41    2.57
   3  -1   6   15.16    1.34
  -3  -1  -6   14.69    1.61
  -3  -1  -6   10.58    2.18
  -3  -1  -6   16.06    1.31
  -3  -1  -6   17.09    1.50
  -3  -1  -6   17.53    2.07
  -3  -1  -6   15.82    1.48
   3  -1   6   12.42    1.38
   3   1   6   12.58    1.40
   3   1   6   13.76    1.30
   3   1   6   12.55    1.44
  -3   1  -6   17.33    1.49
  -3   1  -6   17.51    2.09
  -3   1  -6   15.18    1.64
  -3   1  -6   15.79    2.00
  -3   1  -6   16.19    1.35
  -3   1  -6   14.84    1.48
  -4  -1  -6   11.60    1.26
   4  -1   6    9.11    1.10
  -4  -1  -6   11.21    0.96
  -4   1  -6   10.96    1.02
  -4   1  -6    9.92    1.32
   4   1   6    9.24    1.13
  -5  -1  -6    1.79    0.71
   5  -1   6    2.05    0.52
  -5   1  -6    2.39    0.72
  -5   1  -6    2.01    0.44
   5   1   6    2.53    0.57
  -6  -2   6    0.86    0.64
  -6   2   6    0.86    0.52
  -6   2   6    0.49    0.64
  -6   2   6    0.97    0.59
  -6   2   6    1.33    0.71
  -5  -2   6   18.84    2.51
  -5  -2   6   18.95    2.19
  -5  -2   6   21.92    1.95
  -5   2   6   23.26    2.12
  -5   2   6   25.02    2.06
  -5   2   6   20.10    1.97
  -4  -2   6    1.78    0.41
  -4  -2   6    1.86    0.36
  -4  -2   6    2.61    0.47
  -4  -2   6    2.26    0.42
  -4   2   6    2.43    0.43
  -4   2   6    1.69    0.40
  -4   2   6    1.73    0.43
  -4   2   6    1.40    0.48
  -4   2   6    1.32    0.41
  -3  -2   6   23.48    2.02
  -3  -2   6   22.23    2.05
  -3  -2   6   25.18    2.07
  -3  -2   6   20.23    1.98
  -3  -2   6   22.93    1.97
  -3   2   6   21.56    2.03
  -3   2   6   24.39    2.03
   3   2  -6   25.34    2.09
  -3   2   6   23.88    2.04
   3   2  -6   23.85    2.03
  -3   2   6   20.83    1.99
  -2  -2   6   35.19    2.68
   2  -2  -6   32.47    2.78
  -2  -2   6   32.47    2.82
  -2  -2   6   27.26    2.72
   2  -2  -6   32.57    2.79
  -2  -2   6   34.02    2.75
  -2   2   6   32.59    2.74
  -2   2   6   28.53    2.72
  -2   2   6   31.12    2.74
   2   2  -6   33.41    2.84
   2   2  -6   32.34    2.74
  -2   2   6   30.81    2.71
  -1  -2   6   90.10    7.27
  -1  -2   6   77.81    7.10
   1  -2  -6   83.90    7.14
   1  -2  -6   82.83    7.15
  -1  -2   6   82.82    7.13
   1  -2  -6   88.60    7.25
   1  -2  -6   81.95    7.12
   1  -2  -6   93.45    7.26
  -1  -2   6   86.18    7.14
  -1   2   6   90.63    7.13
   1   2  -6   84.71    7.10
   1   2  -6   86.17    7.15
   1   2  -6   78.53    7.13
  -1   2   6   82.14    7.14
   0  -2   6   60.08    4.59
   0  -2  -6   50.47    4.55
   0  -2   6   53.71    4.59
   0  -2   6   45.92    4.57
   0  -2   6   54.74    4.72
   0  -2  -6   59.00    4.60
   0  -2  -6   56.55    4.76
   0  -2   6   55.42    4.58
   0  -2  -6   60.30    4.79
   0  -2  -6   50.74    4.59
   0   2  -6   49.95    4.59
   0   2   6   52.08    4.57
   0   2  -6   51.80    4.57
   0   2  -6   60.88    4.60
   0   2   6   55.25    4.58
   0   2  -6   53.05    4.75
   0   2   6   54.32    4.59
   1  -2   6    1.53    0.34
  -1  -2  -6    1.07    0.49
  -1  -2  -6    1.02    0.27
  -1  -2  -6    1.14    0.21
   1  -2   6    1.43    0.25
   1  -2   6    1.16    0.23
   1  -2   6    1.20    0.20
  -1  -2  -6    1.43    0.28
  -1  -2  -6    0.61    0.53
  -1  -2  -6    1.38    0.27
   1  -2   6    2.47    0.46
   1   2   6    1.27    0.24
  -1   2  -6    1.81    0.29
  -1   2  -6    1.21    0.26
  -1   2  -6    1.67    0.32
   1   2   6    1.58    0.20
  -1   2  -6    1.73    0.26
  -1   2  -6    0.86    0.54
  -2  -2  -6   44.40    3.32
   2  -2   6   37.76    3.35
  -2  -2  -6   40.70    3.40
  -2  -2  -6   39.76    3.44
   2  -2   6   33.24    3.41
  -2  -2  -6   43.03    3.74
  -2  -2  -6   41.45    3.65
  -2  -2  -6   46.10    3.41
   2  -2   6   36.64    3.36
   2  -2   6   41.30    3.57
   2   2   6   33.88    3.37
   2   2   6   35.27    3.38
  -2   2  -6   37.04    3.39
  -2   2  -6   40.82    3.35
   2   2   6   37.10    3.30
  -2   2  -6   42.12    3.47
  -3  -2  -6   20.71    2.39
   3  -2   6   18.46    1.78
  -3  -2  -6   21.56    1.92
  -3  -2  -6   18.65    2.37
  -3  -2  -6   19.78    1.89
  -3  -2  -6   18.66    2.02
  -3   2  -6   23.34    2.45
   3   2   6   19.73    1.90
   3   2   6   18.19    1.85
  -3   2  -6   22.18    1.80
  -3   2  -6   22.95    2.07
  -3   2  -6   19.73    1.89
  -3   2  -6   21.11    2.43
  -4  -2  -6    6.39    1.00
   4  -2   6    7.25    0.84
  -4   2  -6    7.79    0.80
   4   2   6    5.50    1.04
   5  -2   6    1.08    0.43
  -5  -2  -6    2.62    0.76
  -5  -2  -6    1.63    0.64
   5   2   6    1.89    0.52
  -5   2  -6    1.75    0.47
  -5   2  -6    2.63    0.73
  -6  -3   6    0.81    0.69
  -6   3   6    0.73    0.61
  -6   3   6    0.92    0.53
  -6   3   6    1.13    0.72
  -6   3   6    0.12    0.71
  -5  -3   6    6.04    0.95
  -5  -3   6    5.20    0.69
  -5   3   6    4.89    0.99
  -5   3   6    4.72    0.75
  -4  -3   6   15.06    1.37
  -4  -3   6   17.14    1.42
  -4  -3   6   14.55    1.36
  -4  -3   6   16.28    1.53
  -4   3   6   14.38    1.57
  -4   3   6   14.59    1.39
  -4   3   6   15.07    1.50
  -4   3   6   15.44    1.56
  -4   3   6   14.27    1.47
  -3  -3   6    0.45    0.21
  -3  -3   6    0.57    0.15
  -3  -3   6    0.56    0.22
  -3  -3   6    0.25    0.13
  -3  -3   6    0.39    0.24
  -3  -3   6    0.70    0.39
  -3   3   6    0.59    0.18
  -3   3   6    0.53    0.27
   3   3  -6    0.95    0.48
   3   3  -6    0.39    0.22
  -3   3   6    0.17    0.26
  -3   3   6    0.66    0.24
   2  -3  -6    4.44    0.65
  -2  -3   6    3.66    0.56
  -2  -3   6    4.20    0.52
  -2  -3   6    3.41    0.52
   2  -3  -6    3.32    0.54
  -2  -3   6    3.47    0.47
  -2   3   6    4.02    0.42
  -2   3   6    3.61    0.50
  -2   3   6    4.57    0.48
  -2   3   6    4.06    0.50
   2   3  -6    3.63    0.61
   2   3  -6    3.91    0.49
   1  -3  -6    0.52    0.22
  -1  -3   6    0.81    0.19
   1  -3  -6    0.92    0.19
  -1  -3   6    1.19    0.20
   1  -3  -6   -0.01    0.39
   1  -3  -6    1.02    0.18
  -1  -3   6    1.20    0.24
  -1  -3   6    0.69    0.31
   1   3  -6    1.01    0.22
  -1   3   6    1.24    0.17
  -1   3   6    1.01    0.20
  -1   3   6    1.39    0.20
  -1   3   6    1.21    0.36
   1   3  -6    1.13    0.23
   1   3  -6    1.14    0.13
   0  -3   6   28.00    2.57
   0  -3   6   26.95    2.41
   0  -3  -6   29.52    2.64
   0  -3   6   30.15    2.41
   0  -3  -6   26.28    2.42
   0  -3  -6   32.97    2.41
   0  -3   6   29.03    2.43
   0  -3  -6   31.04    2.44
   0   3   6   26.43    2.40
   0   3  -6   26.35    2.40
   0   3  -6   28.37    2.42
   0   3  -6   25.81    2.42
   0   3   6   28.44    2.42
   0   3   6   26.42    2.40
   0   3   6   26.55    2.58
   0   3  -6   27.42    2.64
  -1  -3  -6   42.82    3.42
   1  -3   6   40.96    3.44
   1  -3   6   41.93    3.63
   1  -3   6   36.80    3.48
   1  -3   6   38.41    3.46
  -1  -3  -6   42.87    3.71
  -1  -3  -6   35.89    3.45
   1   3   6   35.33    3.44
   1   3   6   41.06    3.46
  -1   3  -6   43.53    3.71
  -1   3  -6   43.59    3.45
   1   3   6   41.69    3.41
  -1   3  -6   38.34    3.45
   1   3   6   45.88    3.68
   2  -3   6   20.38    1.92
  -2  -3  -6   18.68    1.98
   2  -3   6   18.34    1.98
  -2  -3  -6   23.58    1.97
   2  -3   6   21.05    2.16
  -2  -3  -6   25.64    1.98
   2  -3   6   21.42    1.91
  -2  -3  -6   23.02    2.31
  -2   3  -6   24.01    1.93
  -2   3  -6   21.11    1.97
   2   3   6   20.19    1.95
  -2   3  -6   25.32    2.07
   2   3   6   20.47    1.94
  -2   3  -6   25.74    2.40
   2   3   6   21.78    1.85
  -3  -3  -6    4.89    0.91
   3  -3   6    6.02    1.00
  -3  -3  -6    5.68    1.17
  -3  -3  -6    7.11    0.97
   3  -3   6    6.55    0.74
  -3  -3  -6    6.50    1.28
   3  -3   6    5.41    0.71
  -3  -3  -6    6.59    0.87
  -3  -3  -6    7.26    1.09
   3   3   6    5.99    0.77
  -3   3  -6    7.33    0.90
  -3   3  -6    7.66    0.75
  -3   3  -6    8.58    0.89
  -3   3  -6    7.10    1.19
  -3   3  -6    6.85    1.23
   3   3   6    6.78    0.89
  -4  -3  -6   25.41    2.31
  -4  -3  -6   21.13    2.53
  -4   3  -6   24.44    2.12
  -4   3  -6   25.33    2.52
   4   3   6   21.61    2.37
   5  -3   6    9.75    1.29
  -5  -3  -6   13.79    1.53
  -5   3  -6   12.07    1.59
  -5   3  -6   13.51    1.32
   5   3   6   11.40    1.38
  -6  -4   6   -0.55    0.53
  -6  -4   6    0.27    0.71
  -6   4   6   -0.62    0.74
  -6   4   6   -0.95    0.62
  -6   4   6    0.46    0.52
  -5  -4   6    0.54    0.49
  -5  -4   6    1.37    0.32
  -5   4   6    0.77    0.50
  -5   4   6    1.36    0.37
  -4  -4   6    5.23    0.79
  -4  -4   6    4.90    0.76
  -4  -4   6    4.65    0.63
  -4  -4   6    4.77    0.54
  -4  -4   6    4.97    0.52
  -4   4   6    4.76    0.70
   4   4  -6    3.05    0.79
  -4   4   6    4.53    0.57
  -4   4   6    3.79    0.89
  -3  -4   6    0.33    0.20
  -3  -4   6   -0.39    0.42
  -3  -4   6    0.19    0.22
   3  -4  -6   -0.01    0.25
  -3  -4   6    0.19    0.26
  -3  -4   6    0.27    0.10
   3  -4  -6    0.56    0.29
  -3  -4   6    0.30    0.11
  -3   4   6    0.38    0.22
  -3   4   6    0.25    0.17
  -3   4   6    0.22    0.28
  -3   4   6    0.22    0.28
   3   4  -6    0.13    0.21
  -3   4   6    0.09    0.27
   3   4  -6    1.18    0.59
  -2  -4   6    9.63    0.88
  -2  -4   6   10.66    1.11
   2  -4  -6    9.02    1.08
  -2  -4   6    8.11    0.89
   2   4  -6    7.81    0.96
  -2   4   6    9.45    1.06
   2   4  -6    9.48    1.22
  -2   4   6    9.56    0.91
  -2   4   6    8.85    0.92
   2   4  -6    9.81    0.90
  -2   4   6   10.87    0.85
  -1  -4   6    7.54    0.73
   1  -4  -6    8.08    0.79
  -1  -4   6    7.68    0.78
   1  -4  -6    7.43    0.70
   1  -4  -6    7.76    1.08
   1  -4  -6    7.66    0.72
  -1  -4   6    8.53    0.96
  -1   4   6    7.29    1.00
   1   4  -6    7.22    0.80
   1   4  -6    7.25    0.76
  -1   4   6    6.70    0.75
  -1   4   6    8.32    0.70
   1   4  -6    7.13    1.17
  -1   4   6    8.06    0.75
  -1   4   6    8.73    0.72
   0  -4   6   48.02    3.88
   0  -4   6   44.89    3.88
   0  -4  -6   49.79    3.91
   0  -4  -6   43.65    4.10
   0  -4   6   47.64    3.91
   0  -4  -6   50.80    3.87
   0   4   6   46.59    3.89
   0   4   6   40.98    3.87
   0   4  -6   42.22    3.86
   0   4  -6   46.68    3.90
   0   4   6   42.95    3.87
   0   4  -6   44.35    3.89
   0   4  -6   45.87    4.12
   0   4   6   45.58    4.07
   1  -4   6    0.58    0.18
   1  -4   6    0.94    0.21
  -1  -4  -6    0.41    0.22
   1  -4   6    1.00    0.41
  -1  -4  -6    0.72    0.27
  -1  -4  -6    0.68    0.28
   1  -4   6    0.60    0.23
  -1  -4  -6    1.64    0.58
   1   4   6    0.73    0.18
  -1   4  -6    0.49    0.22
  -1   4  -6    1.01    0.24
   1   4   6    0.73    0.48
  -1   4  -6    0.91    0.34
  -1   4  -6    0.92    0.59
   1   4   6    0.87    0.23
  -2  -4  -6   49.86    3.88
  -2  -4  -6   51.74    3.88
   2  -4   6   42.86    3.83
   2  -4   6   40.77    3.82
  -2  -4  -6   48.62    4.18
   2  -4   6   47.15    4.06
   2  -4   6   40.06    3.91
  -2  -4  -6   39.95    3.88
   2   4   6   44.12    3.76
   2   4   6   40.42    3.85
   2   4   6   40.31    3.86
  -2   4  -6   47.40    3.84
  -2   4  -6   52.84    4.23
  -2   4  -6   44.26    3.88
   2   4   6   48.03    4.15
  -3  -4  -6    7.71    1.12
   3  -4   6    9.43    1.43
  -3  -4  -6    8.43    1.40
   3  -4   6    7.73    0.88
   3  -4   6    8.02    0.93
  -3  -4  -6    8.85    1.00
  -3  -4  -6    9.27    1.41
   3  -4   6    7.34    1.02
  -3  -4  -6    8.38    1.09
  -3   4  -6    9.61    1.07
  -3   4  -6   10.06    1.34
  -3   4  -6   11.17    1.46
   3   4   6    8.38    1.05
  -3   4  -6    9.46    0.92
   3   4   6    7.84    0.94
  -3   4  -6   10.62    1.01
   4  -4   6    0.49    0.30
  -4   4  -6    0.48    0.48
   4   4   6    0.72    0.35
  -4   4  -6    0.73    0.35
   5  -4   6    6.18    0.98
  -5  -4  -6    6.36    1.41
  -5  -4  -6    6.88    1.24
  -5   4  -6    7.66    1.41
  -5   4  -6    9.65    1.36
   5   4   6    7.59    1.10
  -5  -5   6    0.78    0.53
  -5  -5   6    0.51    0.29
  -5   5   6    0.27    0.45
  -5   5   6    0.55    0.33
  -4  -5   6   18.88    1.68
  -4  -5   6   18.75    2.07
  -4  -5   6   19.87    1.86
  -4  -5   6   17.28    1.60
  -4   5   6   16.47    1.70
  -4   5   6   20.64    1.91
  -4   5   6   19.43    1.81
  -4   5   6   18.73    1.66
  -3  -5   6   39.47    3.36
   3  -5  -6   36.04    3.40
  -3  -5   6   41.80    3.60
  -3  -5   6   42.96    3.47
   3   5  -6   38.12    3.60
   3   5  -6   40.30    3.38
  -3   5   6   40.00    3.42
  -3   5   6   34.93    3.34
  -3   5   6   36.98    3.42
  -3   5   6   41.87    3.33
  -2  -5   6    3.19    0.48
  -2  -5   6    3.65    0.65
  -2  -5   6    4.09    0.48
   2  -5  -6    3.23    0.51
   2  -5  -6    5.91    0.88
   2  -5  -6    3.12    0.55
  -2   5   6    4.50    0.65
   2   5  -6    3.51    0.62
  -2   5   6    3.97    0.55
   2   5  -6    4.21    0.50
  -2   5   6    4.61    0.55
   2   5  -6    4.49    0.79
  -1  -5   6   26.39    2.51
   1  -5  -6   27.61    2.31
  -1  -5   6   24.80    2.30
   1  -5  -6   27.82    2.55
   1  -5  -6   24.67    2.27
  -1  -5   6   26.97    2.31
   1  -5  -6   24.68    2.34
   1   5  -6   27.05    2.32
  -1   5   6   26.71    2.27
  -1   5   6   25.06    2.32
   1   5  -6   27.73    2.37
  -1   5   6   29.16    2.33
  -1   5   6   29.66    2.29
   1   5  -6   26.40    2.63
   0  -5  -6   27.60    2.12
   0  -5   6   22.86    2.13
   0  -5   6   26.64    2.18
   0  -5  -6   23.67    2.46
   0  -5   6   23.95    2.34
   0  -5  -6   26.86    2.18
   0  -5   6   26.30    2.13
   0   5   6   26.19    2.15
   0   5  -6   22.85    2.17
   0   5   6   23.61    2.13
   0   5   6   25.44    2.38
   0   5   6   21.48    2.11
   0   5  -6   22.37    2.12
   0   5  -6   24.29    2.15
   0   5  -6   26.05    2.50
  -1  -5  -6    9.27    0.84
  -1  -5  -6    9.78    0.89
   1  -5   6    7.83    0.88
   1  -5   6    7.06    0.79
   1  -5   6    8.37    1.13
  -1  -5  -6    8.86    0.87
  -1  -5  -6    6.04    1.08
   1  -5   6    8.82    0.83
  -1   5  -6    9.06    0.84
  -1   5  -6    8.51    0.84
  -1   5  -6    5.41    1.16
   1   5   6    8.11    0.84
  -1   5  -6    7.14    0.84
   1   5   6    9.00    1.25
   1   5   6    7.60    0.80
   1   5   6    8.55    0.75
  -2  -5  -6   30.17    2.51
   2  -5   6   28.93    2.74
   2  -5   6   27.84    2.47
   2  -5   6   25.74    2.44
  -2  -5  -6   32.85    2.52
   2  -5   6   24.42    2.54
  -2  -5  -6   28.71    2.93
  -2  -5  -6   26.77    2.53
   2   5   6   30.45    2.85
   2   5   6   25.94    2.49
  -2   5  -6   27.61    2.52
   2   5   6   28.95    2.37
  -2   5  -6   30.11    2.99
  -2   5  -6   31.76    2.48
   2   5   6   25.02    2.47
   3  -5   6    2.19    0.41
  -3  -5  -6    1.87    1.00
   3  -5   6    2.02    0.49
   3  -5   6    1.73    0.40
  -3  -5  -6    2.02    0.45
  -3  -5  -6    1.46    0.46
   3  -5   6    1.88    0.79
  -3   5  -6    1.47    0.34
  -3   5  -6    2.02    0.42
   3   5   6    1.86    0.50
  -3   5  -6    2.10    1.13
  -3   5  -6    1.50    0.47
   3   5   6    1.36    0.34
   4  -5   6   13.46    1.52
  -4  -5  -6   16.22    1.85
  -4  -5  -6   16.45    1.79
  -4   5  -6   19.43    1.60
  -4   5  -6   17.55    1.79
   4   5   6   14.86    1.62
   5  -5   6    4.31    0.70
  -5  -5  -6    4.71    0.85
  -5  -5  -6    3.82    0.96
  -5   5  -6    5.26    0.78
   5   5   6    5.33    0.93
  -5   5  -6    4.33    0.90
  -5  -6   6   15.86    1.88
  -5   6   6   18.24    1.78
  -5   6   6   16.55    1.55
  -4  -6   6    9.99    1.21
  -4  -6   6    8.12    0.90
  -4   6   6    7.49    1.24
  -4   6   6    8.50    0.83
   3  -6  -6   42.00    4.17
  -3  -6   6   49.07    4.37
  -3  -6   6   49.75    4.08
  -3   6   6   48.23    4.21
  -3   6   6   55.56    4.04
  -3   6   6   49.55    4.17
   3   6  -6   49.07    4.10
  -3   6   6   41.23    4.05
   3   6  -6   45.68    4.36
  -2  -6   6   29.83    2.39
   2  -6  -6   24.53    2.43
   2  -6  -6   28.59    2.63
   2  -6  -6   26.35    2.43
  -2  -6   6   25.85    2.39
  -2   6   6   27.40    2.43
  -2   6   6   27.40    2.34
  -2   6   6   29.30    2.61
   2   6  -6   29.39    2.40
  -2   6   6   30.72    2.43
   2   6  -6   24.22    2.47
   1  -6  -6    5.25    0.59
   1  -6  -6    4.31    0.60
  -1  -6   6    5.35    0.55
   1  -6  -6    4.14    0.45
  -1  -6   6    4.37    0.73
   1  -6  -6    3.92    0.79
  -1  -6   6    4.48    0.53
   1   6  -6    4.70    0.67
  -1   6   6    4.85    0.57
   1   6  -6    5.31    0.97
   1   6  -6    4.90    0.57
  -1   6   6    4.96    0.57
  -1   6   6    5.14    0.80
  -1   6   6    5.21    0.52
   0  -6   6   47.48    3.57
   0  -6  -6   47.93    3.55
   0  -6  -6   45.66    3.62
   0  -6   6   42.14    3.81
   0  -6   6   46.57    3.64
   0  -6   6   41.97    3.59
   0  -6  -6   35.41    4.33
   0   6   6   38.19    3.56
   0   6  -6   37.96    3.55
   0   6   6   36.38    3.60
   0   6  -6   43.87    3.95
   0   6  -6   37.06    3.57
   0   6   6   46.98    3.60
   0   6  -6   44.47    3.60
   0   6  -6   40.32    3.56
   0   6   6   36.10    3.57
   0   6   6   42.39    3.84
  -1  -6  -6  121.74    9.23
  -1  -6  -6  113.37    9.53
   1  -6   6   95.17    9.27
  -1  -6  -6  124.55    9.26
   1  -6   6  106.36    9.23
   1  -6   6   96.87    9.20
   1  -6   6  109.13    9.45
   1   6   6  107.74    9.24
   1   6   6   94.10    9.22
  -1   6  -6  117.72    9.55
  -1   6  -6  117.78    9.21
   1   6   6  108.86    9.18
  -1   6  -6  116.83    9.24
  -1   6  -6  102.16    9.23
   1   6   6  113.47    9.49
  -2  -6  -6   13.42    1.38
   2  -6   6   13.19    1.31
   2  -6   6   11.76    1.38
   2  -6   6   12.40    1.24
  -2  -6  -6   14.05    1.37
  -2  -6  -6   14.43    2.01
   2  -6   6   14.28    1.69
   2   6   6   13.97    1.16
  -2   6  -6   16.46    1.30
  -2   6  -6   14.80    1.32
   2   6   6   18.30    1.94
  -2   6  -6   13.95    1.37
  -2   6  -6   14.10    2.07
   2   6   6   13.47    1.16
   2   6   6   11.41    1.33
   2   6   6   12.67    1.29
  -3  -6  -6    5.83    0.88
   3  -6   6    4.94    0.87
  -3  -6  -6    5.93    0.95
   3  -6   6    4.88    0.64
  -3   6  -6    5.53    1.50
   3   6   6    4.63    0.73
  -3   6  -6    6.17    0.80
  -3   6  -6    6.76    0.97
  -3   6  -6    6.43    0.78
  -4  -6  -6    3.18    0.62
   4  -6   6    3.22    0.59
  -4  -6  -6    2.46    0.72
  -4   6  -6    3.02    0.70
   5  -6   6    0.29    0.47
  -5  -6  -6   -1.02    0.64
  -5  -6  -6   -0.72    0.72
  -5   6  -6    0.10    0.62
  -5   6  -6   -0.47    0.71
  -5  -7   6    1.91    0.72
  -5  -7   6    1.11    0.45
  -5   7   6    1.20    0.56
  -4  -7   6   39.98    3.72
  -4   7   6   51.34    4.08
  -4   7   6   42.93    3.70
  -4   7   6   39.16    3.85
  -4   7   6   46.12    3.68
   4   7  -6   42.00    3.73
  -3  -7   6   21.88    2.25
  -3  -7   6   20.75    1.76
   3  -7  -6   17.37    1.87
   3   7  -6   19.80    1.77
  -3   7   6   20.75    2.16
  -3   7   6   19.52    1.87
  -2  -7   6    2.88    0.49
  -2  -7   6    2.70    0.72
   2  -7  -6    2.91    0.77
  -2  -7   6    3.47    0.48
   2  -7  -6    3.13    0.56
   2  -7  -6    2.61    0.47
  -2   7   6    3.51    0.60
   2   7  -6    3.29    0.56
  -2   7   6    3.64    0.50
  -2   7   6    4.08    0.76
   2   7  -6    3.53    0.49
   1  -7  -6   62.08    5.57
   1  -7  -6   66.77    5.80
  -1  -7   6   63.75    5.52
  -1  -7   6   65.45    5.78
  -1  -7   6   64.17    5.53
   1  -7  -6   71.90    5.56
  -1   7   6   66.60    5.78
   1   7  -6   69.09    5.92
  -1   7   6   69.94    5.55
  -1   7   6   68.03    5.53
  -1   7   6   57.87    5.54
  -1   7   6   57.73    5.48
   1   7  -6   64.54    5.54
   1   7  -6   68.19    5.62
   0  -7  -6   42.82    3.58
   0  -7   6   40.19    3.81
   0  -7  -6   45.79    3.50
   0  -7  -6   39.99    3.91
   0  -7   6   46.28    3.52
   0  -7   6   39.66    3.55
   0  -7   6   45.93    3.61
   0   7   6   44.41    3.55
   0   7  -6   36.70    3.51
   0   7  -6   38.73    3.51
   0   7   6   39.99    3.53
   0   7  -6   42.07    3.56
   0   7   6   34.92    3.50
   0   7  -6   39.14    3.98
  -1  -7  -6    3.20    0.62
   1  -7   6    3.13    0.43
   1  -7   6    3.21    0.58
  -1  -7  -6    2.67    0.97
   1  -7   6    3.53    0.70
   1  -7   6    3.81    0.57
  -1  -7  -6    4.13    0.67
  -1  -7  -6    3.52    0.55
   1   7   6    3.03    0.40
  -1   7  -6    2.26    0.42
  -1   7  -6    2.17    1.25
   1   7   6    2.81    0.83
   1   7   6    2.75    0.44
  -1   7  -6    3.56    0.61
   1   7   6    3.36    0.39
   1   7   6    2.85    0.53
  -1   7  -6    2.79    0.49
  -1   7  -6    3.02    0.57
  -1   7  -6    2.08    0.42
  -2  -7  -6   49.23    4.12
   2  -7   6   42.25    4.04
  -2  -7  -6   54.27    4.14
  -2  -7  -6   54.67    4.18
   2  -7   6   43.20    4.18
  -2  -7  -6   48.73    4.64
   2  -7   6   47.49    4.35
   2  -7   6   45.35    4.10
  -2   7  -6   40.12    4.11
   2   7   6   44.71    4.11
   2   7   6   48.38    3.98
  -2   7  -6   54.85    4.06
  -2   7  -6   50.50    4.67
  -2   7  -6   45.60    4.14
   2   7   6   48.75    3.98
  -2   7  -6   50.18    4.11
   2   7   6   40.33    4.08
  -3  -7  -6    4.37    0.91
   3  -7   6    3.06    0.48
  -3  -7  -6    2.63    0.56
   3  -7   6    2.39    0.62
  -3   7  -6    3.78    0.53
  -3   7  -6    2.86    0.50
  -3   7  -6    3.60    0.67
   3   7   6    3.20    0.60
  -4  -7  -6    0.34    0.60
   4  -7   6    0.92    0.51
  -4  -7  -6    0.80    0.51
   4  -7   6    0.44    0.33
   4   7   6    0.29    0.37
  -4   7  -6   -0.23    0.40
  -4   7  -6    0.29    0.59
  -5  -7  -6    1.87    0.92
  -5  -7  -6    1.51    0.77
   5  -7   6    1.43    0.55
  -5   7  -6    1.44    0.69
  -5   7  -6    1.64    0.89
  -5   8   6   29.55    2.83
  -4  -8   6   -0.13    0.54
  -4  -8   6    0.26    0.34
  -4   8   6    0.28    0.43
   4   8  -6    0.39    0.28
  -3  -8   6   23.33    1.95
   3  -8  -6   21.22    2.07
  -3  -8   6   18.75    1.98
  -3   8   6   24.23    2.09
   3   8  -6   22.16    1.95
   2  -8  -6   13.18    1.40
   2  -8  -6   13.90    1.38
   2  -8  -6   16.94    1.87
  -2  -8   6   13.39    1.83
  -2  -8   6   14.67    1.32
  -2  -8   6   14.21    1.32
  -2   8   6   15.06    1.45
   2   8  -6   12.05    1.50
   2   8  -6   12.88    1.88
  -2   8   6   14.57    1.80
  -2   8   6   15.05    1.40
   2   8  -6   14.23    1.31
   1  -8  -6    1.65    0.86
  -1  -8   6    2.52    0.47
   1  -8  -6    1.62    0.40
  -1  -8   6    1.32    0.32
   1  -8  -6    2.24    0.38
  -1  -8   6    3.15    0.72
  -1  -8   6    2.06    0.31
  -1   8   6    1.41    0.32
  -1   8   6    2.28    0.39
  -1   8   6    0.31    0.73
  -1   8   6    1.68    0.40
  -1   8   6    2.58    0.49
   1   8  -6    1.91    0.46
   1   8  -6    2.24    0.24
   1   8  -6    2.09    0.25
   1   8  -6    3.53    1.19
   1   8  -6    1.69    0.33
   0  -8   6   11.45    0.97
   0  -8   6   10.74    1.07
   0  -8  -6   11.19    0.95
   0  -8  -6   11.76    1.80
   0  -8   6   11.39    1.12
   0  -8  -6   11.09    1.11
   0  -8   6    9.34    1.51
   0   8   6   11.19    1.04
   0   8  -6    8.70    0.98
   0   8  -6   11.03    1.65
   0   8   6    8.87    1.00
   0   8   6    9.80    0.94
   0   8  -6   10.46    1.05
   0   8   6   10.15    1.00
   0   8  -6   10.75    0.99
   0   8   6    9.88    1.00
   0   8   6    8.51    1.32
  -1  -8  -6   23.60    2.67
   1  -8   6   20.28    1.96
   1  -8   6   19.58    1.87
   1  -8   6   19.66    2.00
  -1  -8  -6   24.14    1.93
   1  -8   6   22.77    2.33
  -1  -8  -6   25.57    2.00
   1   8   6   19.12    1.89
   1   8   6   23.22    2.55
  -1   8  -6   21.25    1.94
   1   8   6   22.42    1.90
   1   8   6   21.14    1.94
  -1   8  -6   20.75    1.95
  -1   8  -6   22.64    1.97
  -1   8  -6   19.76    1.89
   1   8   6   21.85    1.87
  -1   8  -6   20.78    2.85
  -2  -8  -6   45.91    3.80
   2  -8   6   41.83    3.87
   2  -8   6   43.74    4.10
   2  -8   6   39.96    3.70
  -2  -8  -6   46.74    4.49
  -2   8  -6   46.44    3.72
  -2   8  -6   37.74    3.81
  -2   8  -6   49.33    3.80
  -2   8  -6   45.91    4.53
  -2   8  -6   43.49    3.82
   2   8   6   44.28    4.32
   2   8   6   45.33    3.65
   2   8   6   40.55    3.80
   2   8   6   39.75    3.76
  -3  -8  -6   34.21    2.71
   3  -8   6   26.32    2.76
   3  -8   6   24.86    2.54
  -3   8  -6   34.04    2.60
   3   8   6   29.40    2.66
  -3   8  -6   25.72    2.92
   4  -8   6    0.02    0.54
   4  -8   6    0.23    0.36
  -4  -8  -6   -0.48    0.49
  -4  -8  -6    0.07    0.63
  -4   8  -6   -0.05    0.46
  -4   8  -6   -0.10    0.70
  -5  -9   6    0.90    0.52
  -5  -9   6    1.18    0.84
  -5   9   6    0.52    0.62
  -4  -9   6   10.88    1.36
   4   9  -6   13.72    1.26
  -4   9   6   15.59    1.52
  -3  -9   6   14.64    1.37
  -3  -9   6   12.01    1.62
   3  -9  -6   13.30    1.48
   3   9  -6   14.86    1.35
  -3   9   6   16.35    1.52
   2  -9  -6    1.89    0.42
  -2  -9   6    2.02    0.35
  -2  -9   6    2.31    0.38
   2  -9  -6    1.71    0.48
  -2  -9   6    3.06    0.56
   2   9  -6    1.61    0.32
  -2   9   6    2.16    0.44
  -1  -9   6    6.21    0.79
   1  -9  -6    4.87    1.17
  -1  -9   6    5.02    1.07
   1  -9  -6    6.69    0.84
  -1  -9   6    7.51    0.69
   1  -9  -6    7.04    0.81
   1   9  -6    6.08    0.74
   1   9  -6    5.39    0.99
  -1   9   6    5.52    0.78
  -1   9   6    6.18    0.73
   1   9  -6    6.65    0.59
   1   9  -6    5.74    0.70
  -1   9   6    6.15    1.19
   1   9  -6    7.19    1.54
  -1   9   6    6.74    0.95
  -1   9   6    6.80    0.79
   0  -9  -6   17.05    1.67
   0  -9   6   14.99    1.65
   0  -9   6   17.95    2.17
   0  -9   6   18.57    1.56
   0  -9  -6   18.01    1.53
   0  -9   6   19.31    1.72
   0  -9  -6   23.50    2.87
   0   9  -6   17.38    1.65
   0   9   6   17.59    1.62
   0   9  -6   17.28    1.58
   0   9   6   17.86    2.32
   0   9  -6   20.00    1.85
   0   9   6   15.96    1.60
   0   9   6   15.90    1.60
   0   9  -6   16.81    2.84
  -1  -9  -6    5.58    1.41
   1  -9   6    6.16    0.83
   1  -9   6    5.86    1.04
  -1  -9  -6    6.86    0.86
  -1  -9  -6    6.56    0.78
   1  -9   6    5.50    0.64
   1   9   6    6.60    0.65
   1   9   6    5.01    0.80
   1   9   6    6.41    0.81
   1   9   6    6.82    0.67
  -1   9  -6    4.79    0.83
   1   9   6    6.31    1.38
  -1   9  -6    7.08    0.84
  -1   9  -6    9.37    1.74
   1   9   6    5.91    0.68
   2  -9   6    7.47    1.04
  -2  -9  -6    7.84    1.10
  -2  -9  -6    9.14    1.05
  -2  -9  -6   12.13    2.12
   2  -9   6    7.41    0.80
   2  -9   6    5.02    1.74
   2   9   6    8.43    0.73
  -2   9  -6    8.37    1.85
   2   9   6    7.69    0.90
  -2   9  -6    8.07    0.88
  -2   9  -6    7.53    1.32
  -2   9  -6    7.93    1.07
  -2   9  -6    9.47    1.02
   3  -9   6    1.06    0.31
  -3  -9  -6    1.70    0.65
   3  -9   6    1.16    0.46
  -3  -9  -6    0.74    0.85
  -3   9  -6    1.82    0.51
   3   9   6    1.50    0.66
  -3   9  -6    1.33    0.47
  -3   9  -6    0.92    0.60
   4  -9   6    8.87    1.12
   4  -9   6    8.06    1.45
  -4  -9  -6   13.56    1.66
  -4  -9  -6   11.30    1.44
  -4   9  -6   10.96    1.66
  -4   9  -6   12.34    1.39
  -4 -10   6   -0.32    0.68
  -4 -10   6    0.09    0.37
  -4  10   6    0.61    0.55
   3 -10  -6    4.24    0.88
  -3 -10   6    4.79    0.67
  -3 -10   6    3.98    0.69
  -3  10   6    5.53    0.88
   3  10  -6    4.31    0.66
  -2 -10   6    0.60    0.26
  -2 -10   6    1.22    0.72
  -2 -10   6    0.71    0.35
   2 -10  -6    0.59    0.34
   2  10  -6    0.61    0.28
  -2  10   6    0.44    0.51
  -2  10   6    0.45    0.39
  -1 -10   6    4.80    0.86
   1 -10  -6    4.50    0.87
  -1 -10   6    7.25    0.70
   1 -10  -6    3.83    1.46
   1 -10  -6    5.71    0.82
  -1 -10   6    8.61    1.01
  -1 -10   6    6.88    1.25
  -1  10   6    6.02    1.35
   1  10  -6    6.22    0.78
  -1  10   6    6.67    0.82
  -1  10   6    6.22    0.80
   1  10  -6    7.00    0.63
   0 -10   6    0.83    0.93
   0 -10   6    1.06    0.24
   0 -10  -6    0.82    0.40
   0 -10  -6   -0.64    1.20
   0 -10   6    1.07    0.37
   0 -10  -6    1.12    0.21
   0 -10  -6    1.49    0.42
   0  10   6    0.82    0.98
   0  10   6    0.82    0.31
   0  10  -6    0.15    1.58
   0  10   6    0.93    0.33
   0  10  -6    0.68    0.33
   0  10  -6    0.79    0.33
   0  10   6    0.89    0.29
   1 -10   6    5.35    1.13
   1 -10   6    5.38    0.62
  -1 -10  -6    6.44    0.79
   1 -10   6    5.40    0.83
  -1 -10  -6    6.10    0.88
  -1 -10  -6    4.09    1.60
  -1  10  -6    5.67    0.88
  -1  10  -6    2.49    1.76
   1  10   6    6.25    0.65
   1  10   6    6.00    0.68
   1  10   6    5.21    1.47
   1  10   6    5.01    0.84
  -1  10  -6    6.55    0.85
  -2 -10  -6   18.21    1.68
   2 -10   6   14.70    1.46
  -2 -10  -6   18.09    1.83
   2 -10   6   14.90    1.70
  -2  10  -6   17.98    1.66
  -2  10  -6   16.73    1.72
   2  10   6   18.21    1.42
  -2  10  -6   14.41    1.52
   2  10   6   15.65    1.41
  -3 -10  -6   19.77    1.93
  -3  10  -6   18.25    2.06
  -3  10  -6   19.07    1.91
   4 -10   6    1.34    0.70
  -4 -10  -6    1.38    0.74
  -4 -10  -6    1.07    0.85
  -4  10  -6    1.21    0.94
  -4  10  -6    1.62    0.67
  -4 -11   6    0.42    0.44
  -4 -11   6    0.80    0.81
   4 -11  -6    0.75    0.67
  -4  11   6    0.50    0.63
   3 -11  -6    0.60    0.49
  -3 -11   6    1.09    0.37
  -3 -11   6    1.36    0.63
  -3  11   6    0.78    0.51
   3  11  -6    1.26    0.38
   2 -11  -6    6.61    0.96
  -2 -11   6    6.90    0.78
   2 -11  -6    5.48    0.97
   2  11  -6    6.56    0.82
  -2  11   6    7.12    0.96
  -1 -11   6    9.00    1.53
   1 -11  -6    6.31    0.90
  -1 -11   6    7.38    0.72
   1 -11  -6    5.19    1.11
  -1  11   6    5.98    0.86
  -1  11   6    5.27    0.85
   1  11  -6    6.82    0.66
   1  11  -6    5.57    0.82
   0 -11  -6    8.97    1.10
   0 -11  -6    9.44    0.82
   0 -11  -6    6.25    1.82
   0 -11   6    8.62    1.59
   0 -11   6    9.56    0.88
   0  11  -6    7.57    1.90
   0  11   6    5.73    1.61
   0  11  -6    9.30    1.00
   0  11   6    8.15    1.02
   0  11   6    8.83    0.95
   0  11  -6    8.68    1.05
   1 -11   6    4.97    0.88
   1 -11   6    4.81    1.40
  -1 -11  -6    6.24    0.83
   1 -11   6    5.76    0.63
  -1 -11  -6    3.43    1.69
  -1 -11  -6    6.50    0.94
  -1  11  -6    5.56    0.98
   1  11   6    5.90    0.67
   1  11   6    5.83    0.74
  -1  11  -6    2.17    2.19
  -1  11  -6    6.12    0.91
   2 -11   6    0.43    0.24
  -2 -11  -6    0.76    0.47
  -2 -11  -6    1.37    0.73
   2 -11   6    0.73    0.41
  -2  11  -6    1.05    0.50
   2  11   6    0.91    0.18
  -2  11  -6    0.17    0.59
  -3 -11  -6    1.92    0.64
  -3 -11  -6    1.31    0.74
   3 -11   6    1.08    0.56
  -3  11  -6    0.56    0.53
  -3  11  -6    1.66    0.78
  -4 -11  -6   14.47    1.85
  -4 -11  -6   15.68    2.25
  -4  11  -6   16.83    1.92
  -4  11  -6   13.80    2.25
   4 -12  -6    1.18    0.74
  -3 -12   6    2.28    0.76
  -3 -12   6    2.59    0.49
   3 -12  -6    1.78    0.62
   3  12  -6    2.39    0.50
  -3  12   6    3.76    0.69
  -2 -12   6   14.12    1.26
   2 -12  -6   10.79    1.40
   2 -12  -6    9.92    1.40
  -2  12   6   11.96    1.37
   2  12  -6   13.24    1.27
   1 -12  -6    5.06    0.98
   1 -12  -6    6.47    0.98
  -1 -12   6    7.04    0.74
  -1 -12   6    7.37    1.12
   1  12  -6    5.42    0.97
  -1  12   6    5.66    0.92
   0 -12  -6    1.91    0.52
   0 -12   6    2.36    0.58
   0 -12  -6    2.60    0.58
   0 -12   6    1.97    0.34
   0  12  -6    2.18    0.53
   0  12   6    2.10    0.42
   1 -12   6    9.18    0.89
   1 -12   6    8.08    1.15
  -1 -12  -6    8.73    1.18
  -1  12  -6    9.96    1.18
   1  12   6    8.94    0.94
   2 -12   6    7.91    0.89
   2 -12   6    7.23    1.17
  -2 -12  -6    8.39    1.15
  -2  12  -6    8.29    1.33
  -2  12  -6    8.91    1.17
  -3 -12  -6    2.31    0.92
   3 -12   6    1.81    0.67
  -3 -12  -6    2.45    0.73
  -3  12  -6    1.73    0.70
  -3  12  -6    2.29    0.92
  -3 -13   6    5.60    0.92
  -3  13   6    6.99    1.00
  -2 -13   6    1.52    0.71
  -2 -13   6    0.76    0.36
   2 -13  -6    0.57    0.56
   2 -13  -6    0.78    0.54
  -2  13   6    0.86    0.51
   2  13  -6    1.16    0.47
  -1 -13   6   31.78    2.72
  -1 -13   6   34.78    2.99
  -1  13   6   26.61    2.80
   1  13  -6   30.28    2.80
   0 -13   6    7.65    0.78
   0 -13  -6    6.30    1.07
   0 -13   6    6.06    1.10
   0 -13  -6    9.37    1.32
   0  13  -6    7.91    1.04
   0  13   6    4.90    0.87
   1 -13   6    3.62    0.70
   1 -13   6    2.11    0.38
  -1 -13  -6    3.14    0.64
  -1  13  -6    2.34    0.63
   1  13   6    3.99    0.62
  -2 -13  -6    5.42    0.80
   2 -13   6    2.68    0.69
  -2  13  -6    3.98    0.86
  -2  13  -6    4.26    0.73
   3 -13   6    6.96    1.41
  -3 -13  -6    7.29    1.43
  -3  13  -6    7.99    1.39
  -3  13  -6    9.39    1.25
   2 -14  -6   17.09    2.18
  -2 -14   6   23.98    1.97
   2 -14  -6   17.26    2.17
  -2  14   6   25.16    2.19
   2  14  -6   21.96    2.06
  -1 -14   6    0.62    0.58
  -1 -14   6    0.56    0.40
   1 -14  -6    0.11    0.52
   1 -14  -6   -0.71    0.50
  -1  14   6    1.05    0.49
   1  14  -6   -0.15    0.45
   0 -14   6    5.14    1.04
   0 -14  -6    5.39    0.87
   0 -14  -6    3.44    0.73
   0  14  -6    2.92    0.67
   0  14   6    4.78    0.68
   1 -14   6    6.20    1.19
  -1 -14  -6    7.30    1.21
   1  14   6    7.44    1.09
  -1  14  -6    6.08    1.13
  -1  14  -6    9.40    1.26
   2 -14   6    6.25    1.35
  -2 -14  -6    8.01    1.34
  -2  14  -6    9.11    1.43
   1 -15  -6    3.70    0.87
   1 -15  -6    3.88    0.82
  -1  15   6    3.71    0.72
   0 -15  -6    3.26    0.80
   0 -15  -6    4.35    0.90
   0 -15   6    6.16    1.22
   0  15   6    4.45    0.72
   0  15  -6    4.65    0.82
  -1 -15  -6    1.86    0.72
  -1 -15  -6    2.88    0.89
   1 -15   6    0.92    0.67
  -1  15  -6    1.72    0.81
  -6   0   7   13.27    1.56
  -6   0   7   14.02    1.74
  -6   0   7   13.19    1.57
  -6   0   7   14.54    1.58
  -5   0   7    3.59    0.57
  -5   0   7    3.64    0.64
  -5   0   7    2.79    0.78
  -5   0   7    3.42    0.63
  -4   0   7   22.39    2.17
  -4   0   7   23.95    2.22
  -4   0   7   22.10    2.26
  -4   0   7   27.69    2.18
  -4   0   7   27.33    2.22
  -4   0   7   23.49    2.29
  -3   0   7    1.63    0.31
  -3   0   7    1.52    0.28
  -3   0   7    1.76    0.34
  -3   0   7    1.42    0.29
  -2   0   7   -0.03    0.13
  -2   0   7    0.02    0.14
   2   0  -7    0.03    0.15
  -2   0   7    0.04    0.17
   2   0  -7   -0.09    0.34
   2   0  -7   -0.03    0.22
  -2   0   7   -0.01    0.12
   1   0  -7    0.27    0.17
  -1   0   7    0.52    0.33
   1   0  -7    0.29    0.16
  -1   0   7    0.27    0.15
   1   0  -7    0.41    0.21
   1   0  -7   -0.25    0.35
  -1   0   7    0.32    0.13
   0   0  -7   89.95    6.88
   0   0  -7   82.52    7.06
   0   0  -7   77.69    6.88
   0   0   7   78.59    6.87
   0   0   7   77.92    7.02
   0   0   7   92.06    6.89
   0   0   7   72.82    6.87
   1   0   7    9.66    0.89
  -1   0  -7    9.08    0.92
   1   0   7    7.45    0.95
  -1   0  -7    9.71    0.91
   1   0   7    9.92    0.84
  -1   0  -7    8.87    0.86
  -1   0  -7    8.21    1.35
   2   0   7    3.89    0.51
  -2   0  -7    4.91    0.63
  -2   0  -7    4.58    0.89
  -2   0  -7    3.55    0.58
   2   0   7    3.57    0.42
   2   0   7    2.98    0.53
  -2   0  -7    3.95    1.37
  -2   0  -7    4.20    0.46
  -2   0  -7    3.76    0.70
  -3   0  -7    1.17    0.41
  -3   0  -7    1.18    0.26
  -3   0  -7    1.50    0.50
  -3   0  -7    3.81    1.03
   3   0   7    0.90    0.29
  -3   0  -7    0.20    0.97
   3   0   7    1.41    0.29
  -3   0  -7    1.78    0.58
  -4   0  -7    0.42    0.62
  -4   0  -7   -0.26    0.24
   5   0   7    6.16    0.94
  -5   0  -7    6.34    1.24
  -6  -1   7    1.99    0.72
  -6  -1   7    2.51    0.63
  -6  -1   7    2.87    0.68
  -6  -1   7    2.41    0.82
  -6   1   7    2.28    0.77
  -6   1   7    3.66    0.67
  -6   1   7    2.75    0.68
  -6   1   7    1.62    0.64
  -5  -1   7   11.90    1.29
  -5  -1   7   12.18    1.26
  -5  -1   7   13.34    1.45
  -5   1   7   13.07    1.37
  -5   1   7   12.03    1.40
  -4  -1   7    7.61    0.87
  -4  -1   7    7.83    0.88
  -4  -1   7    7.51    1.03
  -4  -1   7    7.34    0.82
  -4  -1   7    7.93    0.80
  -4  -1   7    7.24    0.80
  -4   1   7    6.83    0.85
  -4   1   7    7.31    0.89
  -4   1   7    7.02    0.79
  -4   1   7    6.10    0.99
  -4   1   7    8.21    0.87
  -4   1   7    6.16    0.94
  -3  -1   7   22.60    2.28
  -3  -1   7   25.41    2.31
  -3  -1   7   29.57    2.27
  -3  -1   7   28.60    2.32
  -3   1   7   30.35    2.30
  -3   1   7   24.20    2.28
  -3   1   7   27.95    2.32
   3   1  -7   27.74    2.33
  -3   1   7   24.91    2.33
  -3   1   7   22.97    2.29
   3   1  -7   25.73    2.38
   2  -1  -7   28.08    2.56
   2  -1  -7   31.31    2.63
  -2  -1   7   31.51    2.53
   2  -1  -7   25.05    2.53
  -2  -1   7   33.41    2.50
   2  -1  -7   31.24    2.64
  -2  -1   7   26.68    2.53
  -2  -1   7   30.58    2.55
  -2  -1   7   29.07    2.63
  -2   1   7   29.69    2.52
  -2   1   7   24.69    2.51
   2   1  -7   31.70    2.66
   2   1  -7   28.12    2.56
  -2   1   7   33.04    2.53
  -2   1   7   29.08    2.55
   1  -1  -7   58.21    5.95
   1  -1  -7   67.13    5.84
   1  -1  -7   70.68    6.00
   1  -1  -7   72.83    5.85
  -1  -1   7   63.16    5.82
   1  -1  -7   65.15    5.86
  -1  -1   7   73.39    5.84
   1   1  -7   72.27    5.83
   1   1  -7   65.81    5.86
  -1   1   7   74.38    5.84
  -1   1   7   78.82    5.84
   0  -1   7    2.15    0.34
   0  -1   7    2.13    0.32
   0  -1  -7    1.54    0.55
   0  -1  -7    2.09    0.60
   0  -1  -7    2.57    0.31
   0  -1   7    2.00    0.42
   0  -1  -7    2.99    0.41
   0  -1  -7    2.22    0.41
   0  -1  -7    2.16    0.38
   0   1  -7    2.49    0.39
   0   1  -7    2.40    0.60
   0   1   7    2.14    0.33
   0   1   7    2.48    0.35
   0   1  -7    2.29    0.42
   0   1  -7    2.31    0.36
   0   1   7    2.50    0.39
   1  -1   7   15.27    1.66
  -1  -1  -7   21.95    2.07
  -1  -1  -7   19.20    1.89
  -1  -1  -7   16.97    1.49
   1  -1   7   16.52    1.43
   1  -1   7   16.62    1.47
  -1  -1  -7   16.01    1.44
  -1  -1  -7   15.20    1.48
   1   1   7   15.83    1.42
   1   1   7   14.56    1.46
  -1   1  -7   16.12    1.45
   1   1   7   16.81    1.47
  -1   1  -7   16.63    1.48
  -1   1  -7   16.88    1.50
  -2  -1  -7   19.70    1.81
   2  -1   7   17.78    1.70
  -2  -1  -7   21.37    2.15
   2  -1   7   16.96    1.73
  -2  -1  -7   20.11    1.66
  -2  -1  -7   20.17    1.74
  -2   1  -7   19.88    2.43
  -2   1  -7   19.36    1.75
  -2   1  -7   20.23    1.68
   2   1   7   18.97    1.64
   2   1   7   17.95    1.71
   2   1   7   16.20    1.72
  -2   1  -7   20.07    1.83
  -3  -1  -7   11.80    1.48
  -3  -1  -7   11.27    1.60
   3  -1   7   11.63    1.13
  -3  -1  -7   12.27    1.32
  -3  -1  -7   12.83    1.10
  -3  -1  -7   13.13    1.27
   3  -1   7   11.07    1.19
  -3   1  -7   12.97    1.51
   3   1   7   10.65    1.29
  -3   1  -7   14.98    1.33
   3   1   7   11.27    1.09
   3   1   7   10.62    1.20
  -3   1  -7   13.63    1.15
  -3   1  -7   15.87    2.06
  -3   1  -7    9.13    1.61
  -3   1  -7   12.97    1.30
  -4  -1  -7    1.21    0.26
  -4  -1  -7    0.73    0.56
   4  -1   7    1.03    0.37
   4   1   7    1.81    0.49
  -4   1  -7    1.86    0.35
  -4   1  -7    1.51    0.61
  -5  -1  -7    3.43    0.78
   5  -1   7    2.37    0.55
  -5   1  -7    3.84    0.54
   5   1   7    3.66    0.65
  -5   1  -7    2.35    0.76
  -6  -2   7    1.21    0.71
  -6  -2   7    1.63    0.58
  -6   2   7    2.30    0.60
  -6   2   7    1.66    0.64
  -6   2   7    2.14    0.76
  -6   2   7    2.38    0.75
  -5  -2   7    2.57    0.44
  -5  -2   7    3.93    0.64
  -5   2   7    3.32    0.65
  -5   2   7    3.58    0.64
  -4  -2   7   18.47    1.67
  -4  -2   7   18.92    1.67
  -4  -2   7   16.62    1.60
  -4  -2   7   16.50    1.66
  -4  -2   7   18.20    1.71
  -4   2   7   16.52    1.71
  -4   2   7   18.68    1.77
  -4   2   7   17.36    1.62
  -4   2   7   20.80    1.82
  -4   2   7   19.22    1.70
  -3  -2   7   10.94    1.08
  -3  -2   7    9.25    1.04
  -3  -2   7   11.53    1.16
  -3  -2   7   11.52    1.07
  -3  -2   7   11.80    0.99
  -3   2   7   10.62    1.02
   3   2  -7   12.32    1.23
  -3   2   7   10.96    1.09
   3   2  -7   11.45    1.08
  -3   2   7   11.54    1.07
  -3   2   7    9.89    1.08
  -2  -2   7   26.93    2.05
  -2  -2   7   26.03    2.23
   2  -2  -7   20.90    2.10
  -2  -2   7   26.03    2.11
   2  -2  -7   25.40    2.22
  -2  -2   7   22.80    2.10
   2  -2  -7   25.38    2.21
   2   2  -7   25.33    2.27
   2   2  -7   22.61    2.12
  -2   2   7   22.67    2.07
  -2   2   7   24.37    2.08
  -2   2   7   23.24    2.12
  -1  -2   7    6.70    0.79
  -1  -2   7    4.81    0.53
   1  -2  -7    4.41    0.57
  -1  -2   7    4.50    0.46
   1  -2  -7    5.06    0.83
   1  -2  -7    4.42    0.56
  -1  -2   7    5.13    0.51
   1  -2  -7    5.29    0.52
  -1   2   7    5.45    0.52
   1   2  -7    4.25    0.52
  -1   2   7    5.70    0.52
  -1   2   7    5.14    0.53
   1   2  -7    4.78    0.47
   1   2  -7    3.60    0.54
   1   2  -7    5.33    0.56
   0  -2  -7  107.60    8.80
   0  -2  -7   95.73    8.55
   0  -2  -7   93.58    8.55
   0  -2   7  113.08    8.59
   0  -2   7   95.70    8.59
   0  -2   7   96.74    8.73
   0  -2  -7  119.10    8.61
   0  -2  -7  112.50    8.80
   0  -2   7   88.57    8.57
   0  -2  -7  100.88    8.60
   0   2   7  104.99    8.59
   0   2  -7  104.79    8.78
   0   2   7   99.06    8.58
   0   2  -7  104.48    8.58
   0   2   7  100.64    8.59
   0   2  -7  100.30    8.60
   1  -2   7   28.39    2.90
  -1  -2  -7   32.74    3.12
  -1  -2  -7   31.15    2.86
  -1  -2  -7   33.14    2.83
  -1  -2  -7   37.92    3.20
   1  -2   7   31.67    2.85
   1  -2   7   31.87    2.84
  -1  -2  -7   37.99    2.88
   1   2   7   32.41    2.86
   1   2   7   35.40    2.81
  -1   2  -7   32.73    2.86
  -1   2  -7   33.94    2.84
  -1   2  -7   34.12    3.16
   1   2   7   31.99    2.85
  -2  -2  -7   12.60    1.08
  -2  -2  -7   12.36    1.27
  -2  -2  -7   13.19    1.20
   2  -2   7   11.71    1.10
  -2  -2  -7    9.05    1.93
  -2  -2  -7   11.98    1.68
   2  -2   7   12.24    1.43
   2  -2   7   11.41    1.14
   2  -2   7   10.40    1.18
  -2  -2  -7   14.60    1.22
  -2   2  -7   12.20    1.30
   2   2   7   11.54    1.05
  -2   2  -7   12.91    1.79
   2   2   7   10.67    1.14
  -2   2  -7   12.49    1.12
   2   2   7   11.05    1.16
  -2   2  -7   12.58    1.20
  -3  -2  -7   14.03    2.17
   3  -2   7   14.82    1.42
  -3  -2  -7   14.86    1.72
  -3  -2  -7   18.20    1.37
  -3  -2  -7   17.15    1.60
   3  -2   7   13.84    1.45
  -3  -2  -7   16.14    2.25
  -3  -2  -7   16.55    1.54
  -3   2  -7   17.22    2.34
  -3   2  -7   15.55    1.43
   3   2   7   14.52    1.35
  -3   2  -7   16.48    1.56
  -3   2  -7   17.57    2.34
  -3   2  -7   15.29    1.79
  -3   2  -7   18.54    1.57
   3   2   7   13.50    1.48
   3   2   7   12.75    1.51
  -4  -2  -7   18.00    1.72
   4  -2   7   13.59    1.51
  -4   2  -7   16.41    1.46
   4   2   7   12.74    1.53
  -4   2  -7   17.91    1.71
  -5  -2  -7    1.84    0.81
  -5  -2  -7    1.35    0.68
   5  -2   7    1.68    0.50
  -5   2  -7    1.48    0.70
   5   2   7    0.85    0.44
  -5   2  -7    1.35    0.51
  -6  -3   7    1.16    0.59
  -6  -3   7    0.51    0.70
  -6   3   7    0.38    0.75
  -6   3   7    0.40    0.61
  -6   3   7    0.73    0.54
  -6   3   7    0.10    0.76
  -5  -3   7    2.93    0.54
  -5  -3   7    2.72    0.53
  -5  -3   7    2.93    0.62
  -5   3   7    3.31    0.51
  -5   3   7    3.19    0.58
  -4  -3   7   13.84    1.20
  -4  -3   7   12.97    1.27
  -4  -3   7   13.07    1.10
  -4  -3   7   10.22    1.18
  -4  -3   7   11.72    1.08
  -4   3   7   10.67    1.23
  -4   3   7   12.04    1.14
  -4   3   7   11.32    1.31
  -4   3   7   10.67    1.24
  -3  -3   7   10.58    1.06
  -3  -3   7   11.95    0.96
  -3  -3   7   10.99    1.06
  -3  -3   7    9.17    1.22
  -3  -3   7   11.70    1.11
  -3   3   7   11.00    1.08
  -3   3   7   10.82    1.02
  -3   3   7   11.63    1.09
   3   3  -7   10.27    1.07
  -3   3   7   10.12    1.10
   3   3  -7   10.61    1.33
   2  -3  -7    3.96    0.57
  -2  -3   7    4.43    0.55
   2  -3  -7    4.48    0.65
  -2  -3   7    3.87    0.65
  -2  -3   7    4.82    0.56
   2  -3  -7    4.37    0.66
  -2   3   7    5.87    0.52
   2   3  -7    4.33    0.57
  -2   3   7    5.31    0.57
   2   3  -7    4.18    0.73
  -2   3   7    5.47    0.51
  -2   3   7    4.51    0.57
  -1  -3   7  122.47   10.58
  -1  -3   7  126.08   10.44
   1  -3  -7  130.13   10.60
   1  -3  -7  128.37   10.46
   1  -3  -7  124.17   10.43
  -1  -3   7  123.19   10.45
  -1   3   7  122.72   10.45
   1   3  -7  128.53   10.40
   1   3  -7  109.63   10.45
  -1   3   7  130.73   10.48
   1   3  -7  123.17   10.46
   0  -3  -7    6.00    0.52
   0  -3  -7    5.03    0.58
   0  -3  -7    5.34    0.62
   0  -3   7    5.11    0.56
   0  -3   7    5.13    0.57
   0  -3  -7    4.41    0.81
   0  -3   7    4.93    0.58
   0  -3  -7    6.37    0.58
   0  -3   7    6.43    0.87
   0   3   7    4.79    0.54
   0   3   7    4.77    0.56
   0   3  -7    5.42    0.54
   0   3   7    5.42    0.56
   0   3  -7    5.19    0.61
   0   3  -7    5.20    0.59
   1  -3   7   34.51    3.23
   1  -3   7   31.48    3.05
  -1  -3  -7   37.43    3.01
  -1  -3  -7   31.31    3.02
   1  -3   7   35.87    3.01
  -1  -3  -7   37.93    3.36
   1  -3   7   33.53    3.02
   1   3   7   35.64    3.04
  -1   3  -7   35.60    3.04
  -1   3  -7   38.08    3.03
   1   3   7   33.14    3.02
  -1   3  -7   37.87    3.37
   1   3   7   37.46    2.99
  -2  -3  -7    5.32    1.26
  -2  -3  -7    7.57    1.09
  -2  -3  -7    6.31    0.83
  -2  -3  -7    5.78    0.57
   2  -3   7    4.64    0.70
  -2  -3  -7    5.50    0.74
   2  -3   7    5.84    0.64
  -2  -3  -7    5.23    0.76
   2  -3   7    5.31    0.65
   2  -3   7    5.34    0.85
  -2  -3  -7    7.25    0.79
   2   3   7    4.75    0.70
   2   3   7    5.31    0.65
  -2   3  -7    6.40    0.74
  -2   3  -7    5.46    0.74
  -2   3  -7    6.16    0.92
  -2   3  -7    6.56    1.16
   2   3   7    5.59    0.53
  -2   3  -7    6.20    0.66
  -3  -3  -7   20.21    2.38
  -3  -3  -7   15.97    1.76
  -3  -3  -7   19.07    2.53
   3  -3   7   16.49    1.63
  -3  -3  -7   20.07    1.73
  -3  -3  -7   17.02    1.90
   3  -3   7   17.24    1.62
  -3   3  -7   18.22    1.63
   3   3   7   17.25    1.68
   3   3   7   15.82    1.77
  -3   3  -7   19.74    2.49
  -3   3  -7   20.09    1.98
  -3   3  -7   18.60    1.75
  -4  -3  -7    2.22    0.58
   4  -3   7    2.56    0.46
  -4  -3  -7    3.47    1.02
   4   3   7    2.19    0.49
  -4   3  -7    3.68    0.70
  -4   3  -7    3.48    0.48
  -5  -3  -7    8.84    1.35
   5  -3   7    7.56    1.08
  -5  -3  -7    9.32    1.50
  -5   3  -7    7.78    1.46
  -5   3  -7   10.64    1.16
   5   3   7    5.97    1.11
  -5  -4   7    1.91    0.33
  -5  -4   7    2.30    0.48
  -5  -4   7    1.72    0.57
  -5   4   7    1.94    0.56
  -4  -4   7   12.63    1.27
  -4  -4   7   11.80    1.42
  -4  -4   7   10.98    1.02
  -4  -4   7    9.40    1.18
  -4  -4   7   10.95    1.14
  -4  -4   7   12.12    1.02
  -4   4   7   11.54    1.08
  -4   4   7   11.45    1.31
  -4   4   7   10.48    1.17
   4   4  -7   11.86    1.49
   3  -4  -7   15.65    1.50
  -3  -4   7   13.97    1.47
   3  -4  -7   16.45    1.52
  -3  -4   7   18.54    1.56
  -3  -4   7   17.26    1.72
  -3  -4   7   17.68    1.48
  -3   4   7   17.52    1.53
   3   4  -7   14.54    1.78
   3   4  -7   16.74    1.49
  -3   4   7   15.30    1.52
  -3   4   7   13.35    1.50
  -3   4   7   16.25    1.43
  -2  -4   7   20.81    1.96
   2  -4  -7   18.83    1.98
  -2  -4   7   23.11    1.96
   2  -4  -7   22.92    2.13
  -2  -4   7   22.74    2.15
  -2   4   7   24.00    1.98
   2   4  -7   22.12    1.98
  -2   4   7   25.41    1.93
  -2   4   7   20.83    1.98
   2   4  -7   22.77    2.23
   1  -4  -7    8.54    0.83
   1  -4  -7    9.23    0.85
  -1  -4   7    9.28    1.12
   1  -4  -7    9.63    0.94
  -1  -4   7    9.59    0.88
  -1  -4   7    9.45    0.89
   1  -4  -7    9.97    1.25
  -1   4   7    8.80    0.82
  -1   4   7   10.39    0.86
   1   4  -7    7.95    0.92
   1   4  -7   10.62    1.37
  -1   4   7   10.69    0.90
   1   4  -7    9.25    0.91
  -1   4   7    9.78    0.90
   0  -4   7   60.75    5.70
   0  -4   7   60.68    5.53
   0  -4  -7   69.86    5.56
   0  -4   7   65.04    5.52
   0  -4   7   64.07    5.55
   0  -4  -7   72.41    5.52
   0   4  -7   63.18    5.54
   0   4   7   64.59    5.53
   0   4  -7   63.90    5.51
   0   4   7   61.13    5.52
   0   4  -7   66.72    5.80
   0   4  -7   69.06    5.54
   0   4   7   68.20    5.54
   0   4   7   66.51    5.73
   1  -4   7   52.11    4.65
  -1  -4  -7   63.87    4.67
   1  -4   7   52.89    4.64
  -1  -4  -7   50.19    4.65
   1  -4   7   58.40    4.89
  -1  -4  -7   62.98    4.69
  -1  -4  -7   57.21    4.98
   1  -4   7   46.49    4.68
   1   4   7   55.31    4.67
  -1   4  -7   56.98    4.98
   1   4   7   56.88    4.91
   1   4   7   53.44    4.61
  -1   4  -7   51.11    4.66
  -1   4  -7   58.88    4.66
   1   4   7   47.44    4.65
   2  -4   7   17.80    1.65
   2  -4   7   17.54    1.65
  -2  -4  -7   18.44    2.22
   2  -4   7   15.98    1.73
  -2  -4  -7   21.91    1.74
   2  -4   7   19.11    1.99
  -2  -4  -7   21.00    1.74
  -2  -4  -7   16.06    1.72
  -2   4  -7   18.03    1.72
  -2   4  -7   19.60    2.36
   2   4   7   16.33    1.67
  -2   4  -7   20.83    1.69
  -2   4  -7   20.66    1.68
   2   4   7   18.40    1.57
   2   4   7   16.08    1.68
  -3  -4  -7   10.73    1.07
  -3  -4  -7    9.05    1.15
   3  -4   7    8.81    0.99
   3  -4   7    8.09    1.26
  -3  -4  -7    7.39    1.59
  -3  -4  -7   10.52    1.52
   3  -4   7    8.75    1.10
  -3  -4  -7    9.28    1.34
   3  -4   7    8.53    0.93
   3   4   7    8.99    1.00
  -3   4  -7    9.48    0.97
  -3   4  -7   11.72    1.08
  -3   4  -7    4.90    1.45
  -3   4  -7    9.49    1.12
   4  -4   7    7.54    0.91
  -4  -4  -7    8.54    1.22
  -4  -4  -7    8.49    1.12
  -4   4  -7    7.21    0.95
  -4   4  -7    7.54    1.16
   4   4   7    7.95    0.98
  -5  -4  -7    6.66    1.47
   5  -4   7    6.49    0.98
  -5  -4  -7    4.16    0.89
  -5   4  -7    9.00    1.43
   5   4   7    5.99    1.06
  -5   4  -7    9.22    1.30
  -5  -5   7    7.61    1.18
  -5  -5   7    5.73    0.95
  -5   5   7    7.14    1.08
  -5   5   7    6.83    0.83
  -4  -5   7    2.98    0.50
  -4  -5   7    2.82    0.57
  -4  -5   7    3.13    0.44
  -4  -5   7    0.19    1.34
  -4   5   7    2.67    0.46
  -4   5   7    2.47    0.61
  -4   5   7    3.67    0.47
  -3  -5   7    4.82    0.63
   3  -5  -7    4.53    0.67
  -3  -5   7    5.06    0.65
   3  -5  -7    4.99    0.71
  -3  -5   7    7.17    1.13
  -3  -5   7    6.19    0.77
  -3   5   7    4.69    0.57
  -3   5   7    5.68    0.73
  -3   5   7    4.24    0.73
   3   5  -7    2.75    0.89
   3   5  -7    4.25    0.63
  -3   5   7    5.20    0.55
  -3   5   7    5.25    0.73
   2  -5  -7   17.37    1.75
   2  -5  -7   20.35    1.96
   2  -5  -7   18.04    1.72
  -2  -5   7   18.70    1.72
  -2  -5   7   21.00    1.98
  -2  -5   7   20.27    1.72
   2   5  -7   17.01    1.79
  -2   5   7   18.43    1.91
  -2   5   7   22.17    1.75
  -2   5   7   18.12    1.74
   2   5  -7   21.72    1.74
   2   5  -7   20.40    2.11
   1  -5  -7   32.19    2.80
   1  -5  -7   31.20    2.72
  -1  -5   7   32.01    2.75
  -1  -5   7   32.97    2.98
  -1  -5   7   31.98    2.76
   1  -5  -7   29.19    2.82
   1  -5  -7   33.60    3.02
  -1   5   7   32.20    2.73
  -1   5   7   31.86    2.77
  -1   5   7   31.56    2.98
   1   5  -7   35.40    3.13
   1   5  -7   32.89    2.77
  -1   5   7   31.41    2.72
   1   5  -7   28.45    2.80
  -1   5   7   36.26    2.78
   0  -5   7   13.90    1.68
   0  -5   7   16.79    1.44
   0  -5  -7   18.79    1.44
   0  -5  -7   16.94    1.50
   0  -5   7   16.28    1.49
   0  -5   7   15.47    1.45
   0   5  -7   15.56    1.43
   0   5  -7   16.25    1.94
   0   5   7   15.42    1.45
   0   5   7   16.49    1.46
   0   5  -7   16.11    1.48
   0   5  -7   15.64    1.47
   0   5   7   16.01    1.79
  -1  -5  -7   35.80    2.76
   1  -5   7   30.50    2.71
   1  -5   7   30.44    2.70
   1  -5   7   29.30    3.06
   1  -5   7   26.41    2.75
  -1  -5  -7   36.36    2.73
  -1  -5  -7   30.30    3.15
  -1  -5  -7   32.46    2.73
  -1   5  -7   29.60    2.72
   1   5   7   30.03    2.66
   1   5   7   29.55    2.72
  -1   5  -7   33.47    3.19
   1   5   7   32.15    3.02
  -1   5  -7   31.42    2.72
  -2  -5  -7   24.57    2.38
   2  -5   7   27.10    2.64
   2  -5   7   22.43    2.39
  -2  -5  -7   30.93    2.39
  -2  -5  -7   28.93    2.38
   2  -5   7   23.95    2.31
  -2  -5  -7   27.57    2.88
   2  -5   7   25.07    2.30
  -2   5  -7   29.13    2.98
  -2   5  -7   27.96    2.33
   2   5   7   24.66    2.35
   2   5   7   31.67    2.81
   2   5   7   26.00    2.22
   2   5   7   23.93    2.32
  -2   5  -7   26.39    2.37
  -3  -5  -7    2.45    1.71
  -3  -5  -7    4.22    0.86
   3  -5   7    3.45    0.56
   3  -5   7    3.79    0.57
  -3  -5  -7    5.45    0.79
   3  -5   7    3.65    0.77
  -3  -5  -7    4.65    1.52
  -3   5  -7    2.77    1.37
   3   5   7    4.26    0.65
  -3   5  -7    5.54    0.86
  -3   5  -7    5.08    0.69
  -3   5  -7    5.94    0.79
  -4  -5  -7    0.02    0.50
   4  -5   7    0.19    0.31
  -4  -5  -7    0.37    0.54
  -4   5  -7    0.03    0.56
   4   5   7   -0.08    0.31
  -4   5  -7    0.35    0.39
   5  -5   7    2.95    0.60
  -5  -5  -7    1.92    0.90
  -5  -5  -7    2.69    0.81
  -5   5  -7    2.27    0.66
  -5   5  -7    1.88    0.82
   5   5   7    4.54    0.79
  -5  -6   7    1.32    0.63
  -5  -6   7    1.50    0.48
  -5   6   7    1.93    0.41
  -5   6   7    2.22    0.61
  -4  -6   7   10.72    1.10
  -4  -6   7    8.96    1.11
  -4  -6   7   12.42    1.33
  -4   6   7   11.30    1.02
  -4   6   7    9.87    1.08
  -4   6   7    9.72    1.23
   4   6  -7    9.78    1.08
  -4   6   7   13.21    1.37
  -3  -6   7    3.28    0.81
   3  -6  -7    1.24    0.71
  -3  -6   7    3.89    0.55
  -3  -6   7    2.98    0.45
   3  -6  -7    2.04    0.46
  -3  -6   7    3.57    0.74
  -3   6   7    3.06    0.43
   3   6  -7    2.94    0.43
  -3   6   7    3.38    0.40
   3   6  -7    3.41    0.93
  -3   6   7    3.54    0.68
  -2  -6   7    3.99    0.55
   2  -6  -7    3.51    0.62
  -2  -6   7    4.87    0.55
   2  -6  -7    3.20    0.78
   2  -6  -7    3.79    0.57
  -2   6   7    4.80    0.62
  -2   6   7    3.86    0.74
  -2   6   7    3.59    0.63
  -2   6   7    4.87    0.45
   2   6  -7    3.66    0.70
   2   6  -7    4.34    0.56
   1  -6  -7    3.82    0.45
   1  -6  -7    4.49    0.55
   1  -6  -7    4.46    0.64
  -1  -6   7    3.90    0.73
   1  -6  -7    3.89    0.85
  -1  -6   7    3.78    0.54
  -1  -6   7    4.96    0.52
  -1   6   7    4.43    0.48
  -1   6   7    4.83    0.79
  -1   6   7    4.49    0.45
   1   6  -7    3.31    0.94
  -1   6   7    5.19    0.57
   1   6  -7    3.89    0.66
   1   6  -7    4.69    0.58
  -1   6   7    5.12    0.57
   0  -6  -7    7.99    0.86
   0  -6  -7    6.87    1.20
   0  -6   7    8.54    0.84
   0  -6   7    6.60    0.76
   0  -6  -7    8.52    0.73
   0  -6   7    7.90    0.74
   0   6   7    6.79    1.53
   0   6  -7    6.96    0.73
   0   6   7    6.13    0.72
   0   6  -7    6.41    0.78
   0   6   7    6.69    0.71
   0   6   7    8.09    0.74
   0   6  -7    9.13    1.32
   0   6  -7    7.98    0.81
   0   6   7    8.59    0.76
   0   6  -7    6.27    0.72
   1  -6   7   48.64    4.47
  -1  -6  -7   58.92    4.52
   1  -6   7   48.51    4.70
   1  -6   7   50.91    4.45
  -1  -6  -7   59.67    4.48
  -1  -6  -7   55.03    4.90
   1  -6   7   45.26    4.51
   1   6   7   52.95    4.42
   1   6   7   44.26    4.45
  -1   6  -7   55.26    4.49
  -1   6  -7   55.29    4.94
   1   6   7   51.56    4.48
  -1   6  -7   49.81    4.48
  -1   6  -7   56.74    4.46
   1   6   7   54.21    4.82
   2  -6   7   19.84    1.95
   2  -6   7   18.90    2.02
  -2  -6  -7   21.25    2.67
   2  -6   7   21.19    2.31
   2  -6   7   20.80    1.90
  -2  -6  -7   24.27    2.01
  -2  -6  -7   25.68    2.02
  -2  -6  -7   22.29    2.02
   2   6   7   24.32    2.52
  -2   6  -7   22.70    2.76
  -2   6  -7   21.52    1.99
   2   6   7   18.08    1.93
  -2   6  -7   23.15    1.96
   2   6   7   21.48    2.00
   2   6   7   19.90    1.82
  -3  -6  -7    5.05    0.87
  -3  -6  -7    5.65    0.95
   3  -6   7    5.14    0.86
   3  -6   7    4.24    0.62
  -3   6  -7    5.35    0.82
  -3   6  -7    6.15    0.77
   3   6   7    4.49    0.71
  -4  -6  -7    0.67    0.56
  -4  -6  -7    0.66    0.60
   4  -6   7    0.59    0.35
  -4   6  -7    0.37    0.58
   4   6   7    0.90    0.41
  -4   6  -7    0.28    0.43
  -5  -6  -7    5.46    0.91
   5  -6   7    4.61    0.74
  -5  -6  -7    3.26    1.00
   5   6   7    4.36    0.79
  -5   6  -7    4.67    0.82
  -5   6  -7    4.35    0.99
  -5  -7   7    1.72    0.51
  -5  -7   7    2.01    0.71
  -5   7   7    1.73    0.65
  -4  -7   7    7.52    0.93
  -4  -7   7    7.39    1.10
  -4   7   7    8.86    0.79
  -4   7   7    8.29    1.29
  -4   7   7    7.89    1.09
   4   7  -7    7.51    0.90
   3  -7  -7    7.18    0.97
  -3  -7   7    9.29    0.88
  -3  -7   7    7.64    0.89
  -3   7   7    8.64    1.00
   3   7  -7    7.77    0.87
  -2  -7   7    2.02    0.34
   2  -7  -7    1.80    0.42
  -2  -7   7    1.36    0.70
   2  -7  -7    1.59    0.35
  -2  -7   7    1.94    0.33
  -2  -7   7    2.53    0.48
   2  -7  -7    2.02    0.77
   2   7  -7    1.89    0.45
  -2   7   7    1.66    0.68
   2   7  -7    2.09    0.35
  -2   7   7    1.46    0.39
  -2   7   7    1.77    0.38
  -2   7   7    2.79    0.49
   1  -7  -7    2.03    0.45
  -1  -7   7    1.61    0.31
  -1  -7   7    3.05    0.60
   1  -7  -7    1.78    0.27
   1  -7  -7    1.12    0.79
   1  -7  -7    2.10    0.41
  -1  -7   7    2.37    0.38
  -1  -7   7    2.01    0.67
   1   7  -7    1.79    0.42
  -1   7   7    2.16    0.37
  -1   7   7    2.13    0.71
  -1   7   7    2.38    0.36
   1   7  -7    1.54    0.33
  -1   7   7    2.08    0.29
   1   7  -7    1.81    1.02
  -1   7   7    2.16    0.36
   0  -7   7   10.22    1.03
   0  -7  -7   10.46    1.44
   0  -7   7   10.32    0.92
   0  -7  -7    9.63    1.05
   0  -7  -7   10.84    0.91
   0  -7   7    9.74    1.40
   0  -7   7    8.89    0.97
   0   7   7    7.98    0.92
   0   7   7    9.72    0.94
   0   7  -7    9.19    0.92
   0   7   7    8.55    0.89
   0   7   7   11.06    1.56
   0   7  -7    6.07    1.41
   0   7   7   11.03    0.98
   0   7  -7   10.53    0.99
   0   7  -7    9.46    0.92
   1  -7   7    1.45    0.68
   1  -7   7    0.56    0.33
  -1  -7  -7    1.40    0.39
  -1  -7  -7    1.00    0.39
  -1  -7  -7    1.21    0.35
   1  -7   7    0.95    0.31
   1  -7   7    1.23    0.26
  -1  -7  -7   -1.40    1.91
  -1   7  -7    1.29    0.32
   1   7   7    1.28    0.22
  -1   7  -7    1.10    0.31
   1   7   7    1.21    0.27
   1   7   7    0.12    0.79
  -1   7  -7    2.00    1.23
   1   7   7    1.23    0.33
  -1   7  -7    0.65    0.32
  -1   7  -7    1.49    0.52
  -1   7  -7    0.74    0.32
  -2  -7  -7    3.01    1.31
   2  -7   7    1.78    0.31
   2  -7   7    1.94    0.84
  -2  -7  -7    1.52    0.46
   2  -7   7    1.72    0.45
  -2  -7  -7    1.54    0.49
  -2  -7  -7    1.32    0.47
  -2   7  -7    2.62    1.33
   2   7   7    1.53    0.33
  -2   7  -7    1.64    0.43
  -2   7  -7    1.44    0.48
   2   7   7    1.53    0.95
  -2   7  -7    1.25    0.44
   2   7   7    1.40    0.46
   2   7   7    2.04    0.25
  -2   7  -7    1.45    0.36
  -3  -7  -7    4.69    0.95
  -3  -7  -7    4.96    0.84
   3  -7   7    3.30    0.53
   3  -7   7    2.25    0.68
  -3   7  -7    5.24    0.79
   3   7   7    3.30    0.62
  -3   7  -7    2.93    0.67
  -3   7  -7    3.45    0.58
  -4  -7  -7    0.54    0.62
   4  -7   7    0.75    0.36
   4  -7   7    0.27    0.47
  -4  -7  -7    0.05    0.57
  -4   7  -7   -0.08    0.48
   4   7   7   -0.21    0.38
  -4   7  -7    0.21    0.65
   5  -7   7    0.72    0.53
  -5  -7  -7    0.55    0.75
  -5  -7  -7    0.53    0.92
  -5   7  -7    0.30    0.88
  -5   7  -7    0.85    0.73
  -5  -8   7    1.22    0.77
  -5  -8   7    0.12    0.46
  -5   8   7    0.21    0.59
  -4  -8   7   16.00    1.71
   4   8  -7   19.56    1.67
  -4   8   7   17.75    1.82
  -3  -8   7    1.72    0.38
  -3  -8   7    3.17    0.62
   3  -8  -7    2.20    0.47
  -3  -8   7    1.49    0.49
   3   8  -7    2.23    0.39
  -3   8   7    2.38    0.67
   2  -8  -7    5.44    0.77
   2  -8  -7    5.13    0.84
  -2  -8   7    7.43    0.75
  -2  -8   7    6.21    0.72
  -2  -8   7    6.38    1.11
   2   8  -7    2.62    1.96
   2   8  -7    6.48    0.73
  -2   8   7    6.85    0.84
  -2   8   7    6.28    1.06
   1  -8  -7    9.40    1.49
  -1  -8   7   13.01    1.11
   1  -8  -7   12.08    1.16
  -1  -8   7   10.80    1.66
   1  -8  -7   11.42    1.23
  -1  -8   7   11.61    1.15
   1   8  -7   11.86    1.31
   1   8  -7   12.95    1.16
  -1   8   7   11.67    1.17
   1   8  -7   11.45    1.77
  -1   8   7   11.61    1.16
  -1   8   7   10.81    1.13
  -1   8   7   11.41    1.71
   0  -8   7   27.04    2.61
   0  -8  -7   28.16    3.20
   0  -8  -7   31.15    2.67
   0  -8   7   32.36    2.57
   0  -8   7   27.48    2.95
   0  -8   7   32.29    2.68
   0  -8  -7   33.81    2.55
   0   8  -7   31.98    2.64
   0   8   7   27.24    3.04
   0   8   7   29.82    2.59
   0   8  -7   31.08    3.37
   0   8   7   30.30    2.61
   0   8   7   26.18    2.55
   0   8  -7   30.74    2.57
   0   8  -7   28.58    2.57
   0   8   7   25.39    2.59
  -1  -8  -7    9.35    0.89
   1  -8   7    8.06    0.78
   1  -8   7    7.69    0.91
   1  -8   7    5.57    1.03
  -1  -8  -7    5.70    1.47
  -1  -8  -7    8.38    0.95
   1  -8   7    6.65    1.08
   1   8   7    7.78    0.76
   1   8   7    7.62    0.87
  -1   8  -7    5.70    1.52
   1   8   7    8.02    0.76
  -1   8  -7    6.88    0.84
  -1   8  -7    7.63    0.88
  -1   8  -7    9.61    0.94
  -1   8  -7    6.56    0.90
   1   8   7    7.12    0.79
  -2  -8  -7   11.62    1.23
   2  -8   7    9.63    1.68
  -2  -8  -7   11.96    1.21
  -2  -8  -7    9.46    1.78
   2  -8   7    9.38    0.99
  -2  -8  -7   12.46    1.27
   2  -8   7    8.74    1.17
  -2   8  -7   10.79    1.07
  -2   8  -7   11.86    1.15
   2   8   7    8.51    1.04
   2   8   7    8.33    1.71
  -2   8  -7   13.01    2.01
  -2   8  -7    8.08    1.24
   2   8   7   10.85    0.91
  -2   8  -7   10.06    1.18
   3  -8   7    5.96    0.81
   3  -8   7    6.96    1.06
  -3  -8  -7    8.57    1.17
  -3   8  -7    8.94    1.04
  -3   8  -7    8.76    1.30
  -3   8  -7    8.92    1.00
   4  -8   7    2.71    0.51
   4  -8   7    1.63    0.59
  -4  -8  -7    2.50    0.82
  -4  -8  -7    2.27    0.70
  -4   8  -7    2.65    0.85
   4   8   7    2.83    0.62
  -4   8  -7    2.76    0.65
  -5  -9   7    8.88    1.37
  -5  -9   7   10.05    1.78
  -5   9   7   10.93    1.54
  -4  -9   7    1.06    0.70
  -4  -9   7    0.95    0.41
  -4   9   7    1.25    0.56
   4   9  -7    1.29    0.38
   3  -9  -7   10.66    1.29
  -3  -9   7   12.29    1.20
  -3  -9   7   11.21    1.20
  -3   9   7   11.33    1.29
   3   9  -7   12.16    1.17
  -2  -9   7   10.15    1.02
   2  -9  -7    9.11    1.09
  -2  -9   7   10.47    1.08
   2  -9  -7    9.62    1.16
   2   9  -7    9.04    1.03
  -2   9   7   10.59    1.14
  -2   9   7   11.56    1.10
   1  -9  -7   10.37    1.67
  -1  -9   7   11.18    1.21
   1  -9  -7   10.64    1.25
   1  -9  -7   13.07    1.22
  -1  -9   7   11.15    1.89
  -1  -9   7   14.04    1.15
  -1   9   7   11.18    1.23
   1   9  -7   13.81    2.06
  -1   9   7   12.28    1.22
  -1   9   7   12.24    1.93
  -1   9   7   11.32    1.16
   1   9  -7   12.34    1.20
   0  -9  -7    7.48    0.97
   0  -9   7    8.43    0.80
   0  -9  -7    7.16    1.89
   0  -9   7    6.95    1.19
   0  -9  -7    8.41    0.77
   0  -9   7    6.32    1.11
   0  -9   7    8.92    0.99
   0   9  -7    8.31    1.71
   0   9  -7    8.39    1.76
   0   9  -7    8.01    0.83
   0   9   7    7.77    1.38
   0   9   7    7.13    0.76
   0   9   7    8.00    0.87
   0   9   7    8.11    0.85
   0   9  -7    9.12    0.94
   0   9  -7    7.75    0.83
   0   9   7    6.67    0.85
  -1  -9  -7   10.81    1.90
   1  -9   7   11.09    1.29
  -1  -9  -7   15.09    1.26
   1  -9   7   12.52    1.16
   1  -9   7   13.63    1.88
   1   9   7   13.53    1.16
   1   9   7   12.07    1.14
   1   9   7   12.19    1.79
  -1   9  -7   11.90    1.25
  -1   9  -7    9.82    1.91
   1   9   7   11.34    1.17
  -1   9  -7   14.25    1.31
  -1   9  -7   10.89    1.20
  -1   9  -7   12.35    1.29
  -2  -9  -7   12.59    1.61
  -2  -9  -7   13.49    1.37
   2  -9   7   10.58    1.15
  -2   9  -7   11.86    1.23
   2   9   7   13.01    1.08
  -2   9  -7   11.66    1.66
   2   9   7   13.93    1.11
  -2   9  -7   13.44    2.42
  -2   9  -7   11.53    1.37
   2   9   7   11.41    1.24
  -3  -9  -7   17.25    1.62
   3  -9   7   12.77    1.36
   3  -9   7   12.86    1.59
  -3   9  -7   16.66    1.56
   3   9   7   13.38    1.48
  -3   9  -7   15.87    1.71
   4  -9   7    3.03    0.54
  -4  -9  -7    2.30    0.86
   4  -9   7    2.05    0.65
  -4  -9  -7    4.49    0.83
  -4   9  -7    2.39    0.88
  -4   9  -7    2.59    0.71
  -4 -10   7    0.97    0.43
  -4 -10   7    0.96    0.75
  -4  10   7    1.05    0.55
  -3 -10   7    0.17    0.54
  -3 -10   7    0.25    0.32
   3 -10  -7    0.52    0.44
  -3  10   7    0.30    0.41
   3  10  -7    0.48    0.34
   2 -10  -7   16.57    1.85
  -2 -10   7   20.79    1.74
   2 -10  -7   17.82    1.80
  -2 -10   7   14.27    1.91
  -2  10   7   20.45    1.80
  -2  10   7   18.08    1.98
   2  10  -7   21.09    1.75
  -1 -10   7    0.44    0.43
   1 -10  -7   -0.05    0.42
   1 -10  -7    0.03    0.30
  -1 -10   7    0.34    0.24
  -1  10   7    0.30    1.18
  -1  10   7    0.67    0.35
   1  10  -7    0.10    0.32
  -1  10   7    0.00    0.28
   0 -10  -7   27.53    2.21
   0 -10  -7   21.82    3.25
   0 -10   7   27.97    2.25
   0 -10   7   23.85    2.93
   0 -10  -7   24.98    2.37
   0 -10   7   26.07    2.41
   0  10   7   27.85    3.10
   0  10  -7   24.21    2.26
   0  10  -7   23.31    3.78
   0  10   7   23.61    2.30
   0  10   7   25.16    2.29
   0  10  -7   25.77    2.36
   0  10  -7   26.77    2.35
   1 -10   7   36.67    3.25
   1 -10   7   32.34    3.50
   1 -10   7   35.56    3.85
  -1 -10  -7   40.42    4.35
  -1 -10  -7   43.17    3.40
   1  10   7   36.62    4.18
   1  10   7   36.36    3.27
   1  10   7   39.68    3.26
  -1  10  -7   37.48    3.34
  -1  10  -7   39.22    4.63
   1  10   7   38.86    3.25
  -1  10  -7   37.71    3.32
  -2 -10  -7    0.35    0.57
   2 -10   7    0.21    0.23
   2 -10   7    0.36    0.37
  -2 -10  -7    0.55    0.54
  -2  10  -7    0.48    0.47
  -2  10  -7    0.58    0.50
  -2  10  -7    0.63    0.40
   2  10   7    0.79    0.17
   2  10   7    0.64    0.33
   3 -10   7    9.17    1.33
  -3 -10  -7   12.37    1.36
   3 -10   7    8.92    1.05
  -3  10  -7   11.14    1.34
  -3  10  -7   12.21    1.52
  -4 -10  -7   -0.51    0.85
   4 -10   7   -0.41    0.60
  -4 -10  -7   -0.52    0.74
  -4  10  -7    0.81    0.74
  -4  10  -7   -0.31    0.94
  -4 -11   7    6.17    0.92
  -4  11   7    4.78    0.83
   3 -11  -7    1.65    0.58
  -3 -11   7    2.68    0.50
  -3 -11   7    3.42    0.80
   3  11  -7    2.50    0.50
  -3  11   7    2.24    0.57
  -2 -11   7    5.90    1.09
   2 -11  -7    3.35    0.81
   2 -11  -7    4.92    0.92
  -2  11   7    5.15    0.89
   2  11  -7    4.44    0.73
  -2  11   7    4.43    0.69
   1 -11  -7   27.69    2.55
   1 -11  -7   23.83    2.57
  -1 -11   7   31.69    2.47
  -1  11   7   27.51    2.54
   1  11  -7   28.62    2.52
   0 -11   7    4.87    0.85
   0 -11  -7    4.33    0.46
   0 -11  -7    4.67    0.85
   0 -11   7    4.41    0.54
   0 -11  -7    2.75    0.66
   0 -11   7    4.31    1.74
   0  11   7    4.24    0.64
   0  11   7    2.69    0.54
   0  11  -7    3.98    0.70
   0  11  -7    3.29    0.51
   0  11   7    2.66    1.48
   0  11   7    2.97    0.58
   1 -11   7   10.22    1.06
  -1 -11  -7   12.49    1.26
   1 -11   7   10.74    1.92
  -1 -11  -7   12.88    1.32
  -1 -11  -7    7.38    2.63
   1 -11   7    9.97    1.27
  -1  11  -7    5.47    2.51
  -1  11  -7   14.35    1.32
   1  11   7   11.17    1.13
   1  11   7   11.14    1.08
  -1  11  -7   10.62    1.24
  -1  11  -7    9.71    1.33
   2 -11   7   14.63    1.71
  -2 -11  -7   19.37    1.73
   2 -11   7   13.90    1.47
  -2  11  -7   19.34    1.73
  -3 -11  -7   -0.20    0.62
   3 -11   7    0.56    0.52
  -3 -11  -7   -0.72    0.72
  -3  11  -7    1.11    0.59
  -3  11  -7   -0.47    0.73
  -3 -12   7    5.87    1.30
   3 -12  -7    3.58    0.80
  -3 -12   7    5.12    0.79
  -3  12   7    5.51    0.85
   3  12  -7    5.78    0.94
  -2 -12   7    8.59    0.94
   2 -12  -7    7.47    1.19
   2 -12  -7    6.87    1.13
  -2  12   7   10.07    1.14
  -1 -12   7    6.41    1.03
  -1 -12   7    5.72    0.67
   1 -12  -7    4.18    0.76
   1 -12  -7    4.35    0.89
   1  12  -7    4.41    0.68
  -1  12   7    3.64    0.62
   0 -12   7   19.84    1.95
   0 -12   7   21.44    1.73
   0 -12  -7   16.77    1.89
   0  12  -7   18.17    1.78
   0  12   7   18.30    1.79
   0  12  -7   18.95    1.88
   1 -12   7   15.29    1.46
   1 -12   7   14.00    1.68
  -1 -12  -7   16.97    1.71
   1  12   7   16.65    1.49
  -1  12  -7   18.17    1.70
  -1  12  -7   15.10    1.66
   2 -12   7    0.73    0.37
  -2 -12  -7    0.62    0.56
   2 -12   7    1.34    0.54
  -2 -12  -7    0.90    0.69
  -2  12  -7    0.02    0.55
  -2  12  -7    0.80    0.68
   3 -12   7    0.90    0.54
  -3 -12  -7    1.23    0.72
  -3 -12  -7    1.19    0.88
  -3  12  -7    2.23    0.76
  -3  12  -7    0.62    0.88
   3 -13  -7    1.45    0.68
  -3 -13   7    1.74    0.49
  -3 -13   7    2.64    0.84
  -3  13   7    2.25    0.75
  -2 -13   7    1.67    0.65
  -2 -13   7    1.79    0.42
   2 -13  -7    2.06    0.60
   2 -13  -7    2.35    0.67
   2  13  -7    1.41    0.49
  -2  13   7    1.98    0.55
  -1 -13   7    3.90    0.66
  -1 -13   7    4.90    1.04
   1 -13  -7    3.03    0.69
  -1  13   7    3.05    0.60
   1  13  -7    2.84    0.57
   0 -13  -7    0.39    0.50
   0 -13  -7    0.75    0.70
   0 -13   7    0.23    0.47
   0 -13   7    0.07    0.28
   0  13   7    0.73    0.51
   0  13  -7    0.81    0.45
   0  13  -7    0.24    0.43
   1 -13   7    3.61    0.61
   1 -13   7    4.03    0.77
  -1 -13  -7    3.77    0.75
  -1  13  -7    3.48    0.74
   1  13   7    4.98    0.71
  -1  13  -7    4.28    0.75
  -2 -13  -7    2.84    0.88
   2 -13   7    1.09    0.59
  -2 -13  -7    1.75    0.68
  -2  13  -7    1.33    0.62
  -2  13  -7    0.99    0.78
   2 -14  -7    1.46    0.68
  -2 -14   7    2.59    0.84
  -2 -14   7    1.84    0.46
   2 -14  -7    1.65    0.69
   2  14  -7    0.69    0.57
  -2  14   7    1.14    0.64
   1 -14  -7   -0.40    0.54
  -1 -14   7   -0.08    0.52
  -1 -14   7    0.29    0.35
   1 -14  -7   -0.26    0.53
   1  14  -7    0.42    0.55
  -1  14   7    0.24    0.49
   0 -14   7    0.72    0.61
   0 -14  -7    1.62    0.66
   0 -14  -7    0.41    0.59
   0 -14   7    1.47    0.61
   0  14  -7    1.43    0.62
   0  14   7    1.26    0.47
  -1 -14  -7    1.76    0.77
   1 -14   7    0.67    0.52
  -1  14  -7    1.60    0.74
  -1  14  -7    2.24    0.98
   0 -15   7    0.43    0.61
   0 -15  -7    0.41    0.71
   0 -15  -7    0.99    0.77
   0  15   7    1.00    0.54
   0  15  -7    0.50    0.71
  -6   0   8    0.68    0.68
  -6   0   8    0.84    0.85
  -6   0   8    0.30    0.49
  -6   0   8    0.33    0.62
  -5   0   8    0.62    0.39
  -5   0   8    0.49    0.35
  -5   0   8    0.13    0.41
  -4   0   8    2.42    0.40
  -4   0   8    2.12    0.41
  -4   0   8    2.69    0.53
  -4   0   8    2.04    0.45
  -4   0   8    2.70    0.41
   3   0  -8   10.56    1.12
  -3   0   8   10.54    1.01
  -3   0   8    9.46    1.05
  -3   0   8   12.05    1.08
   3   0  -8    9.93    1.10
  -3   0   8   11.19    1.02
   2   0  -8   -0.13    0.43
   2   0  -8    0.54    0.51
  -2   0   8    0.54    0.21
  -2   0   8    0.42    0.18
   2   0  -8    0.43    0.18
   2   0  -8    0.30    0.25
  -2   0   8    0.43    0.16
  -2   0   8    0.47    0.15
  -1   0   8    5.22    0.56
   1   0  -8    4.48    0.59
   1   0  -8    4.86    0.55
  -1   0   8    5.56    0.55
  -1   0   8    5.27    0.52
   1   0  -8    5.00    0.58
   0   0   8    8.99    0.86
   0   0   8   11.18    0.89
   0   0  -8   10.10    0.88
   0   0   8    7.66    0.85
   0   0  -8    8.23    0.88
   0   0  -8    7.53    1.27
  -1   0  -8    0.98    0.23
  -1   0  -8    1.10    0.67
   1   0   8    1.66    0.29
   1   0   8    1.33    0.27
  -1   0  -8    1.14    1.04
  -1   0  -8    0.91    0.29
  -1   0  -8    1.49    0.31
  -1   0  -8    1.34    0.30
  -2   0  -8    0.27    0.30
  -2   0  -8    0.30    0.93
  -2   0  -8    0.41    0.37
   2   0   8    0.40    0.27
  -2   0  -8   -0.59    0.78
  -2   0  -8    0.27    0.35
  -2   0  -8    0.27    0.20
   2   0   8    0.29    0.20
   2   0   8    0.11    0.19
   3   0   8   38.83    3.82
  -3   0  -8   47.73    4.47
   3   0   8   40.68    3.73
  -3   0  -8   46.53    3.87
  -3   0  -8   46.83    4.37
  -3   0  -8   45.55    4.00
  -3   0  -8   45.02    3.75
  -4   0  -8   29.34    2.54
   4   0   8   23.74    2.41
  -4   0  -8   26.30    2.30
   5   0   8    0.16    0.44
  -5   0  -8    1.07    0.77
  -6  -1   8   10.64    1.58
  -6  -1   8   11.60    1.43
  -6  -1   8   12.48    1.43
  -6   1   8   11.48    1.47
  -6   1   8   11.93    1.50
  -6   1   8    9.21    1.28
  -6   1   8   10.81    1.59
  -5  -1   8   -0.19    0.39
  -5  -1   8    0.10    0.33
  -5  -1   8    0.01    0.31
  -5   1   8   -0.09    0.43
  -5   1   8    0.35    0.34
  -5   1   8   -0.49    0.38
  -4  -1   8    1.83    0.46
  -4  -1   8    3.29    0.52
  -4  -1   8    3.33    0.55
  -4  -1   8    2.76    0.54
  -4  -1   8    2.64    0.55
  -4  -1   8    2.58    0.40
  -4   1   8    3.75    0.51
  -4   1   8    2.70    0.45
  -4   1   8    2.00    0.51
  -4   1   8    2.79    0.53
  -4   1   8    2.77    0.54
  -3  -1   8    5.96    0.69
  -3  -1   8    6.79    0.76
   3  -1  -8    6.65    0.75
  -3  -1   8    6.21    0.69
   3  -1  -8    5.77    0.77
  -3  -1   8    7.37    0.65
  -3   1   8    5.17    0.66
  -3   1   8    6.77    0.69
  -3   1   8    7.06    0.76
  -3   1   8    5.59    0.72
   3   1  -8    5.11    0.96
   3   1  -8    5.92    0.76
  -3   1   8    6.86    0.68
   2  -1  -8    3.09    0.46
  -2  -1   8    3.57    0.46
   2  -1  -8    3.64    0.53
  -2  -1   8    3.74    0.39
  -2  -1   8    3.36    0.49
  -2  -1   8    3.90    0.56
   2  -1  -8    4.42    0.64
   2  -1  -8    3.09    0.56
  -2   1   8    4.32    0.44
   2   1  -8    2.89    0.41
  -2   1   8    2.87    0.38
  -2   1   8    4.02    0.39
   2   1  -8    2.83    0.52
   2   1  -8    4.30    0.66
  -2   1   8    3.58    0.44
  -2   1   8    3.63    0.50
   1  -1  -8   15.09    1.57
  -1  -1   8   15.62    1.26
  -1  -1   8   14.41    1.27
   1  -1  -8   11.27    1.38
  -1  -1   8   13.29    1.23
   1  -1  -8   14.49    1.27
  -1  -1   8   13.90    1.46
   1  -1  -8   13.44    1.30
  -1   1   8   13.79    1.27
   1   1  -8   12.23    1.23
  -1   1   8   15.19    1.26
   1   1  -8   13.51    1.28
  -1   1   8   15.58    1.26
   1   1  -8   14.04    1.29
   1   1  -8   15.18    1.24
   0  -1   8   12.87    1.12
   0  -1  -8   12.76    1.55
   0  -1   8   11.31    1.10
   0  -1  -8   10.34    1.48
   0  -1  -8   11.01    1.12
   0  -1   8   14.15    1.51
   0  -1  -8   12.58    1.13
   0   1  -8   13.42    1.11
   0   1  -8   11.78    1.50
   0   1   8   11.45    1.10
   0   1   8   12.95    1.12
   0   1  -8   11.24    1.12
  -1  -1  -8    0.41    0.19
   1  -1   8    0.38    0.19
   1  -1   8    0.50    0.22
   1  -1   8    0.67    0.20
  -1  -1  -8    0.44    0.25
   1  -1   8    0.60    0.18
  -1  -1  -8    0.61    0.57
  -1  -1  -8    0.72    0.27
  -1  -1  -8    2.41    0.79
   1  -1   8    0.33    0.43
  -1  -1  -8    0.82    0.26
  -1   1  -8    0.54    0.21
  -1   1  -8    0.53    0.27
  -1   1  -8    0.39    0.24
  -1   1  -8    0.44    0.63
   1   1   8    0.62    0.21
  -1   1  -8    0.82    0.29
   1   1   8    0.57    0.16
   1   1   8    0.50    0.22
  -2  -1  -8   36.86    3.19
  -2  -1  -8   37.85    3.53
   2  -1   8   34.53    3.11
  -2  -1  -8   37.79    3.14
  -2  -1  -8   39.19    3.63
   2  -1   8   34.00    3.06
   2  -1   8   31.71    3.11
  -2  -1  -8   37.26    3.06
  -2   1  -8   37.30    3.21
  -2   1  -8   37.30    3.14
   2   1   8   31.20    3.12
   2   1   8   32.40    3.11
  -2   1  -8   43.34    3.65
  -2   1  -8   37.71    3.08
   2   1   8   34.91    3.04
  -3  -1  -8   32.24    3.15
  -3  -1  -8   27.21    2.71
   3  -1   8   24.01    2.49
   3  -1   8   26.01    2.43
  -3  -1  -8   30.40    2.57
  -3  -1  -8   32.83    3.33
  -3  -1  -8   28.47    2.41
   3   1   8   24.43    2.50
  -3   1  -8   29.20    2.44
  -3   1  -8   30.13    2.74
  -3   1  -8   30.07    2.58
  -3   1  -8   26.37    3.28
   3   1   8   27.12    2.40
  -3   1  -8   29.54    3.23
  -4  -1  -8    6.73    0.67
  -4  -1  -8    6.15    1.06
   4  -1   8    4.97    0.82
   4   1   8    5.60    0.83
  -4   1  -8    6.71    1.05
  -4   1  -8    5.98    0.76
   5  -1   8   10.09    1.27
  -5   1  -8   12.88    1.63
   5   1   8    8.76    1.28
  -6  -2   8   -0.41    0.68
  -6  -2   8    1.60    0.57
  -6   2   8    0.52    0.67
  -6   2   8    0.86    0.73
  -6   2   8    1.83    0.58
  -6   2   8    1.05    0.70
  -5  -2   8   19.04    1.84
  -5  -2   8   17.72    1.71
  -5   2   8   19.82    1.90
  -4  -2   8    6.91    0.79
  -4  -2   8    6.42    0.87
  -4  -2   8    6.15    0.70
  -4  -2   8    7.05    0.85
  -4   2   8    6.17    0.94
  -4   2   8    5.99    0.91
  -4   2   8    6.29    0.80
  -4   2   8    7.84    0.76
  -4   2   8    7.87    0.88
  -3  -2   8    3.74    0.53
   3  -2  -8    3.91    0.61
  -3  -2   8    3.85    0.40
  -3  -2   8    3.93    0.60
   3  -2  -8    2.92    0.47
  -3  -2   8    3.45    0.57
  -3  -2   8    3.72    0.54
  -3   2   8    3.05    0.46
  -3   2   8    3.13    0.48
  -3   2   8    4.65    0.57
   3   2  -8    3.25    0.57
  -3   2   8    3.15    0.53
   3   2  -8    3.25    0.66
   2  -2  -8   15.20    1.52
  -2  -2   8   13.95    1.47
  -2  -2   8   13.91    1.31
   2  -2  -8   12.03    1.32
   2  -2  -8   12.99    1.52
  -2  -2   8   14.78    1.25
  -2  -2   8   14.84    1.33
  -2   2   8   16.32    1.32
  -2   2   8   14.14    1.34
  -2   2   8   16.68    1.31
   2   2  -8   15.24    1.60
  -2   2   8   13.19    1.25
   2   2  -8   14.25    1.36
  -2   2   8   15.89    1.27
  -1  -2   8   78.33    6.58
  -1  -2   8   78.11    6.72
  -1  -2   8   81.77    6.57
   1  -2  -8   81.64    6.58
   1  -2  -8   72.54    6.58
   1  -2  -8   79.66    6.76
  -1  -2   8   68.25    6.54
   1  -2  -8   72.04    6.59
  -1   2   8   89.83    6.57
   1   2  -8   73.63    6.56
   1   2  -8   72.03    6.58
   1   2  -8   79.33    6.59
   1   2  -8   85.99    6.55
  -1   2   8   78.16    6.58
   0  -2  -8    8.16    0.80
   0  -2   8    8.68    0.77
   0  -2   8    6.78    0.75
   0  -2  -8    7.71    0.78
   0  -2   8    7.25    1.00
   0  -2   8    6.90    0.73
   0  -2   8    6.93    0.75
   0  -2  -8    7.46    1.27
   0  -2  -8    8.89    0.83
   0  -2  -8    7.30    0.69
   0  -2  -8    8.77    1.29
   0   2  -8    8.01    0.75
   0   2   8    7.28    0.86
   0   2  -8    9.49    0.82
   0   2   8    7.87    0.77
   0   2  -8    7.78    1.24
   0   2  -8    7.01    0.78
   0   2   8    8.63    0.78
  -1  -2  -8   48.21    4.12
   1  -2   8   41.88    3.75
   1  -2   8   42.03    3.95
  -1  -2  -8   39.48    3.75
  -1  -2  -8   44.16    3.73
   1  -2   8   37.98    3.74
   1  -2   8   42.53    3.73
  -1  -2  -8   50.46    3.78
  -1   2  -8   50.49    3.82
   1   2   8   41.30    3.76
   1   2   8   41.56    3.75
   1   2   8   44.37    3.71
  -1   2  -8   46.77    4.12
  -1   2  -8   44.03    3.74
  -1   2  -8   44.43    3.76
  -2  -2  -8   69.01    5.63
   2  -2   8   61.89    5.42
  -2  -2  -8   59.29    5.23
  -2  -2  -8   60.90    5.50
   2  -2   8   56.06    5.16
  -2  -2  -8   62.49    5.19
   2  -2   8   56.30    5.12
  -2  -2  -8   63.11    5.11
  -2   2  -8   60.33    5.19
   2   2   8   52.65    5.16
  -2   2  -8   66.43    5.62
  -2   2  -8   66.47    5.26
   2   2   8   57.54    5.09
  -2   2  -8   60.17    5.14
  -3  -2  -8   11.53    1.48
  -3  -2  -8   12.63    1.27
  -3  -2  -8   11.98    1.70
   3  -2   8   10.42    1.10
  -3  -2  -8   11.93    1.03
   3  -2   8   10.11    1.13
  -3  -2  -8    7.11    1.54
  -3   2  -8   13.77    1.45
   3   2   8    9.83    1.16
  -3   2  -8   12.60    1.29
  -3   2  -8   12.97    1.12
  -3   2  -8    9.68    1.69
  -3   2  -8    8.29    1.69
   3   2   8   11.25    1.01
  -3   2  -8   10.98    1.58
   4  -2   8    4.92    0.81
  -4  -2  -8    5.87    1.02
   4   2   8    5.63    0.85
  -4   2  -8    7.30    0.80
  -4   2  -8    6.60    1.07
  -5  -2  -8    2.19    0.86
   5   2   8    3.08    0.61
  -5   2  -8    3.23    0.85
  -5  -3   8    3.90    0.88
  -5  -3   8    3.12    0.56
  -5  -3   8    2.63    0.53
  -5   3   8    2.95    0.63
  -5   3   8    4.14    0.69
  -4  -3   8   42.50    3.27
  -4  -3   8   38.26    3.36
  -4  -3   8   36.25    3.28
  -4  -3   8   33.98    3.36
  -4  -3   8   38.93    3.42
  -4   3   8   38.96    3.42
  -4   3   8   40.26    3.34
   4   3  -8   38.71    3.39
  -4   3   8   34.06    3.37
  -4   3   8   43.11    3.42
  -3  -3   8   35.67    3.39
  -3  -3   8   43.64    3.39
   3  -3  -8   42.82    3.50
  -3  -3   8   38.99    3.59
   3  -3  -8   40.49    3.48
  -3  -3   8   36.24    3.47
  -3  -3   8   42.32    3.51
  -3  -3   8   42.37    3.48
  -3   3   8   42.92    3.49
  -3   3   8   40.50    3.44
   3   3  -8   40.86    3.50
  -3   3   8   40.29    3.47
   3   3  -8   40.11    3.63
  -3   3   8   37.26    3.50
  -2  -3   8   54.90    4.69
  -2  -3   8   50.03    4.68
   2  -3  -8   53.30    4.81
   2  -3  -8   53.59    4.82
  -2  -3   8   52.75    4.83
  -2   3   8   60.87    4.70
   2   3  -8   54.54    4.89
  -2   3   8   62.11    4.67
  -2   3   8   53.32    4.70
   2   3  -8   54.98    4.71
  -1  -3   8   32.78    2.86
   1  -3  -8   34.08    2.89
  -1  -3   8   31.55    3.04
   1  -3  -8   29.30    2.84
   1  -3  -8   35.27    3.11
   1  -3  -8   32.61    2.89
  -1  -3   8   35.56    2.86
   1   3  -8   34.41    2.81
   1   3  -8   34.17    2.88
   1   3  -8   34.56    3.33
  -1   3   8   37.97    2.87
   1   3  -8   29.53    2.87
   1   3  -8   31.96    2.87
  -1   3   8   33.26    2.87
   0  -3  -8  145.78   11.74
   0  -3  -8  119.83   11.45
   0  -3  -8  152.14   11.51
   0  -3   8  120.05   11.49
   0  -3  -8  131.61   11.50
   0  -3   8  133.46   11.67
   0  -3   8  143.38   11.49
   0  -3  -8  143.23   11.74
   0  -3   8  134.47   11.49
   0   3  -8  144.57   11.74
   0   3  -8  136.68   11.47
   0   3   8  130.76   11.49
   0   3   8  131.77   11.49
   0   3   8  135.39   11.48
   0   3  -8  155.25   11.51
   0   3  -8  134.28   11.50
  -1  -3  -8   39.90    3.31
   1  -3   8   39.26    3.33
   1  -3   8   34.94    3.35
  -1  -3  -8   35.30    3.32
   1  -3   8   39.29    3.31
   1  -3   8   39.72    3.57
  -1  -3  -8   43.08    3.73
  -1  -3  -8   36.52    3.34
   1   3   8   38.98    3.35
  -1   3  -8   40.99    3.76
  -1   3  -8   39.26    3.34
   1   3   8   41.35    3.29
   1   3   8   37.19    3.33
  -1   3  -8   39.67    3.33
  -2  -3  -8    7.89    1.34
  -2  -3  -8    6.54    1.28
  -2  -3  -8    6.46    0.95
  -2  -3  -8    9.02    0.93
  -2  -3  -8    7.31    0.69
   2  -3   8    5.48    0.79
  -2  -3  -8    7.47    0.84
   2  -3   8    6.83    0.77
  -2  -3  -8    6.23    0.84
   2  -3   8    7.67    1.07
   2  -3   8    6.24    0.73
  -2   3  -8    6.82    0.76
  -2   3  -8    5.84    1.29
   2   3   8    6.51    0.64
   2   3   8    6.25    0.76
   2   3   8    6.51    0.83
  -2   3  -8    6.96    0.84
  -2   3  -8    7.45    0.85
  -2   3  -8    8.22    1.06
  -3  -3  -8   14.29    2.39
  -3  -3  -8   13.24    1.58
  -3  -3  -8   14.87    1.77
  -3  -3  -8   15.53    1.56
   3  -3   8   14.07    1.44
  -3  -3  -8   17.92    2.63
   3  -3   8   14.16    1.43
  -3  -3  -8   14.89    1.41
   3   3   8   15.29    1.32
   3   3   8   14.27    1.48
  -3   3  -8   17.51    1.44
  -3   3  -8   18.10    1.66
  -3   3  -8   15.93    1.58
  -3   3  -8   15.99    2.15
   4  -3   8    4.36    0.71
  -4  -3  -8    4.65    1.07
  -4  -3  -8    3.86    0.73
   4   3   8    4.55    0.76
  -4   3  -8    5.68    1.02
  -4   3  -8    5.13    0.75
  -5  -3  -8   -0.49    0.69
  -5  -3  -8   -0.11    0.76
   5  -3   8    1.26    0.52
   5   3   8    0.06    0.45
  -5   3  -8    0.27    0.57
  -5   3  -8    0.47    0.75
  -5  -4   8   25.13    2.57
  -5  -4   8   29.38    2.67
  -5   4   8   29.88    2.50
  -5   4   8   26.00    2.60
  -4  -4   8   10.02    1.37
  -4  -4   8   10.68    1.16
  -4  -4   8    7.87    1.17
  -4  -4   8   10.73    1.09
  -4   4   8    8.50    1.09
  -4   4   8   11.02    1.22
  -4   4   8   11.00    0.99
   4   4  -8    8.56    1.22
  -3  -4   8   -0.13    0.25
  -3  -4   8    0.08    0.53
  -3  -4   8   -0.03    0.22
  -3  -4   8   -0.03    0.28
   3  -4  -8   -0.32    0.26
   3  -4  -8   -0.24    0.46
   3  -4  -8   -0.40    0.45
   3   4  -8   -0.11    0.26
  -3   4   8   -0.27    0.31
  -3   4   8   -0.40    0.29
   3   4  -8    0.30    0.70
  -3   4   8   -0.32    0.25
  -3   4   8    0.12    0.18
   2  -4  -8   35.65    3.54
  -2  -4   8   41.27    3.71
   2  -4  -8   41.24    3.71
  -2  -4   8   41.31    3.53
   2  -4  -8   39.74    3.69
  -2  -4   8   39.30    3.52
  -2   4   8   46.19    3.50
   2   4  -8   41.61    3.55
  -2   4   8   46.19    3.54
  -2   4   8   37.38    3.54
   2   4  -8   42.29    3.79
   1  -4  -8  109.75    9.19
  -1  -4   8  101.88    8.98
   1  -4  -8  105.39    9.01
  -1  -4   8  108.96    8.97
  -1  -4   8   98.07    9.14
   1   4  -8  104.33    9.00
   1   4  -8  104.16    9.00
  -1   4   8  114.12    8.97
   1   4  -8  105.97    8.92
  -1   4   8  102.09    8.99
  -1   4   8  115.83    8.99
   1   4  -8  110.06    9.24
   0  -4  -8   22.63    1.89
   0  -4   8   19.88    1.86
   0  -4   8   21.08    1.84
   0  -4  -8   22.18    2.45
   0  -4   8   21.42    1.84
   0  -4   8   20.43    2.08
   0   4  -8   20.77    1.82
   0   4  -8   20.63    1.87
   0   4   8   19.09    1.83
   0   4   8   20.59    1.83
   0   4   8   20.70    1.84
   0   4  -8   21.54    1.87
   0   4  -8   22.23    2.32
  -1  -4  -8  173.86   14.66
   1  -4   8  175.23   14.68
  -1  -4  -8  190.69   14.99
   1  -4   8  172.40   14.67
  -1  -4  -8  169.81   14.68
  -1   4  -8  187.20   14.99
  -1   4  -8  177.67   14.69
   1   4   8  168.46   14.69
   1   4   8  154.09   14.67
   1   4   8  175.72   14.64
  -1   4  -8  181.32   14.69
   2  -4   8   37.84    3.27
  -2  -4  -8   37.31    3.33
  -2  -4  -8   36.21    3.38
   2  -4   8   38.37    3.29
  -2  -4  -8   46.69    3.99
   2  -4   8   32.51    3.34
  -2  -4  -8   40.61    3.81
   2  -4   8   39.79    3.61
  -2   4  -8   38.39    3.88
  -2   4  -8   38.26    3.33
   2   4   8   34.25    3.29
  -2   4  -8   39.91    3.29
   2   4   8   36.40    3.20
   2   4   8   35.48    3.32
  -2   4  -8   43.86    3.31
  -3  -4  -8    0.24    0.62
   3  -4   8    0.91    0.37
  -3  -4  -8    1.65    1.36
   3  -4   8    0.67    0.35
  -3  -4  -8    0.65    0.41
  -3  -4  -8    0.68    0.44
   3  -4   8    0.65    0.28
  -3   4  -8    1.20    0.57
   3   4   8    0.97    0.33
  -3   4  -8    1.54    1.41
  -3   4  -8    0.81    0.46
  -3   4  -8    0.72    0.34
  -4  -4  -8    0.07    0.54
  -4  -4  -8    0.24    0.50
   4  -4   8    0.42    0.35
  -4   4  -8    0.30    0.52
   4   4   8    0.38    0.38
  -4   4  -8    0.71    0.41
  -5  -4  -8    2.06    0.74
   5  -4   8    3.16    0.62
  -5  -4  -8    2.02    0.84
   5   4   8    1.73    0.57
  -5   4  -8    0.98    0.77
  -5   4  -8    3.16    0.71
  -5  -5   8    0.59    0.55
  -5  -5   8    0.55    0.42
  -5   5   8    0.01    0.53
  -4  -5   8    9.72    1.11
  -4  -5   8    8.46    0.98
  -4  -5   8    7.77    0.94
   4   5  -8    8.09    0.95
  -4   5   8    6.64    0.96
  -4   5   8    9.74    1.14
  -4   5   8    8.78    0.87
   3  -5  -8   10.76    1.43
   3  -5  -8   11.42    1.41
   3  -5  -8   11.00    1.26
  -3  -5   8   11.75    1.22
  -3  -5   8   12.32    1.59
  -3  -5   8   13.05    1.22
   3   5  -8   10.72    1.79
  -3   5   8   14.79    1.29
  -3   5   8   14.59    1.15
   3   5  -8   11.94    1.22
  -2  -5   8   35.09    3.05
  -2  -5   8   35.35    3.29
   2  -5  -8   30.28    3.08
  -2  -5   8   33.14    3.05
   2  -5  -8   33.80    3.28
   2   5  -8   36.90    3.41
   2   5  -8   36.21    3.08
  -2   5   8   41.00    3.02
  -2   5   8   38.59    3.08
  -2   5   8   33.25    3.07
  -1  -5   8    6.52    0.71
  -1  -5   8    7.14    0.69
   1  -5  -8    5.13    0.97
  -1  -5   8    7.39    1.06
   1  -5  -8    7.13    0.80
   1  -5  -8    6.21    0.64
   1  -5  -8    5.93    0.65
  -1   5   8    8.03    1.13
   1   5  -8    6.46    1.07
  -1   5   8    7.32    0.70
   1   5  -8    6.49    0.74
  -1   5   8    7.08    0.66
   1   5  -8    7.68    0.80
  -1   5   8    6.55    0.71
  -1   5   8    5.71    0.60
   0  -5   8  127.49   11.17
   0  -5   8  127.74   11.35
   0  -5   8  127.99   11.14
   0  -5  -8  146.55   11.18
   0  -5  -8  138.28   11.44
   0  -5   8  136.50   11.14
   0   5  -8  135.79   11.16
   0   5   8  135.11   11.15
   0   5  -8  132.34   11.15
   0   5   8  119.86   11.13
   0   5  -8  131.66   11.12
   0   5   8  132.23   11.14
  -1  -5  -8    9.07    0.91
  -1  -5  -8   10.47    1.48
  -1  -5  -8    9.05    0.96
  -1  -5  -8    8.34    0.89
   1  -5   8    7.28    0.83
   1  -5   8    8.53    1.33
   1  -5   8    6.76    0.87
   1  -5   8    7.76    0.83
   1   5   8    8.99    1.44
  -1   5  -8    7.88    0.88
   1   5   8    7.45    0.84
   1   5   8    8.20    0.76
   1   5   8    7.04    0.81
  -1   5  -8    7.80    1.43
  -1   5  -8    7.30    0.87
  -1   5  -8    9.37    0.90
  -2  -5  -8   14.28    1.42
   2  -5   8   12.25    1.41
  -2  -5  -8   17.31    2.27
   2  -5   8   14.46    1.33
   2  -5   8   13.07    1.79
   2  -5   8   14.49    1.35
  -2   5  -8   15.19    1.37
   2   5   8   13.12    1.22
  -2   5  -8   16.72    2.40
   2   5   8   13.15    1.41
   2   5   8   12.73    1.34
  -2   5  -8   17.45    1.39
  -2   5  -8   13.89    1.40
  -3  -5  -8    9.12    1.91
   3  -5   8    8.91    1.21
  -3  -5  -8   10.94    1.20
  -3  -5  -8   11.79    1.28
   3  -5   8    9.37    1.04
  -3   5  -8   11.36    1.12
  -3   5  -8   10.84    1.32
  -3   5  -8   10.42    1.25
   3   5   8   10.01    1.11
  -4  -5  -8    9.31    1.35
   4  -5   8    7.79    1.01
  -4  -5  -8   10.82    1.25
  -4   5  -8   10.05    1.36
   4   5   8    7.61    1.08
  -5  -5  -8    1.61    0.91
  -5  -5  -8    2.91    0.88
   5  -5   8    3.22    0.65
  -5   5  -8    2.94    0.76
   5   5   8    2.75    0.73
  -5   5  -8    1.10    0.89
  -5  -6   8    3.73    0.81
  -5  -6   8    4.59    0.79
  -5   6   8    4.80    0.78
  -4  -6   8    0.54    0.36
  -4  -6   8    0.59    0.33
  -4  -6   8    0.62    0.53
  -4   6   8    0.62    0.54
   4   6  -8    0.13    0.33
  -4   6   8    0.89    0.40
  -4   6   8    1.16    0.26
  -3  -6   8    2.17    0.40
  -3  -6   8    3.85    0.73
   3  -6  -8    2.44    0.48
  -3  -6   8    2.82    0.40
   3  -6  -8    1.81    0.73
  -3  -6   8    2.50    0.84
  -3   6   8    2.84    0.39
  -3   6   8    2.17    0.34
   3   6  -8    1.93    0.39
   2  -6  -8    2.67    0.80
   2  -6  -8    3.11    0.50
  -2  -6   8    4.16    0.54
   2  -6  -8    2.88    0.48
  -2  -6   8    4.13    0.51
  -2   6   8    2.23    0.69
  -2   6   8    3.06    0.47
  -2   6   8    3.11    0.56
   2   6  -8    3.93    0.54
   2   6  -8    2.97    0.69
  -2   6   8    3.07    0.40
  -1  -6   8   10.01    0.90
  -1  -6   8    8.93    1.29
   1  -6  -8    9.41    0.89
  -1  -6   8    7.83    0.91
   1  -6  -8    9.16    1.00
   1  -6  -8    8.69    0.84
   1  -6  -8    7.48    1.24
  -1   6   8    8.80    1.40
  -1   6   8    9.46    0.93
   1   6  -8    9.60    0.95
  -1   6   8    9.52    0.85
  -1   6   8    8.28    0.84
   1   6  -8   10.30    1.03
  -1   6   8   10.07    0.94
   1   6  -8    8.73    1.37
   0  -6  -8   25.77    2.70
   0  -6   8   24.21    2.16
   0  -6   8   21.80    2.12
   0  -6   8   22.53    2.41
   0  -6   8   25.48    2.11
   0  -6  -8   28.09    2.19
   0   6  -8   20.79    2.08
   0   6  -8   23.77    2.14
   0   6  -8   24.01    2.09
   0   6   8   21.68    2.09
   0   6  -8   26.19    2.76
   0   6   8   23.78    2.54
   0   6  -8   25.45    2.15
   0   6   8   25.48    2.11
   0   6   8   24.88    2.13
  -1  -6  -8  122.74    8.85
   1  -6   8  107.66    8.79
   1  -6   8  102.12    8.80
  -1  -6  -8  101.16    9.85
   1  -6   8   95.33    9.04
   1   6   8  102.73    8.79
   1   6   8  105.93    9.11
   1   6   8  102.96    8.82
  -1   6  -8  109.16    8.82
  -1   6  -8   99.80    8.80
  -1   6  -8  112.03    8.80
   1   6   8   90.36    8.79
  -1   6  -8   99.51    9.61
   2  -6   8    1.77    0.76
   2  -6   8    2.74    0.63
  -2  -6  -8    2.84    0.54
  -2  -6  -8    3.25    0.58
  -2  -6  -8    3.40    0.70
  -2  -6  -8    1.94    1.22
   2  -6   8    3.05    0.49
  -2   6  -8    3.41    0.71
  -2   6  -8    3.52    0.68
  -2   6  -8    0.91    1.34
   2   6   8    2.97    0.35
   2   6   8    2.57    0.45
  -2   6  -8    3.70    0.65
   2   6   8    5.78    1.60
  -2   6  -8    2.67    0.46
  -3  -6  -8   10.40    1.60
   3  -6   8    7.20    1.12
  -3  -6  -8   10.74    1.24
   3   6   8    8.90    1.10
  -3   6  -8    8.38    1.21
  -3   6  -8    9.95    1.08
   4  -6   8    9.11    1.15
  -4  -6  -8   10.55    1.52
  -4  -6  -8   12.54    1.41
  -4   6  -8   10.88    1.28
   4   6   8   10.83    1.26
  -4   6  -8   10.56    1.52
   5  -6   8    2.53    0.65
  -5  -6  -8    2.09    0.82
  -5  -6  -8    3.13    1.04
   5   6   8    3.95    0.77
  -5   6  -8    2.02    0.81
  -5   6  -8    3.16    1.04
  -5  -7   8    0.66    0.46
  -5  -7   8    0.48    0.69
  -5   7   8    0.33    0.55
  -4  -7   8    4.61    0.73
  -4   7   8    5.51    0.56
  -4   7   8    3.23    0.65
   4   7  -8    4.41    0.75
  -3  -7   8    2.31    0.40
  -3  -7   8    1.97    0.42
  -3  -7   8    3.00    0.57
   3  -7  -8    1.64    0.47
   3   7  -8    1.95    0.39
  -3   7   8    1.74    0.34
  -3   7   8    2.59    0.47
   2  -7  -8    1.10    0.30
   2  -7  -8    0.91    0.39
  -2  -7   8    2.17    0.46
  -2  -7   8    1.12    0.27
  -2  -7   8    1.35    0.32
   2  -7  -8    1.55    0.89
  -2  -7   8    0.92    0.72
  -2   7   8    0.70    0.53
  -2   7   8    0.50    0.71
   2   7  -8    0.83    0.30
  -2   7   8    1.74    0.28
  -2   7   8    1.34    0.27
   2   7  -8    1.12    0.44
  -1  -7   8    4.76    0.87
  -1  -7   8    4.00    0.57
  -1  -7   8    4.34    0.51
  -1  -7   8    4.74    0.68
   1  -7  -8    3.51    0.67
   1  -7  -8    2.55    0.93
   1  -7  -8    3.77    0.54
   1  -7  -8    3.26    0.42
  -1   7   8    3.89    0.43
   1   7  -8    4.63    0.75
  -1   7   8    3.48    0.57
   1   7  -8    2.63    1.14
   1   7  -8    4.10    0.59
  -1   7   8    3.36    0.85
  -1   7   8    3.32    0.57
  -1   7   8    3.51    0.45
   0  -7   8    4.41    0.64
   0  -7   8    5.04    0.58
   0  -7   8    6.60    1.23
   0  -7   8    5.06    0.69
   0  -7  -8    5.04    0.75
   0  -7  -8    5.06    1.18
   0   7   8    5.06    0.60
   0   7  -8    5.13    0.57
   0   7   8    4.85    0.54
   0   7  -8    4.78    1.34
   0   7  -8    4.19    0.58
   0   7   8    5.33    0.65
   0   7   8    5.52    1.04
   0   7  -8    4.77    0.69
   0   7  -8    4.58    0.69
   1  -7   8    9.92    1.13
  -1  -7  -8   12.78    1.20
   1  -7   8   10.06    1.58
   1  -7   8   11.49    1.05
  -1  -7  -8    7.42    1.59
   1  -7   8   11.13    1.14
  -1   7  -8   10.54    1.13
   1   7   8   10.98    1.00
   1   7   8   10.27    1.05
  -1   7  -8   10.15    1.10
  -1   7  -8   12.48    1.15
  -1   7  -8    9.27    1.78
   1   7   8    9.95    1.12
  -1   7  -8   11.66    1.11
   2  -7   8   50.22    4.90
   2  -7   8   46.30    4.50
  -2  -7  -8   60.22    4.60
  -2  -7  -8   59.40    4.60
  -2  -7  -8   59.40    4.62
  -2  -7  -8   55.77    5.31
  -2   7  -8   54.28    4.56
  -2   7  -8   52.41    5.31
  -2   7  -8   48.65    4.57
   2   7   8   44.83    4.53
   2   7   8   47.83    5.04
   2   7   8   50.52    4.43
  -2   7  -8   57.23    4.53
   2   7   8   50.48    4.44
  -3  -7  -8    1.22    0.55
  -3  -7  -8    1.89    0.59
   3  -7   8    1.64    0.51
   3  -7   8    1.18    0.33
   3   7   8    1.71    0.54
  -3   7  -8    2.05    0.65
  -3   7  -8    1.89    0.77
  -4  -7  -8   12.14    1.43
   4  -7   8    8.72    1.12
  -4  -7  -8    9.77    1.55
  -4   7  -8   11.23    1.55
   4   7   8   10.30    1.25
  -4   7  -8   10.57    1.30
  -5  -8   8    0.75    0.76
  -5  -8   8    1.01    0.51
  -5   8   8    0.12    0.67
  -4  -8   8    1.97    0.45
  -4  -8   8    2.34    0.66
   4   8  -8    1.07    0.43
  -4   8   8    1.39    0.51
  -3  -8   8    3.09    0.53
  -3  -8   8    4.68    0.76
  -3  -8   8    3.88    0.62
   3  -8  -8    3.13    0.60
  -3   8   8    4.74    0.82
   3   8  -8    4.26    0.66
  -3   8   8    3.56    0.59
  -2  -8   8   14.82    1.42
   2  -8  -8   13.41    1.53
  -2  -8   8   14.92    1.43
   2  -8  -8   14.44    1.45
   2   8  -8   12.57    1.79
  -2   8   8   17.38    1.43
   2   8  -8   17.32    1.45
   1  -8  -8    8.41    0.90
   1  -8  -8    9.11    1.54
  -1  -8   8    9.82    1.06
  -1  -8   8   11.59    1.00
   1  -8  -8   10.33    1.15
  -1  -8   8   10.88    1.62
   1  -8  -8   10.03    1.03
   1   8  -8   11.21    1.06
  -1   8   8   10.35    1.06
  -1   8   8   13.67    1.74
  -1   8   8    9.90    0.92
   1   8  -8   12.84    1.86
   1   8  -8   11.39    1.24
  -1   8   8    9.32    1.00
   0  -8  -8   28.69    2.36
   0  -8   8   23.94    2.30
   0  -8   8   24.35    2.87
   0  -8   8   27.56    2.24
   0  -8   8   26.08    2.33
   0  -8  -8   26.47    3.00
   0   8  -8   24.98    2.23
   0   8  -8   25.60    2.23
   0   8  -8   24.96    3.28
   0   8   8   28.71    2.83
   0   8   8   22.57    2.21
   0   8   8   25.20    2.25
   0   8  -8   27.05    2.31
   0   8   8   21.77    2.25
   0   8   8   27.72    2.35
  -1  -8  -8   11.40    1.18
   1  -8   8    9.11    1.11
  -1  -8  -8    8.69    1.71
   1  -8   8   10.99    1.68
   1  -8   8   10.90    1.00
  -1   8  -8   10.11    1.85
  -1   8  -8   10.26    1.08
   1   8   8    9.28    1.00
  -1   8  -8    9.33    1.12
  -1   8  -8   11.54    1.13
   1   8   8   10.60    0.98
  -1   8  -8    9.31    1.06
   1   8   8   13.92    2.12
   1   8   8   10.88    0.98
   2  -8   8    1.33    0.44
  -2  -8  -8    1.48    0.51
  -2  -8  -8    3.58    2.28
   2  -8   8   -0.16    1.02
   2  -8   8    1.27    0.29
  -2  -8  -8    1.32    0.49
  -2   8  -8    1.17    0.41
   2   8   8    1.43    0.20
  -2   8  -8    0.71    0.46
  -2   8  -8    1.15    0.43
  -2   8  -8    0.95    1.74
   2   8   8    1.78    0.39
   2   8   8    1.14    0.20
  -2   8  -8   -0.19    0.64
   3  -8   8    3.64    0.83
   3  -8   8    2.97    0.58
  -3  -8  -8    5.08    1.14
  -3  -8  -8    4.43    0.72
   3   8   8    2.86    0.54
  -3   8  -8    3.41    0.73
  -3   8  -8    3.06    0.57
  -4  -8  -8   13.88    1.76
  -4  -8  -8   13.72    1.58
   4  -8   8    9.95    1.27
   4  -8   8   11.97    1.59
   4   8   8   10.57    1.39
  -4   8  -8   13.88    1.48
  -4   8  -8   11.34    1.71
  -4  -9   8    2.06    0.73
  -4  -9   8    1.61    0.47
   4   9  -8    1.61    0.46
  -4   9   8    0.87    0.54
  -3  -9   8   20.36    2.08
   3  -9  -8   17.69    1.97
   3  -9  -8   18.39    2.00
  -3  -9   8   20.05    1.90
   3   9  -8   24.67    1.93
  -3   9   8   22.74    2.02
   2  -9  -8    4.82    0.78
  -2  -9   8    7.36    1.02
  -2  -9   8    4.80    0.69
  -2   9   8    5.35    0.77
   2   9  -8    5.63    0.75
  -2   9   8    5.97    0.73
  -1  -9   8   10.15    0.88
   1  -9  -8    8.64    0.94
  -1  -9   8    8.31    1.32
   1  -9  -8    7.73    1.97
   1  -9  -8    7.70    1.04
   1   9  -8    7.96    0.95
  -1   9   8    7.52    0.96
  -1   9   8    7.28    0.86
  -1   9   8    8.13    1.41
   0  -9   8   38.56    3.96
   0  -9   8   41.61    3.59
   0  -9  -8   43.22    3.60
   0  -9   8   44.42    3.49
   0  -9  -8   34.03    4.19
   0   9   8   35.29    3.45
   0   9   8   39.33    3.51
   0   9  -8   48.93    6.49
   0   9  -8   40.65    3.48
   0   9   8   41.59    3.51
   0   9   8   39.67    4.05
   0   9   8   35.24    3.51
   0   9  -8   47.10    3.57
   0   9  -8   41.27    3.47
   1  -9   8   11.60    1.66
  -1  -9  -8   11.79    1.29
  -1  -9  -8   18.49    2.74
   1  -9   8   11.46    1.09
   1  -9   8   10.02    1.23
  -1  -9  -8   13.29    1.20
  -1   9  -8   11.09    1.24
   1   9   8   10.53    1.09
  -1   9  -8   10.86    1.18
  -1   9  -8   12.71    1.25
   1   9   8   11.80    1.08
  -1   9  -8    9.00    1.16
   1   9   8   13.45    1.89
   1   9   8   11.52    1.07
  -1   9  -8    8.01    2.07
  -2  -9  -8   10.97    1.60
   2  -9   8   10.96    1.38
   2  -9   8   12.03    1.22
  -2   9  -8   14.32    1.44
  -2   9  -8   12.67    1.32
  -2   9  -8   14.86    1.41
   2   9   8   13.32    1.13
   2   9   8   12.84    1.29
   2   9   8   13.42    1.13
   3  -9   8    2.57    0.62
  -3  -9  -8    3.86    0.74
   3  -9   8    2.50    0.44
  -3  -9  -8    3.08    0.76
  -3   9  -8    2.11    0.55
  -3   9  -8    2.00    0.68
   3   9   8    2.09    0.50
  -4  -9  -8    1.24    0.80
   4  -9   8    3.98    0.84
  -4  -9  -8    2.26    0.91
   4  -9   8    2.32    0.55
  -4   9  -8    4.28    0.78
   4   9   8    3.75    0.67
  -4   9  -8    1.56    0.83
  -4 -10   8    4.64    0.85
  -4  10   8    4.05    0.76
  -3 -10   8    2.58    0.48
   3 -10  -8    1.13    0.54
   3 -10  -8    1.81    0.54
  -3 -10   8    3.22    0.75
   3  10  -8    2.51    0.48
  -3  10   8    2.36    0.59
   2 -10  -8   22.69    2.23
   2 -10  -8   20.86    2.15
  -2  10   8   24.58    2.13
   2  10  -8   23.45    2.13
  -2  10   8   24.87    2.21
  -1 -10   8   65.69    4.88
   1 -10  -8   55.09    4.91
  -1  10   8   48.97    4.89
  -1  10   8   56.70    4.93
   1  10  -8   59.15    4.92
   0 -10   8    6.06    1.26
   0 -10   8    5.91    0.66
   0 -10  -8    5.25    0.73
   0 -10   8    5.80    0.87
   0 -10  -8    5.72    1.71
   0  10   8    6.10    0.79
   0  10   8    4.13    0.77
   0  10  -8    4.36    0.69
   0  10   8    5.33    1.47
   0  10  -8    7.14    0.87
   0  10   8    5.45    0.72
   1 -10   8   21.95    1.98
   1 -10   8   20.85    2.21
  -1 -10  -8   32.28    4.51
  -1 -10  -8   21.36    2.31
   1 -10   8   19.14    2.81
  -1  10  -8   21.99    2.06
  -1  10  -8   24.41    3.96
   1  10   8   20.37    1.99
   1  10   8   27.58    3.13
   1  10   8   22.31    1.97
   1  10   8   21.93    1.98
  -1  10  -8   25.78    2.14
  -1  10  -8   22.35    2.11
   2 -10   8    6.57    1.05
  -2 -10  -8    8.53    1.14
   2 -10   8    7.51    0.83
  -2  10  -8   10.32    1.10
  -2  10  -8    5.76    0.99
   2  10   8    8.55    0.72
   2  10   8    6.66    0.92
  -2  10  -8    7.26    1.15
   3 -10   8    0.33    0.34
   3 -10   8   -0.14    0.46
  -3 -10  -8    0.31    0.69
  -3 -10  -8   -0.57    0.60
  -3  10  -8    0.74    0.55
   3  10   8    0.00    0.39
  -3  10  -8   -0.95    0.69
  -4 -10  -8    1.13    0.98
  -4 -10  -8    3.26    0.93
   4 -10   8    2.46    0.80
  -4  10  -8    1.52    0.97
  -4  10  -8    3.32    0.88
  -4 -11   8    4.18    0.98
  -4 -11   8    3.70    0.68
  -4  11   8    2.45    0.77
  -3 -11   8   11.26    1.21
   3 -11  -8    9.54    1.38
   3  11  -8   13.49    1.28
  -3  11   8   10.28    1.39
   2 -11  -8    1.48    0.59
   2 -11  -8    2.32    0.53
  -2 -11   8    3.61    0.72
  -2 -11   8    2.37    0.43
   2  11  -8    1.76    0.54
  -2  11   8    2.79    0.55
  -1 -11   8    3.13    0.63
  -1 -11   8    3.65    0.55
   1 -11  -8    2.62    0.51
   1 -11  -8    1.66    0.56
  -1  11   8    2.37    0.48
   0 -11   8   49.75    4.47
   0 -11  -8   48.91    4.45
   0 -11   8   55.79    4.33
   0  11  -8   54.29    4.43
   0  11   8   48.37    4.35
   0  11  -8   45.96    4.32
  -1 -11  -8    2.17    0.63
   1 -11   8    3.71    0.55
  -1  11  -8    3.43    0.58
  -1  11  -8    2.28    0.56
   1  11   8    3.44    0.44
   2 -11   8    0.53    0.44
  -2 -11  -8    0.14    0.51
  -2 -11  -8    1.27    0.68
   2 -11   8    0.45    0.30
  -2  11  -8    0.48    0.49
  -2  11  -8    1.15    0.73
  -3 -11  -8    9.14    1.41
  -3  11  -8    8.81    1.35
  -3  11  -8    8.15    1.61
  -3 -12   8    0.58    0.39
  -3 -12   8    0.82    0.73
  -3  12   8    0.70    0.54
   3  12  -8    1.18    0.55
  -2 -12   8    4.47    0.77
  -2 -12   8    3.00    0.49
   2 -12  -8    3.31    0.72
   2 -12  -8    2.30    0.60
   2  12  -8    1.66    0.52
  -2  12   8    3.05    0.62
  -1 -12   8   17.67    1.65
   1 -12  -8   14.17    1.63
  -1 -12   8   18.42    1.77
   1 -12  -8   13.79    1.70
   1  12  -8   15.88    1.61
  -1  12   8   14.65    1.60
   0 -12  -8    0.83    0.50
   0 -12   8    0.63    0.42
   0 -12  -8    0.30    0.53
   0 -12   8    0.70    0.29
   0  12   8   -0.14    0.33
   0  12  -8    0.64    0.38
   0  12  -8   -0.26    0.47
   1 -12   8    7.94    1.20
   1 -12   8    8.49    0.96
  -1 -12  -8    9.66    1.29
  -1  12  -8   10.79    1.27
  -1  12  -8    9.41    1.22
   1  12   8    9.46    0.97
  -2 -12  -8    5.03    0.85
   2 -12   8    4.20    0.82
   2 -12   8    4.47    0.80
  -2  12  -8    5.45    0.87
  -2  12  -8    4.52    0.88
  -3 -12  -8    3.52    1.03
   3 -12   8    2.30    0.75
  -3 -12  -8    2.18    0.79
  -3  12  -8    2.80    0.86
  -3  12  -8    2.26    0.97
  -3 -13   8   -0.20    0.46
  -3 -13   8    0.78    0.83
  -3  13   8    1.83    0.69
  -2 -13   8    1.52    0.42
  -2 -13   8    1.19    0.67
   2 -13  -8    0.78    0.65
  -2  13   8    0.55    0.55
   2  13  -8    1.44    0.53
   1 -13  -8    1.77    0.65
  -1 -13   8    1.33    0.54
   1 -13  -8    1.26    0.65
  -1 -13   8    1.80    0.40
  -1  13   8    2.06    0.54
   1  13  -8    1.55    0.58
   0 -13   8    4.38    0.98
   0 -13  -8    4.34    0.81
   0 -13   8    4.55    0.70
   0  13   8    5.42    0.82
   0  13  -8    3.50    0.70
   1 -13   8    1.90    0.48
  -1 -13  -8    2.31    0.67
  -1 -13  -8    3.99    0.83
   1 -13   8    3.25    0.69
   1  13   8    2.58    0.48
  -1  13  -8    3.19    0.70
  -1  13  -8    2.33    0.71
  -2 -13  -8   12.01    1.56
   2 -13   8    9.44    1.46
  -2  13  -8   11.30    1.57
  -2  13  -8   12.22    1.71
  -2 -14   8    0.25    0.73
  -2 -14   8    0.26    0.45
   2 -14  -8   -0.69    0.68
  -2  14   8    0.30    0.60
   2  14  -8    1.10    0.60
  -1 -14   8    0.20    0.54
   1 -14  -8   -0.01    0.57
   1 -14  -8   -0.03    0.61
  -1 -14   8   -0.14    0.35
  -1  14   8   -0.23    0.48
   1  14  -8   -0.58    0.52
   0 -14   8   10.95    1.57
   0 -14  -8   11.64    1.63
   0 -14  -8   14.98    1.66
   0  14  -8   12.63    1.58
   0  14   8   11.60    1.37
  -1 -14  -8   -0.37    0.67
   1 -14   8    0.41    0.53
  -1 -14  -8    0.43    0.76
  -1  14  -8    0.26    0.75
  -5   0   9    1.42    0.44
  -5   0   9    2.25    0.52
  -5   0   9    1.48    0.42
  -4   0   9    0.36    0.26
  -4   0   9    0.59    0.41
  -4   0   9    0.11    0.26
  -4   0   9    0.18    0.29
   3   0  -9    2.62    0.56
  -3   0   9    2.37    0.40
  -3   0   9    1.77    0.34
   3   0  -9    1.99    0.57
  -3   0   9    2.06    0.34
  -3   0   9    2.14    0.39
  -2   0   9    5.90    0.56
   2   0  -9    7.59    1.11
  -2   0   9    5.30    0.59
   2   0  -9    4.10    0.78
   2   0  -9    4.75    0.67
   2   0  -9    4.91    0.59
  -2   0   9    5.59    0.64
  -1   0   9    9.25    0.82
   1   0  -9    7.91    0.85
  -1   0   9    7.94    0.78
   1   0  -9    8.58    0.82
   1   0  -9    8.57    0.87
  -1   0   9    8.00    0.82
   0   0   9   20.61    1.96
   0   0  -9   25.27    2.00
   0   0  -9   21.41    2.37
   0   0  -9   20.53    1.98
   0   0  -9   24.18    1.98
   0   0   9   22.73    1.99
  -1   0  -9   53.27    4.11
   1   0   9   42.67    4.10
  -1   0  -9   50.18    4.50
   1   0   9   43.13    4.06
  -1   0  -9   48.97    4.11
  -1   0  -9   46.01    4.08
  -1   0  -9   49.61    4.11
  -1   0  -9   51.59    4.48
   2   0   9   40.72    3.55
  -2   0  -9   42.96    3.57
  -2   0  -9   43.75    3.64
   2   0   9   36.55    3.62
   2   0   9   40.22    3.61
  -2   0  -9   49.49    4.26
  -2   0  -9   41.84    3.69
  -3   0  -9    1.30    2.08
  -3   0  -9   -0.10    1.32
   3   0   9    0.13    0.27
  -3   0  -9   -0.07    0.65
  -3   0  -9    0.00    0.25
  -3   0  -9   -0.10    0.41
   3   0   9    0.19    0.23
  -4   0  -9   22.03    2.18
  -4   0  -9   23.25    1.94
   4   0   9   19.33    2.05
  -5   0  -9    4.00    0.97
   5   0   9    5.29    0.84
  -5  -1   9    7.09    0.92
  -5  -1   9    7.50    1.07
  -5   1   9    6.54    1.02
  -5   1   9    7.95    0.90
  -4  -1   9    9.38    0.98
  -4  -1   9    8.11    0.97
  -4  -1   9    7.06    1.10
  -4  -1   9   10.25    0.92
  -4   1   9   10.12    0.99
  -4   1   9    8.49    0.96
  -4   1   9    9.17    1.08
  -4   1   9    8.87    0.95
   3  -1  -9   12.70    1.37
  -3  -1   9   13.86    1.22
   3  -1  -9   12.61    1.40
  -3  -1   9   11.32    1.22
  -3  -1   9   15.04    1.17
  -3  -1   9   11.47    1.26
  -3   1   9   12.45    1.19
   3   1  -9   12.69    1.29
   3   1  -9   11.89    1.87
  -3   1   9   12.71    1.28
  -3   1   9   15.15    1.23
   3   1  -9   13.38    1.53
  -3   1   9   11.88    1.22
  -3   1   9   13.41    1.21
   2  -1  -9    4.52    0.80
   2  -1  -9    4.71    0.61
  -2  -1   9    5.58    0.52
  -2  -1   9    4.58    0.71
   2  -1  -9    4.61    0.76
   2  -1  -9    4.83    0.67
  -2  -1   9    5.37    0.63
  -2  -1   9    5.55    0.59
   2   1  -9    5.77    0.82
  -2   1   9    5.58    0.61
   2   1  -9    4.18    0.55
   2   1  -9    4.26    0.66
  -2   1   9    6.20    0.59
  -2   1   9    4.95    0.63
   1  -1  -9   10.70    1.13
   1  -1  -9   10.29    1.09
  -1  -1   9   11.87    1.09
  -1  -1   9   11.96    1.04
   1  -1  -9   11.47    1.49
  -1  -1   9   11.57    1.05
  -1  -1   9   12.75    1.32
   1  -1  -9   11.47    1.10
  -1  -1   9   12.68    1.09
   1   1  -9   11.40    1.06
  -1   1   9   12.52    1.10
  -1   1   9   13.40    1.09
   1   1  -9   11.52    1.12
   1   1  -9   11.78    1.13
   1   1  -9   10.53    1.04
  -1   1   9   11.86    1.09
   0  -1  -9   21.57    2.57
   0  -1  -9   19.97    2.02
   0  -1   9   20.49    2.22
   0  -1  -9   21.91    2.38
   0  -1   9   21.59    2.00
   0  -1  -9   25.17    2.03
   0  -1   9   25.85    2.03
   0   1   9   24.74    2.03
   0   1  -9   21.83    2.03
   0   1  -9   25.73    2.02
   0   1   9   22.46    2.00
   0   1   9   20.80    2.01
   0   1  -9   26.33    2.46
   1  -1   9   11.09    1.42
   1  -1   9    9.26    1.07
  -1  -1  -9   11.23    1.68
  -1  -1  -9   13.47    1.13
   1  -1   9   10.24    1.04
   1  -1   9   10.40    1.09
  -1  -1  -9   11.69    1.07
  -1  -1  -9   12.65    1.13
  -1  -1  -9   11.82    1.80
  -1  -1  -9   10.77    1.12
   1   1   9    9.84    1.09
   1   1   9   11.51    1.03
  -1   1  -9   12.32    1.13
   1   1   9   10.90    1.09
  -1   1  -9   11.05    1.08
  -1   1  -9   11.98    1.11
  -1   1  -9   12.52    1.16
  -1   1  -9   12.06    1.80
  -2  -1  -9    8.09    0.79
   2  -1   9    8.17    0.87
   2  -1   9    7.60    0.91
  -2  -1  -9    8.39    0.95
  -2  -1  -9    7.01    1.03
   2  -1   9    7.56    0.78
  -2  -1  -9    8.58    1.95
  -2   1  -9    8.55    1.10
   2   1   9    6.83    0.85
  -2   1  -9    5.45    1.42
   2   1   9    7.36    0.74
  -2   1  -9    9.34    0.96
  -2   1  -9    7.69    0.81
  -2   1  -9    7.62    1.32
  -2   1  -9    7.77    0.94
   2   1   9    6.54    0.90
  -3  -1  -9   31.13    2.69
  -3  -1  -9   31.46    2.53
  -3  -1  -9   27.85    3.56
   3  -1   9   27.36    2.54
   3  -1   9   26.98    2.62
  -3  -1  -9   27.71    2.85
  -3   1  -9   30.43    2.56
  -3   1  -9   32.10    3.73
  -3   1  -9   31.10    2.70
   3   1   9   28.08    2.51
   3   1   9   26.73    2.62
  -3   1  -9   30.77    3.06
   4  -1   9    3.55    0.61
  -4  -1  -9    4.16    0.59
  -4  -1  -9    3.56    0.72
  -4   1  -9    3.51    0.73
   4   1   9    4.78    0.70
  -4   1  -9    4.44    0.68
  -5  -1  -9    8.05    1.52
   5  -1   9    8.60    1.17
  -5   1  -9    7.72    1.50
   5   1   9    6.99    1.17
  -5  -2   9    0.51    0.38
  -5  -2   9    0.11    0.26
  -5   2   9    0.77    0.42
  -5   2   9    0.30    0.43
  -4  -2   9    8.79    0.94
  -4  -2   9    9.51    0.80
  -4  -2   9    6.90    0.79
  -4  -2   9    5.30    1.05
  -4  -2   9    8.17    0.93
  -4   2   9    7.41    0.88
  -4   2   9    8.42    0.86
  -4   2   9    6.58    1.04
  -4   2   9    7.57    1.02
  -4   2   9    8.90    0.97
   3  -2  -9   24.23    2.13
  -3  -2   9   25.08    2.04
  -3  -2   9   24.13    1.95
  -3  -2   9   22.34    2.05
  -3  -2   9   20.23    2.16
  -3  -2   9   21.82    2.02
   3  -2  -9   22.40    2.12
  -3   2   9   21.78    2.06
  -3   2   9   25.48    2.03
   3   2  -9   22.87    2.27
   3   2  -9   22.23    2.07
  -3   2   9   24.06    2.00
  -3   2   9   20.94    2.00
  -3   2   9   20.34    1.98
  -2  -2   9   15.75    1.38
   2  -2  -9   13.30    1.40
  -2  -2   9   14.02    1.28
   2  -2  -9   12.73    1.64
  -2  -2   9   12.80    1.53
  -2  -2   9   15.17    1.35
   2  -2  -9   13.18    1.37
   2  -2  -9   16.78    1.63
   2   2  -9   15.10    1.74
   2   2  -9   13.87    1.39
  -2   2   9   15.02    1.38
  -2   2   9   16.84    1.34
  -2   2   9   16.54    1.34
  -1  -2   9    3.28    0.64
   1  -2  -9    4.50    0.58
   1  -2  -9    4.31    0.60
  -1  -2   9    3.56    0.45
   1  -2  -9    4.83    0.85
  -1  -2   9    5.26    0.54
   1  -2  -9    3.72    0.54
  -1  -2   9    4.63    0.55
   1   2  -9    4.17    0.60
   1   2  -9    3.91    0.48
   1   2  -9    4.89    0.61
  -1   2   9    4.46    0.54
   1   2  -9    4.49    0.52
  -1   2   9    5.38    0.53
  -1   2   9    5.15    0.54
   0  -2  -9   83.21    7.48
   0  -2   9   80.85    7.64
   0  -2  -9   97.66    7.77
   0  -2  -9   82.38    7.92
   0  -2   9   84.67    7.46
   0  -2   9   98.58    7.47
   0   2  -9   97.22    7.46
   0   2  -9   89.67    7.75
   0   2   9   83.50    7.45
   0   2   9   87.27    7.47
   0   2   9   93.97    7.48
   0   2  -9   82.67    7.48
   1  -2   9   13.27    1.41
  -1  -2  -9   16.06    2.01
   1  -2   9   13.00    1.41
  -1  -2  -9   18.44    2.12
   1  -2   9   15.88    1.42
  -1  -2  -9   15.66    1.44
  -1  -2  -9   15.44    1.40
  -1  -2  -9   18.12    1.47
   1  -2   9   15.65    1.39
   1  -2   9   14.61    1.73
  -1   2  -9   15.25    1.41
   1   2   9   14.76    1.43
  -1   2  -9   16.61    1.44
  -1   2  -9   14.50    2.11
   1   2   9   15.76    1.37
   1   2   9   15.07    1.42
  -2  -2  -9   32.00    3.43
  -2  -2  -9   32.25    2.69
   2  -2   9   32.62    3.09
  -2  -2  -9   31.38    2.84
  -2  -2  -9   33.69    2.80
  -2  -2  -9   30.29    3.28
   2  -2   9   29.62    2.70
   2  -2   9   28.13    2.74
  -2   2  -9   36.34    3.49
  -2   2  -9   34.39    2.88
   2   2   9   26.87    2.74
  -2   2  -9   30.01    2.72
   2   2   9   26.69    2.70
  -2   2  -9   31.61    2.78
  -2   2  -9   36.71    2.78
  -3  -2  -9    4.16    1.58
  -3  -2  -9    8.85    1.04
  -3  -2  -9    8.81    0.80
   3  -2   9    7.63    0.88
   3  -2   9    6.98    0.91
   3   2   9    7.76    0.77
  -3   2  -9    8.47    0.88
  -3   2  -9    8.54    1.85
   3   2   9    7.04    0.93
  -3   2  -9    8.59    1.08
  -4  -2  -9    3.86    0.72
   4  -2   9    3.79    0.73
  -4   2  -9    3.66    0.73
   4   2   9    4.37    0.77
  -4   2  -9    5.04    0.75
   5  -2   9    1.47    0.55
  -5  -2  -9    0.68    0.80
  -5  -2  -9    1.70    0.88
   5   2   9    1.19    0.56
  -5   2  -9    1.60    0.92
  -5  -3   9   20.76    1.95
  -5  -3   9   17.46    1.85
  -5   3   9   18.20    1.89
  -4  -3   9    9.71    1.22
  -4  -3   9    7.05    1.15
  -4  -3   9    8.56    1.01
  -4  -3   9    8.35    0.77
  -4   3   9    7.56    1.05
  -4   3   9    7.44    0.90
  -4   3   9    8.35    0.88
  -4   3   9    8.19    1.03
   4   3  -9    8.83    1.30
  -3  -3   9    1.54    0.56
  -3  -3   9    1.53    0.19
  -3  -3   9    1.34    0.31
  -3  -3   9    1.13    0.18
   3  -3  -9    0.93    0.32
  -3  -3   9    1.31    0.34
  -3  -3   9    1.62    0.34
   3  -3  -9    1.06    0.55
   3  -3  -9    1.29    0.53
  -3   3   9    1.76    0.31
  -3   3   9    1.44    0.35
   3   3  -9    1.34    0.75
   3   3  -9    1.57    0.38
  -3   3   9    1.40    0.33
  -3   3   9    0.59    0.41
  -3   3   9    1.48    0.28
   2  -3  -9   22.85    2.32
  -2  -3   9   27.02    2.32
  -2  -3   9   23.97    2.49
   2  -3  -9   22.89    2.51
   2  -3  -9   27.31    2.56
  -2  -3   9   25.53    2.30
  -2   3   9   30.40    2.29
  -2   3   9   26.01    2.33
   2   3  -9   25.77    2.34
  -2   3   9   28.51    2.31
   2   3  -9   29.08    2.66
  -1  -3   9   53.27    4.78
  -1  -3   9   58.68    4.59
   1  -3  -9   57.58    4.62
  -1  -3   9   47.02    4.54
   1  -3  -9   46.66    4.57
   1  -3  -9   58.27    4.88
   1  -3  -9   51.20    4.62
  -1  -3   9   55.66    4.60
   1   3  -9   57.11    4.92
   1   3  -9   48.99    4.58
   1   3  -9   55.34    4.62
   1   3  -9   56.93    4.60
  -1   3   9   61.39    4.60
   1   3  -9   50.37    4.61
  -1   3   9   54.17    4.60
   0  -3   9   26.45    2.07
   0  -3   9   20.92    2.28
   0  -3   9   21.07    2.06
   0  -3  -9   24.87    2.51
   0  -3  -9   30.07    2.92
   0  -3  -9   26.25    2.11
   0  -3   9   20.08    2.03
   0  -3   9   23.25    2.06
   0  -3  -9   22.00    2.08
   0   3  -9   24.82    2.58
   0   3  -9   26.60    2.10
   0   3  -9   24.78    2.04
   0   3   9   22.80    2.06
   0   3   9   22.25    2.06
   0   3  -9   22.53    2.08
   0   3   9   22.66    2.04
  -1  -3  -9    8.73    1.32
  -1  -3  -9    7.61    0.87
   1  -3   9    7.14    0.88
  -1  -3  -9    9.07    1.45
   1  -3   9    8.38    0.89
   1  -3   9    8.96    0.86
  -1  -3  -9    8.35    0.92
  -1  -3  -9   10.09    0.95
   1  -3   9    8.09    1.28
  -1  -3  -9    8.80    0.87
  -1  -3  -9   10.50    0.98
  -1   3  -9   10.76    0.96
  -1   3  -9    8.50    0.92
   1   3   9    8.88    0.82
   1   3   9    7.85    0.87
  -1   3  -9    8.06    1.38
  -1   3  -9    7.77    0.90
   1   3   9    8.54    0.91
   2  -3   9   23.29    2.03
  -2  -3  -9   20.99    2.09
  -2  -3  -9   18.99    2.95
  -2  -3  -9   27.28    2.14
  -2  -3  -9   22.09    2.18
  -2  -3  -9   24.38    2.00
   2  -3   9   22.61    2.06
   2  -3   9   19.54    2.09
   2  -3   9   21.68    2.42
  -2  -3  -9   19.18    2.75
   2   3   9   19.96    2.09
   2   3   9   20.82    2.06
  -2   3  -9   23.55    2.11
  -2   3  -9   26.05    3.02
   2   3   9   22.23    1.97
  -2   3  -9   25.74    2.10
  -2   3  -9   26.81    2.25
  -2   3  -9   24.04    2.05
  -3  -3  -9   -0.91    0.63
  -3  -3  -9   -0.11    0.45
  -3  -3  -9    0.14    0.39
   3  -3   9   -0.03    0.34
  -3  -3  -9   -0.99    1.38
  -3  -3  -9   -0.03    0.20
   3  -3   9    0.13    0.26
   3   3   9    0.09    0.29
  -3   3  -9   -0.86    1.57
   3   3   9    0.16    0.16
  -3   3  -9    0.37    0.43
  -3   3  -9   -0.21    0.30
  -4  -3  -9    5.24    0.86
   4  -3   9    4.97    0.78
  -4   3  -9    6.03    1.11
  -4   3  -9    5.42    0.84
   4   3   9    4.46    0.82
  -5  -3  -9    1.55    0.80
   5  -3   9    2.53    0.61
  -5  -3  -9    2.14    0.93
   5   3   9    1.30    0.58
  -5   3  -9    2.04    0.88
  -5  -4   9    0.53    0.42
  -5  -4   9    0.31    0.53
  -5   4   9    1.12    0.53
  -5   4   9    0.92    0.39
  -4  -4   9   14.01    1.33
  -4  -4   9    8.88    1.38
  -4  -4   9   10.70    1.24
   4   4  -9   12.66    1.27
  -4   4   9   13.46    1.33
  -4   4   9    9.80    1.26
  -4   4   9   12.88    1.18
  -3  -4   9   11.41    1.15
   3  -4  -9    9.65    1.16
  -3  -4   9   13.72    1.22
  -3  -4   9   10.23    1.11
  -3  -4   9   11.26    1.49
   3  -4  -9    8.31    1.38
   3  -4  -9   11.01    1.36
  -3   4   9   12.35    1.16
   3   4  -9   12.21    1.72
   3   4  -9    9.84    1.15
  -3   4   9   12.76    1.07
   2  -4  -9   19.40    2.08
  -2  -4   9   19.39    1.77
  -2  -4   9   18.72    1.78
   2  -4  -9   17.84    1.80
   2  -4  -9   17.93    2.07
  -2  -4   9   18.69    2.03
  -2   4   9   18.28    1.79
  -2   4   9   21.93    1.74
   2   4  -9   19.89    1.80
  -2   4   9   22.20    1.78
   2   4  -9   22.04    2.25
  -1  -4   9    5.28    0.56
  -1  -4   9    5.38    0.59
   1  -4  -9    4.64    0.66
  -1  -4   9    4.12    0.73
   1  -4  -9    5.05    0.94
   1  -4  -9    3.85    0.58
  -1  -4   9    4.76    0.58
  -1   4   9    4.30    0.58
   1   4  -9    4.26    0.66
  -1   4   9    4.93    0.58
   1   4  -9    4.14    0.74
   1   4  -9    4.83    0.63
   1   4  -9    3.97    0.45
   1   4  -9    7.13    1.14
  -1   4   9    5.20    0.55
   0  -4   9  118.71    9.24
   0  -4   9  110.18    9.47
   0  -4  -9  115.44    9.56
   0  -4  -9  123.20    9.28
   0  -4   9   97.81    9.25
   0  -4   9  105.52    9.24
   0   4  -9  107.61    9.26
   0   4   9  106.47    9.23
   0   4   9  101.16    9.23
   0   4  -9  109.46    9.21
   0   4   9  102.68    9.24
   0   4  -9  113.90    9.25
   0   4  -9  116.43    9.57
   1  -4   9   17.28    1.50
  -1  -4  -9   19.34    1.54
   1  -4   9   15.21    1.48
  -1  -4  -9   16.85    1.48
  -1  -4  -9   18.27    2.33
  -1  -4  -9   16.41    2.26
  -1  -4  -9   14.85    1.52
  -1  -4  -9   15.95    1.50
  -1   4  -9   15.87    1.52
   1   4   9   16.14    1.44
  -1   4  -9   16.44    1.53
  -1   4  -9   18.63    1.55
  -1   4  -9   18.32    2.34
   1   4   9   14.78    1.52
   1   4   9   13.82    1.48
  -2  -4  -9    4.98    1.53
   2  -4   9    7.52    0.84
   2  -4   9    7.62    1.14
  -2  -4  -9    8.39    0.98
  -2  -4  -9    7.32    0.93
  -2  -4  -9    7.90    1.04
  -2  -4  -9    6.67    1.05
   2  -4   9    8.02    0.86
   2  -4   9    7.04    0.89
  -2  -4  -9    8.12    1.53
  -2   4  -9    6.36    1.51
   2   4   9    7.20    0.84
  -2   4  -9    7.48    0.93
  -2   4  -9    8.37    0.87
  -2   4  -9    9.32    0.95
   2   4   9    6.39    0.93
  -2   4  -9    9.23    1.23
   2   4   9    7.16    0.72
  -3  -4  -9    2.04    1.68
  -3  -4  -9    1.92    0.67
   3  -4   9    2.58    0.44
   3  -4   9    1.09    0.56
  -3  -4  -9    1.95    0.54
   3   4   9    2.63    0.30
  -3   4  -9    1.71    0.50
  -3   4  -9    2.49    0.46
   3   4   9    2.20    0.45
  -4  -4  -9    0.33    0.53
   4  -4   9    0.24    0.36
  -4  -4  -9   -0.08    0.57
  -4   4  -9    0.42    0.56
  -4   4  -9    0.37    0.46
   4   4   9    1.07    0.46
  -5  -4  -9    0.57    0.76
   5  -4   9    0.15    0.52
  -5  -4  -9    0.01    0.86
  -5   4  -9    0.40    0.68
   5   4   9    0.63    0.56
  -5   4  -9   -0.24    0.82
  -5  -5   9   33.50    2.91
  -5  -5   9   26.94    2.73
  -5   5   9   27.31    2.78
  -5   5   9   30.77    2.68
  -4  -5   9    0.10    0.70
  -4  -5   9    0.37    0.33
  -4  -5   9    1.53    0.48
  -4   5   9    1.21    0.53
  -4   5   9    1.22    0.43
  -4   5   9    0.99    0.29
   4   5  -9    0.88    0.39
  -3  -5   9    8.81    0.97
   3  -5  -9    7.81    1.01
  -3  -5   9    9.28    0.94
  -3  -5   9    8.62    1.45
   3  -5  -9    7.57    1.30
  -3   5   9    8.80    1.32
  -3   5   9    9.49    0.86
   3   5  -9    7.89    0.96
   2  -5  -9   20.78    2.05
  -2  -5   9   21.87    2.01
   2  -5  -9   21.80    2.39
   2  -5  -9   21.13    2.36
  -2  -5   9   22.61    2.01
  -2  -5   9   23.70    2.34
   2   5  -9   24.69    2.05
  -2   5   9   22.45    2.04
   2   5  -9   20.17    2.07
   2   5  -9   21.64    2.55
  -2   5   9   26.39    2.04
  -1  -5   9   22.79    1.81
  -1  -5   9   18.51    2.05
  -1  -5   9   18.92    1.78
   1  -5  -9   19.57    1.83
   1  -5  -9   17.78    2.26
  -1  -5   9   20.42    1.76
   1   5  -9   18.51    1.80
   1   5  -9   21.45    1.83
   1   5  -9   21.04    2.44
  -1   5   9   20.76    1.79
  -1   5   9   18.25    1.74
  -1   5   9   18.81    1.78
   0  -5   9    7.62    1.23
   0  -5   9    7.19    0.77
   0  -5   9    6.54    0.79
   0  -5   9    7.70    0.76
   0  -5  -9    7.78    0.89
   0  -5  -9    5.67    1.22
   0   5  -9    7.38    0.83
   0   5   9    7.33    0.74
   0   5  -9    7.43    1.31
   0   5   9    7.14    0.78
   0   5   9    7.80    1.14
   0   5   9    6.29    0.73
   0   5  -9    7.67    0.73
   0   5  -9    6.82    0.85
   1  -5   9   25.32    2.63
   1  -5   9   28.67    2.59
   1  -5   9   31.25    2.60
  -1  -5  -9   25.93    3.43
  -1  -5  -9   34.63    2.62
   1  -5   9   29.84    2.94
  -1   5  -9   29.37    2.61
  -1   5  -9   33.44    2.63
   1   5   9   25.67    2.58
   1   5   9   29.18    2.54
   1   5   9   28.54    2.61
  -1   5  -9   30.88    2.62
  -1   5  -9   30.68    3.58
   2  -5   9   10.17    1.19
  -2  -5  -9   11.78    1.91
  -2  -5  -9   13.67    1.32
   2  -5   9   10.09    1.10
  -2  -5  -9   11.61    1.21
  -2  -5  -9   11.56    1.84
   2  -5   9   11.45    1.76
   2  -5   9   10.12    1.16
  -2   5  -9   16.26    2.62
   2   5   9    9.78    1.12
  -2   5  -9   12.65    1.21
   2   5   9   10.57    1.01
  -2   5  -9   11.87    1.22
  -2   5  -9   12.91    1.18
  -3  -5  -9   10.17    2.98
   3  -5   9   16.07    1.69
  -3  -5  -9   20.06    1.92
  -3  -5  -9   19.33    1.87
  -3   5  -9   19.84    1.75
  -3   5  -9   17.63    1.91
  -4  -5  -9    5.31    1.16
  -4  -5  -9    5.78    1.10
   4  -5   9    3.92    0.79
  -4   5  -9    6.52    0.95
  -4   5  -9    6.39    1.22
   5  -5   9    1.21    0.58
  -5  -5  -9    0.18    0.88
  -5  -5  -9    0.21    0.87
  -5   5  -9    0.82    0.78
  -5   5  -9    0.97    0.97
   5   5   9    0.40    0.61
  -5  -6   9    0.13    0.64
  -5  -6   9    0.72    0.43
  -5   6   9    0.15    0.55
  -4  -6   9    4.73    0.71
   4   6  -9    3.81    0.62
  -4   6   9    4.55    0.59
   3  -6  -9    1.61    0.87
   3  -6  -9    2.75    0.57
  -3  -6   9    3.18    0.50
  -3  -6   9    4.75    0.80
  -3  -6   9    3.57    0.62
   3   6  -9    2.77    0.48
  -3   6   9    4.09    0.48
   2  -6  -9    5.65    0.82
   2  -6  -9    4.75    1.09
  -2  -6   9    6.74    0.77
  -2  -6   9    6.88    0.75
   2   6  -9    6.40    0.77
  -2   6   9    6.23    0.89
  -2   6   9    6.49    0.62
  -2   6   9    6.64    0.80
   2   6  -9    5.49    0.91
  -2   6   9    6.87    0.65
   1  -6  -9   26.60    2.39
  -1  -6   9   26.67    2.67
  -1  -6   9   25.87    2.34
   1  -6  -9   23.46    2.81
  -1  -6   9   28.41    2.33
  -1   6   9   26.16    2.35
  -1   6   9   27.12    2.35
   1   6  -9   28.86    2.41
  -1   6   9   26.14    2.69
   1   6  -9   26.34    2.97
  -1   6   9   24.69    2.29
   1   6  -9   26.49    2.36
   0  -6   9   11.04    1.02
   0  -6   9   10.65    1.04
   0  -6   9    9.84    1.48
   0  -6   9   10.03    1.07
   0  -6  -9   12.48    1.02
   0  -6  -9   11.30    1.15
   0  -6  -9   13.39    2.04
   0   6  -9   10.29    1.09
   0   6   9    8.97    0.98
   0   6  -9    9.51    1.10
   0   6   9   11.33    1.02
   0   6  -9   10.75    0.99
   0   6   9   10.21    1.05
   0   6   9    9.53    1.58
   0   6  -9    8.17    1.50
   1  -6   9   12.36    1.53
  -1  -6  -9   10.81    1.00
   1  -6   9    7.96    0.95
   1  -6   9    8.89    0.89
  -1  -6  -9   10.81    1.07
   1  -6   9    7.44    0.94
  -1  -6  -9    5.46    1.39
  -1   6  -9    7.97    0.97
   1   6   9    7.40    0.87
  -1   6  -9    9.26    0.98
   1   6   9    8.82    0.84
  -1   6  -9    8.44    0.94
   1   6   9    7.93    0.95
  -1   6  -9    8.26    1.59
   2  -6   9    6.13    1.17
  -2  -6  -9    8.65    1.51
   2  -6   9    6.86    0.95
   2  -6   9    7.29    0.85
  -2  -6  -9    8.52    1.00
  -2  -6  -9    8.18    1.84
  -2  -6  -9    9.47    1.06
  -2   6  -9    6.38    1.76
   2   6   9    7.49    0.73
  -2   6  -9    8.47    0.95
   2   6   9    7.31    0.86
  -2   6  -9    7.98    0.99
  -2   6  -9    8.76    0.99
   3  -6   9    0.32    0.37
   3  -6   9    0.26    0.28
  -3  -6  -9    0.32    0.50
  -3  -6  -9    0.55    0.54
   3   6   9    0.41    0.32
  -3   6  -9    0.28    0.70
  -3   6  -9    0.39    0.68
  -4  -6  -9   20.85    2.17
  -4  -6  -9   19.46    2.22
  -4   6  -9   23.96    2.30
  -4   6  -9   21.90    2.05
   4   6   9   18.97    2.05
  -5  -7   9    0.97    0.51
  -5  -7   9    1.75    0.75
  -5   7   9    1.91    0.70
  -4  -7   9    1.19    0.41
  -4  -7   9    1.53    0.59
  -4   7   9    1.25    0.28
   4   7  -9    0.87    0.43
  -4   7   9    0.48    0.51
  -3  -7   9    4.94    0.70
  -3  -7   9    3.81    0.58
  -3   7   9    3.42    0.50
   3   7  -9    3.85    0.58
  -3   7   9    4.99    0.77
  -3   7   9    3.93    0.47
   2  -7  -9    0.39    0.39
  -2  -7   9    0.51    0.39
  -2  -7   9    0.17    0.73
  -2  -7   9    0.42    0.26
   2  -7  -9    0.02    0.24
  -2  -7   9    0.35    0.29
   2   7  -9    0.00    0.42
   2   7  -9    0.71    0.29
  -2   7   9    0.45    0.81
  -2   7   9    0.42    0.17
  -2   7   9    0.35    0.18
  -1  -7   9   18.68    2.13
  -1  -7   9   17.17    1.71
   1  -7  -9   19.70    1.80
   1  -7  -9   19.42    2.41
   1  -7  -9   19.18    1.67
  -1  -7   9   21.66    1.69
   1  -7  -9   15.75    1.62
  -1   7   9   18.78    1.72
  -1   7   9   17.53    1.63
  -1   7   9   17.27    2.21
   1   7  -9   19.44    1.74
  -1   7   9   20.38    1.73
   1   7  -9   21.34    1.84
  -1   7   9   15.96    1.63
   1   7  -9   20.49    2.65
   0  -7  -9   30.19    2.29
   0  -7   9   22.98    2.33
   0  -7  -9   28.35    2.40
   0  -7   9   27.23    2.75
   0  -7   9   26.98    2.30
   0  -7  -9   25.17    3.06
   0  -7   9   24.12    2.36
   0   7  -9   24.13    2.28
   0   7  -9   26.99    3.23
   0   7  -9   27.52    2.28
   0   7  -9   28.39    2.37
   0   7  -9   24.07    2.34
   0   7   9   26.76    2.31
   0   7   9   25.99    2.33
   0   7   9   24.35    2.28
   0   7   9   27.84    2.82
   1  -7   9   15.46    1.70
   1  -7   9   19.88    1.64
  -1  -7  -9   17.89    2.76
  -1  -7  -9   21.99    1.78
   1  -7   9   16.43    2.19
  -1   7  -9   19.92    1.73
   1   7   9   15.70    1.63
   1   7   9   17.43    1.59
  -1   7  -9   17.11    1.68
  -1   7  -9   16.26    2.46
   1   7   9   20.93    2.39
  -1   7  -9   17.60    1.67
   2  -7   9   14.78    2.07
   2  -7   9   11.32    1.18
   2  -7   9   10.22    1.29
  -2  -7  -9   14.80    1.38
  -2  -7  -9   11.63    2.19
   2   7   9   10.89    1.20
  -2   7  -9   11.72    1.30
  -2   7  -9    9.14    2.26
  -2   7  -9   11.74    1.28
  -2   7  -9   13.88    1.30
   2   7   9   12.74    1.08
  -3  -7  -9   28.68    2.53
   3  -7   9   21.92    2.20
   3  -7   9   21.07    2.36
  -3   7  -9   26.74    2.39
  -3   7  -9   26.63    2.30
   3   7   9   22.79    2.26
  -4  -7  -9    7.47    1.33
  -4  -7  -9    9.03    1.44
   4  -7   9    6.91    0.99
  -4   7  -9    9.45    1.24
  -4   7  -9    7.05    1.17
   4   7   9    7.24    1.10
  -5  -8   9    0.59    0.58
  -5  -8   9   -0.03    0.80
  -5   8   9    0.71    0.73
  -4  -8   9   10.31    1.40
  -4  -8   9    7.11    0.99
   4   8  -9    7.61    1.07
  -4   8   9    7.38    1.16
  -3  -8   9    5.21    1.04
  -3  -8   9    3.71    0.69
   3  -8  -9    2.99    0.63
   3   8  -9    4.33    0.74
  -3   8   9    5.42    0.77
   2  -8  -9   16.36    1.65
  -2  -8   9   19.57    1.67
   2  -8  -9   17.54    1.78
   2   8  -9   18.60    1.68
  -2   8   9   17.51    1.63
  -1  -8   9   30.46    2.29
   1  -8  -9   27.05    2.40
   1  -8  -9   26.15    3.09
   1  -8  -9   25.07    2.28
   1  -8  -9   22.09    2.21
  -1  -8   9   24.27    2.75
  -1   8   9   27.96    2.91
   1   8  -9   27.09    2.46
  -1   8   9   24.86    2.22
  -1   8   9   25.30    2.33
  -1   8   9   23.85    2.25
   1   8  -9   27.84    2.34
   1   8  -9   25.63    3.81
   0  -8  -9    7.61    0.74
   0  -8   9    6.35    0.85
   0  -8   9    7.40    0.73
   0  -8  -9    4.57    1.42
   0  -8   9    6.21    1.39
   0  -8  -9    7.39    0.95
   0   8  -9    6.48    0.74
   0   8   9    6.18    0.77
   0   8  -9    6.77    0.87
   0   8  -9    6.05    0.71
   0   8  -9    6.77    1.17
   0   8  -9    3.91    1.71
   0   8   9    8.08    1.38
   0   8   9    5.75    0.69
  -1  -8  -9    8.09    1.01
   1  -8   9    6.14    0.89
  -1  -8  -9    8.51    0.93
  -1  -8  -9    9.83    1.84
   1  -8   9    7.77    0.80
   1  -8   9   10.37    1.69
  -1   8  -9    9.17    1.81
  -1   8  -9    6.97    0.87
  -1   8  -9    6.57    0.91
  -1   8  -9    5.79    0.95
   1   8   9    5.13    1.36
  -1   8  -9    7.59    0.94
   1   8   9    7.25    0.79
   1   8   9    7.20    0.76
   2  -8   9    2.10    0.40
  -2  -8  -9    2.67    0.65
  -2  -8  -9    4.39    0.86
   2   8   9    3.43    0.58
  -2   8  -9    2.64    0.56
  -2   8  -9    2.00    0.58
   2   8   9    3.06    0.40
  -2   8  -9    2.99    0.62
   2   8   9    3.29    0.39
  -2   8  -9    2.43    2.18
  -3  -8  -9    3.06    0.71
   3  -8   9    3.96    0.69
   3  -8   9    4.39    0.91
  -3  -8  -9    5.22    1.14
  -3   8  -9    4.58    0.72
   3   8   9    3.85    0.64
  -4  -8  -9   13.23    1.54
   4  -8   9    9.18    1.52
   4  -8   9    8.97    1.20
  -4   8  -9   11.46    1.47
   4   8   9   10.02    1.33
  -4   8  -9   11.38    1.68
  -4  -9   9    4.41    0.82
  -4   9   9    4.22    0.78
   4   9  -9    4.22    0.68
   3  -9  -9    5.25    1.01
  -3  -9   9    6.65    0.83
  -3   9   9    6.15    1.00
   3   9  -9    6.59    0.89
   2  -9  -9   19.56    1.93
  -2  -9   9   21.56    2.04
   2  -9  -9   19.92    2.04
  -2   9   9   22.24    2.05
  -2   9   9   20.40    1.88
   2   9  -9   21.83    1.94
  -1  -9   9   13.78    1.15
   1  -9  -9   10.79    1.16
   1  -9  -9   10.33    1.49
  -1  -9   9   14.03    1.33
   1   9  -9   12.41    1.22
  -1   9   9   10.24    1.12
  -1   9   9   10.39    1.03
   0  -9   9    9.29    1.51
   0  -9  -9    9.75    0.91
   0  -9   9    8.05    1.04
   0  -9   9    9.51    0.91
   0  -9  -9    9.81    1.83
   0  -9  -9    9.28    1.13
   0   9  -9    8.63    0.94
   0   9  -9    9.15    0.91
   0   9  -9    9.13    1.07
   0   9  -9    8.09    2.29
   0   9   9    8.33    0.88
   0   9   9    7.72    0.98
   1  -9   9    0.74    1.04
  -1  -9  -9    1.65    1.75
   1  -9   9    3.01    0.52
  -1  -9  -9    3.13    0.55
   1  -9   9    3.04    0.56
   1   9   9    3.11    0.52
  -1   9  -9    3.14    0.57
  -1   9  -9    2.70    0.55
   1   9   9    3.50    0.54
  -1   9  -9    3.76    1.85
   1   9   9    3.51    0.49
  -1   9  -9    2.92    0.50
   1   9   9    3.21    1.38
  -1   9  -9    2.17    0.69
  -2  -9  -9    5.95    1.01
  -2  -9  -9    5.01    0.95
   2  -9   9    3.99    0.78
   2  -9   9    4.03    0.63
   2   9   9    3.91    0.66
  -2   9  -9    4.71    0.89
  -2   9  -9    2.67    0.60
   2   9   9    4.47    0.48
  -3  -9  -9    9.62    1.29
   3  -9   9    7.06    0.93
   3  -9   9    7.33    1.18
  -3   9  -9    8.99    1.17
   3   9   9    6.57    1.00
  -3   9  -9    8.79    1.29
   4  -9   9    1.87    0.73
  -4  -9  -9    1.57    0.90
  -4  -9  -9    0.51    0.77
   4  -9   9    1.46    0.58
  -4   9  -9    0.40    0.72
   4   9   9    1.72    0.60
  -4   9  -9    0.62    0.87
  -4 -10   9   13.84    1.75
  -4 -10   9   10.43    1.30
  -4  10   9    8.33    1.47
  -3 -10   9   10.16    1.10
   3 -10  -9    7.59    1.27
   3  10  -9   11.73    1.38
  -3  10   9   10.27    1.28
   2 -10  -9   -0.16    0.48
  -2 -10   9    0.92    0.35
   2 -10  -9    0.90    0.40
  -2 -10   9    1.13    0.55
  -2  10   9    1.05    0.42
   2  10  -9    0.68    0.39
  -1 -10   9   12.66    1.09
   1 -10  -9    9.59    1.27
   1 -10  -9    9.92    1.13
   1  10  -9    8.72    1.52
  -1  10   9   11.94    1.19
  -1  10   9    9.41    1.10
   0 -10   9   13.34    1.20
   0 -10  -9   12.37    1.17
   0 -10  -9   13.20    1.42
   0  10   9   11.00    1.15
   0  10  -9   13.43    1.36
   0  10   9   12.48    1.25
   0  10   9   12.57    2.07
   0  10  -9   12.13    1.20
   0  10   9   12.85    1.36
  -1 -10  -9   -1.49    2.00
   1 -10   9    0.23    1.18
  -1 -10  -9   -0.12    0.50
  -1 -10  -9    0.99    0.50
   1 -10   9    0.53    0.37
  -1 -10  -9    0.02    0.47
   1 -10   9    0.35    0.26
   1  10   9    0.50    0.34
  -1  10  -9   -0.02    0.41
  -1  10  -9    2.41    3.26
   1  10   9    0.72    0.29
   1  10   9    0.52    0.26
  -1  10  -9   -0.10    0.50
  -1  10  -9    0.08    0.38
   2 -10   9    2.31    0.42
  -2 -10  -9    2.87    0.78
  -2 -10  -9    2.99    0.68
  -2  10  -9    1.59    0.54
  -2  10  -9    1.40    0.70
   2  10   9    2.23    0.49
   3 -10   9    2.65    0.61
  -3 -10  -9    3.04    0.82
   3 -10   9    3.78    0.76
  -3 -10  -9    2.61    0.84
  -3  10  -9    3.61    0.78
  -3  10  -9    2.55    0.74
   3  10   9    2.89    0.61
   3 -11  -9    3.43    0.78
  -3 -11   9    4.44    0.76
   3 -11  -9    3.31    0.80
  -3  11   9    4.40    0.78
   3  11  -9    4.70    0.69
   2 -11  -9   13.66    1.60
   2 -11  -9   14.62    1.73
  -2 -11   9   17.34    1.53
  -2  11   9   17.17    1.67
   2  11  -9   15.13    1.58
  -1 -11   9   14.55    1.50
   1 -11  -9   12.14    1.49
   1 -11  -9   10.90    1.34
  -1 -11   9   13.60    1.52
   1  11  -9   12.96    1.39
  -1  11   9   13.99    1.40
   0 -11  -9    4.26    0.83
   0 -11  -9    3.08    0.67
   0 -11   9    4.32    0.60
   0 -11   9    3.97    0.82
   0  11  -9    2.79    0.62
   0  11   9    4.27    0.72
   0  11  -9    3.92    0.65
  -1 -11  -9    2.81    0.67
   1 -11   9    2.95    0.61
   1 -11   9    4.56    0.62
   1  11   9    4.63    0.59
  -1  11  -9    3.28    0.59
  -1  11  -9    2.66    0.61
   2 -11   9    2.61    0.46
   2 -11   9    2.70    0.63
  -2 -11  -9    1.96    0.65
  -2  11  -9    2.45    0.65
  -2  11  -9    3.17    0.71
   2  11   9    2.77    0.68
  -3 -11  -9   -0.15    0.70
  -3 -11  -9    0.27    0.84
   3 -11   9    0.20    0.50
  -3  11  -9   -0.08    0.81
  -3  11  -9   -0.32    0.74
  -3 -12   9    2.91    0.56
  -3 -12   9    2.61    0.84
  -3  12   9    1.51    0.65
   3  12  -9    3.91    0.69
  -2 -12   9   10.75    1.04
   2 -12  -9    7.60    1.33
   2 -12  -9    7.44    1.21
   2  12  -9    7.74    1.15
  -2  12   9    9.04    1.25
  -1 -12   9   10.66    1.02
  -1 -12   9   10.00    1.27
   1 -12  -9    7.37    1.28
   1 -12  -9    9.07    1.17
  -1  12   9    7.87    1.13
   1  12  -9    8.03    1.17
   0 -12   9   13.40    1.67
   0 -12   9   16.45    1.50
   0 -12  -9   18.33    1.71
   0 -12  -9   13.81    1.74
   0  12  -9   16.22    1.69
   1 -12   9    5.21    0.77
   1 -12   9    4.72    0.97
  -1 -12  -9    4.07    0.84
  -1 -12  -9    7.07    1.42
   1  12   9    6.61    0.77
  -1  12  -9    5.54    1.02
  -1  12  -9    7.63    1.12
   2 -12   9    2.48    0.70
   2 -12   9    2.92    0.72
  -2 -12  -9    3.44    0.86
  -2 -12  -9    4.63    0.92
  -2  12  -9    3.82    0.81
  -2  12  -9    4.03    0.84
  -2 -13   9   -0.77    0.61
  -2 -13   9    0.30    0.42
   2 -13  -9   -0.37    0.61
  -2  13   9   -0.50    0.56
   2  13  -9   -0.31    0.54
   1 -13  -9   10.04    1.48
  -1 -13   9   10.97    1.13
  -1 -13   9   10.14    1.42
   1 -13  -9    9.11    1.33
   1  13  -9   10.53    1.35
  -1  13   9   11.10    1.29
   0 -13  -9    4.89    0.91
   0 -13   9    5.75    1.10
   0 -13   9    7.64    0.92
   0  13  -9    6.35    0.93
   0  13   9    5.27    0.93
  -1 -13  -9    0.81    0.72
   1 -13   9   -0.07    0.50
   1 -13   9    0.60    0.51
  -1 -13  -9    0.66    0.71
  -1  13  -9    1.78    0.73
  -2 -13  -9    2.32    0.84
   2 -13   9    3.14    0.78
  -2 -13  -9    4.19    1.03
  -2  13  -9    3.25    0.90
  -2  13  -9    2.22    0.86
  -1 -14   9    1.96    0.48
   1 -14  -9    2.43    0.81
  -1 -14   9    2.54    0.75
  -1  14   9    1.12    0.58
   1  14  -9    1.62    0.71
   0 -14  -9    1.17    0.76
   0 -14  -9    0.66    0.74
   0 -14   9    1.35    0.63
   0  14  -9    1.45    0.69
   0  14   9    1.48    0.53
  -5   0  10    2.07    0.53
  -5   0  10    2.24    0.50
  -5   0  10    2.82    0.52
  -4   0  10    8.04    0.82
  -4   0  10    6.12    0.96
  -4   0  10    6.96    0.81
  -4   0  10    6.06    0.79
  -3   0  10   32.81    2.51
   3   0 -10   26.93    2.59
  -3   0  10   27.55    2.53
   3   0 -10   25.76    2.73
  -3   0  10   30.69    2.51
  -3   0  10   25.85    2.56
   3   0 -10   31.49    2.74
  -2   0  10   -0.20    0.23
   2   0 -10    0.67    0.65
   2   0 -10   -0.30    0.68
   2   0 -10   -0.06    0.27
   2   0 -10   -0.20    0.21
  -2   0  10    0.20    0.18
   1   0 -10   90.36    8.19
  -1   0  10  107.90    8.19
   1   0 -10   91.48    8.18
  -1   0  10  102.14    8.20
   1   0 -10   94.39    8.22
  -1   0  10   96.72    8.20
   0   0  10   49.28    4.25
   0   0 -10   54.77    4.26
   0   0 -10   54.02    4.25
   0   0 -10   44.53    4.25
   0   0 -10   53.32    4.65
   0   0  10   43.70    4.23
   1   0  10   -0.08    0.22
  -1   0 -10   -0.05    0.31
  -1   0 -10   -0.77    0.98
  -1   0 -10    0.29    0.25
  -1   0 -10    0.10    0.31
   1   0  10   -0.03    0.18
   1   0  10    0.30    0.24
  -1   0 -10   -0.42    0.84
  -1   0 -10   -0.26    0.31
   2   0  10    0.74    0.37
  -2   0 -10    0.87    0.45
  -2   0 -10    1.26    0.50
  -2   0 -10    0.63    0.39
  -2   0 -10    1.35    1.16
   2   0  10    0.51    0.26
   2   0  10    0.56    0.22
  -2   0 -10   -0.62    1.12
  -2   0 -10    1.03    0.28
   3   0  10   26.78    2.60
  -3   0 -10   37.15    3.88
  -3   0 -10   29.05    2.51
  -3   0 -10   29.70    2.68
   3   0  10   26.81    2.49
  -4   0 -10    6.40    0.83
  -4   0 -10    6.58    1.22
  -5   0 -10    0.80    0.91
   5   0  10    1.58    0.61
  -5  -1  10    6.34    0.99
  -5  -1  10    6.31    0.91
  -5  -1  10    5.58    0.79
  -5   1  10    6.40    0.89
  -5   1  10    6.19    0.94
  -4  -1  10    0.79    0.32
  -4  -1  10    1.03    0.44
  -4  -1  10    1.12    0.29
  -4  -1  10    0.72    0.33
  -4   1  10    0.97    0.36
  -4   1  10    0.98    0.42
  -4   1  10    0.65    0.29
  -4   1  10    1.01    0.33
  -3  -1  10    9.99    0.84
  -3  -1  10   10.01    0.90
  -3  -1  10    9.03    0.91
  -3  -1  10    7.00    0.97
   3  -1 -10    6.04    1.05
   3  -1 -10    7.88    1.28
  -3   1  10    8.80    0.84
  -3   1  10   10.21    0.89
   3   1 -10    8.06    1.01
  -3   1  10    8.11    1.10
  -3   1  10    7.93    0.87
   3   1 -10    7.63    1.15
  -3   1  10    9.03    0.90
   3   1 -10    8.75    1.46
  -2  -1  10   30.18    2.55
   2  -1 -10   25.56    2.87
  -2  -1  10   31.89    2.60
   2  -1 -10   28.60    2.60
   2  -1 -10   30.14    2.85
  -2  -1  10   29.56    2.61
   2  -1 -10   26.03    2.65
  -2   1  10   33.71    2.60
   2   1 -10   28.60    2.57
   2   1 -10   30.34    2.91
   2   1 -10   27.76    2.65
  -2   1  10   29.15    2.62
  -2   1  10   34.67    2.59
  -1  -1  10   20.15    1.68
   1  -1 -10   18.25    1.69
  -1  -1  10   20.49    1.95
  -1  -1  10   21.31    1.67
   1  -1 -10   18.34    2.09
  -1  -1  10   19.40    1.64
   1  -1 -10   17.60    1.68
   1  -1 -10   18.60    1.72
  -1  -1  10   18.44    1.61
  -1   1  10   20.75    1.67
   1   1 -10   16.41    1.61
   1   1 -10   17.60    1.64
  -1   1  10   18.91    1.65
  -1   1  10   19.12    1.67
   1   1 -10   16.28    1.70
   1   1 -10   18.29    1.71
   0  -1 -10   35.43    2.73
   0  -1  10   29.53    2.96
   0  -1 -10   34.19    3.18
   0  -1 -10   29.06    2.72
   0  -1  10   33.59    2.72
   0  -1  10   28.77    2.70
   0  -1  10   26.19    2.69
   0  -1 -10   32.65    3.13
   0  -1 -10   36.78    2.73
   0   1  10   30.83    2.70
   0   1 -10   34.97    2.71
   0   1  10   32.65    2.72
   0   1 -10   28.89    3.16
   0   1  10   27.48    2.70
   0   1 -10   28.25    2.72
  -1  -1 -10   47.25    4.35
  -1  -1 -10   50.52    3.82
   1  -1  10   42.72    3.81
   1  -1  10   40.31    3.76
  -1  -1 -10   45.74    4.27
  -1  -1 -10   41.49    3.78
  -1  -1 -10   50.81    3.83
  -1  -1 -10   45.53    3.81
  -1   1 -10   42.56    3.79
   1   1  10   41.04    3.80
   1   1  10   37.65    3.79
  -1   1 -10   46.53    3.82
   1   1  10   43.91    3.76
  -2  -1 -10    6.19    0.66
  -2  -1 -10    5.22    1.38
  -2  -1 -10    6.33    0.85
  -2  -1 -10    5.12    1.41
   2  -1  10    4.65    0.63
   2  -1  10    4.15    0.79
  -2  -1 -10    6.34    0.92
   2  -1  10    5.35    0.72
  -2  -1 -10    6.07    0.98
  -2   1 -10    5.04    1.31
  -2   1 -10    5.69    0.69
  -2   1 -10    3.39    1.41
   2   1  10    5.85    0.72
  -2   1 -10    5.56    1.04
   2   1  10    5.43    0.60
  -2   1 -10    5.56    0.88
  -2   1 -10    5.80    0.83
   2   1  10    4.33    0.79
  -3  -1 -10    1.82    1.64
  -3  -1 -10    1.44    0.33
   3  -1  10    1.71    0.40
  -3  -1 -10    0.38    1.32
  -3  -1 -10    1.43    0.59
   3  -1  10    0.82    0.34
  -3   1 -10   -0.74    1.72
  -3   1 -10    1.17    0.36
  -3   1 -10    1.60    0.57
   3   1  10    2.23    0.63
   3   1  10    1.88    0.32
   4  -1  10   25.11    2.62
  -4  -1 -10   29.71    2.75
  -4  -1 -10   32.53    2.49
   4   1  10   24.88    2.63
  -4   1 -10   27.20    2.54
  -4   1 -10   30.65    2.78
   5  -1  10    2.04    0.66
  -5  -1 -10    1.44    0.86
   5   1  10    3.02    0.74
  -5   1 -10    3.58    1.03
  -5  -2  10    2.36    0.73
  -5  -2  10    2.71    0.54
  -5   2  10    2.19    0.54
  -5   2  10    2.74    0.52
  -4  -2  10    2.80    0.59
  -4  -2  10    1.79    0.31
  -4  -2  10    3.01    0.42
  -4  -2  10    1.43    0.52
  -4  -2  10    2.11    0.48
  -4   2  10    2.16    0.50
  -4   2  10    2.88    0.51
  -4   2  10    2.12    0.47
  -4   2  10    3.29    0.52
  -3  -2  10    4.93    0.61
  -3  -2  10    4.15    0.70
   3  -2 -10    2.31    0.74
  -3  -2  10    4.90    0.62
   3  -2 -10    3.85    0.65
  -3  -2  10    4.13    0.78
   3  -2 -10    3.63    0.81
  -3  -2  10    3.97    0.46
  -3   2  10    4.06    0.53
  -3   2  10    5.37    0.60
   3   2 -10    3.56    0.60
  -3   2  10    4.60    0.57
   3   2 -10    2.49    0.94
  -3   2  10    4.28    0.48
   2  -2 -10    2.94    0.74
  -2  -2  10    4.25    0.50
   2  -2 -10    2.47    0.46
   2  -2 -10    2.05    0.76
   2  -2 -10    2.56    0.43
  -2  -2  10    3.10    0.64
  -2  -2  10    3.76    0.48
  -2  -2  10    3.41    0.37
  -2   2  10    3.13    0.44
  -2   2  10    3.43    0.49
   2   2 -10    1.90    0.44
  -2   2  10    3.41    0.48
   2   2 -10    3.03    0.41
   2   2 -10    1.90    0.80
  -1  -2  10  121.63   10.88
   1  -2 -10  126.97   10.70
  -1  -2  10  137.62   10.70
  -1  -2  10  131.74   10.71
   1  -2 -10  133.50   10.97
  -1  -2  10  114.31   10.67
   1  -2 -10  128.56   10.71
  -1  -2  10  130.29   10.68
   1  -2 -10  121.13   10.73
   1   2 -10  120.17   10.72
   1   2 -10  125.73   10.68
  -1   2  10  122.70   10.70
   1   2 -10  130.23   11.17
   1   2 -10  124.93   10.67
  -1   2  10  135.05   10.70
   1   2 -10  132.66   10.74
   0  -2  10    1.84    0.30
   0  -2  10    2.03    0.60
   0  -2 -10    2.05    0.37
   0  -2  10    2.66    0.42
   0  -2  10    2.04    0.35
   0  -2 -10    1.06    0.30
   0  -2 -10    1.73    0.34
   0  -2 -10    1.83    0.85
   0  -2 -10    0.64    0.89
   0   2 -10    1.45    0.36
   0   2 -10    1.91    0.35
   0   2  10    1.47    0.29
   0   2  10    1.69    0.31
   0   2  10    1.51    0.26
   0   2 -10    0.77    0.31
   0   2 -10   -0.02    0.91
   0   2 -10    1.45    0.29
  -1  -2 -10    8.19    0.84
  -1  -2 -10    4.17    1.13
  -1  -2 -10    7.83    0.85
   1  -2  10    5.52    0.72
  -1  -2 -10    6.91    0.80
   1  -2  10    5.46    0.75
   1  -2  10    6.30    0.71
   1  -2  10    7.19    0.76
   1  -2  10    4.92    0.93
  -1  -2 -10    7.23    0.74
  -1  -2 -10    6.18    1.39
   1   2  10    6.47    0.69
   1   2  10    5.70    0.74
  -1   2 -10    8.39    0.93
  -1   2 -10    4.88    1.36
  -1   2 -10    7.24    0.81
   1   2  10    6.78    0.77
  -1   2 -10    6.63    0.77
  -2  -2 -10    0.89    0.41
  -2  -2 -10    0.77    0.48
  -2  -2 -10    1.62    1.18
   2  -2  10    1.00    0.28
   2  -2  10    1.45    0.35
  -2  -2 -10    1.10    0.29
  -2  -2 -10    1.41    1.25
  -2  -2 -10    1.39    0.49
  -2   2 -10    0.86    0.44
  -2   2 -10    1.00    1.31
   2   2  10    0.23    0.40
   2   2  10    1.64    0.37
  -2   2 -10    1.38    0.33
  -2   2 -10    1.34    0.40
  -2   2 -10    1.25    0.53
   2   2  10    1.12    0.23
  -3  -2 -10   10.91    2.57
   3  -2  10   11.21    1.23
   3  -2  10   10.66    1.20
  -3  -2 -10   10.00    2.17
  -3  -2 -10   13.98    1.13
  -3   2 -10   12.90    1.20
  -3   2 -10   12.15    3.20
  -3   2 -10   10.98    1.49
   3   2  10   10.85    1.17
   4  -2  10    9.09    1.11
  -4  -2 -10    9.39    1.36
  -4   2 -10   10.83    1.39
  -4   2 -10   10.34    1.11
   4   2  10    7.06    1.12
  -5  -2 -10    1.89    0.87
   5  -2  10    2.71    0.67
  -5   2 -10    2.71    0.97
   5   2  10    3.52    0.78
  -5  -3  10    0.91    0.41
  -5  -3  10    0.18    0.51
  -5   3  10    0.33    0.45
  -5   3  10   -0.59    0.37
  -4  -3  10    3.22    0.58
  -4  -3  10    3.15    0.70
  -4  -3  10    3.07    0.34
  -4   3  10    3.77    0.75
  -4   3  10    2.59    0.55
  -4   3  10    1.83    0.57
  -4   3  10    4.05    0.58
  -3  -3  10    3.50    0.79
  -3  -3  10    5.59    0.67
  -3  -3  10    4.31    0.62
   3  -3 -10    3.24    0.67
  -3  -3  10    4.82    0.72
   3  -3 -10    3.88    0.77
  -3   3  10    3.86    0.47
   3   3 -10    4.68    0.72
  -3   3  10    4.52    0.64
  -3   3  10    4.01    0.56
   3   3 -10    3.19    0.99
  -2  -3  10    1.28    0.56
  -2  -3  10    1.50    0.29
  -2  -3  10    1.25    0.20
   2  -3 -10    1.72    0.70
  -2  -3  10    1.33    0.33
  -2  -3  10    2.42    0.46
   2  -3 -10    0.15    0.78
   2  -3 -10    1.24    0.35
   2   3 -10    1.31    0.38
   2   3 -10    3.29    0.89
  -2   3  10    1.74    0.32
  -2   3  10    1.62    0.29
  -2   3  10    1.62    0.34
  -1  -3  10    7.23    1.09
  -1  -3  10    8.03    0.73
  -1  -3  10    6.66    0.75
  -1  -3  10    5.74    0.65
   1  -3 -10    6.93    1.14
   1  -3 -10    6.22    0.81
   1  -3 -10    6.72    0.75
  -1  -3  10    8.20    0.75
   1  -3 -10    6.31    0.81
   1   3 -10    6.48    0.75
  -1   3  10    6.69    0.76
  -1   3  10    7.94    0.74
   1   3 -10    6.78    0.80
   1   3 -10    6.23    0.83
  -1   3  10    7.11    0.74
   1   3 -10    6.65    0.67
   1   3 -10    8.36    1.27
   0  -3  10   15.92    1.50
   0  -3 -10   16.46    2.10
   0  -3  10   14.39    1.47
   0  -3  10   13.90    1.48
   0  -3 -10   16.61    1.53
   0  -3  10   17.84    1.50
   0  -3 -10   17.61    2.18
   0  -3 -10   19.99    1.57
   0  -3  10   16.68    1.81
   0   3 -10   15.96    2.23
   0   3  10   15.37    1.48
   0   3 -10   15.87    1.53
   0   3  10   16.24    1.50
   0   3 -10   18.16    1.48
   0   3 -10   18.31    1.56
   0   3  10   15.63    1.50
  -1  -3 -10   -0.18    0.28
   1  -3  10    0.03    0.19
   1  -3  10    0.19    0.23
  -1  -3 -10   -0.19    0.22
  -1  -3 -10   -0.01    0.24
  -1  -3 -10   -0.88    1.01
  -1  -3 -10    0.07    0.34
   1  -3  10   -0.07    0.23
  -1  -3 -10    0.13    0.36
  -1   3 -10   -0.16    0.27
  -1   3 -10   -0.13    1.15
  -1   3 -10   -0.09    0.39
  -1   3 -10    0.02    0.26
   1   3  10   -0.16    0.25
   1   3  10    0.08    0.18
  -1   3 -10    0.57    0.36
   1   3  10   -0.07    0.20
  -2  -3 -10   18.55    1.60
  -2  -3 -10   17.74    1.44
  -2  -3 -10   16.04    1.66
   2  -3  10   15.19    1.50
  -2  -3 -10   14.77    1.54
   2  -3  10   15.53    1.47
  -2  -3 -10   20.55    2.06
  -2  -3 -10   15.25    2.59
   2  -3  10   13.96    2.00
   2  -3  10   13.38    1.51
  -2  -3 -10   12.36    2.05
  -2   3 -10   14.64    2.17
  -2   3 -10   17.71    1.58
   2   3  10   14.43    1.50
   2   3  10   13.74    1.39
  -2   3 -10   15.88    1.50
  -2   3 -10   17.64    1.58
  -3  -3 -10    1.58    0.61
   3  -3  10    2.83    0.47
  -3  -3 -10    1.54    0.58
  -3  -3 -10    0.52    2.08
   3  -3  10    0.88    0.44
  -3  -3 -10    1.92    0.32
  -3   3 -10    1.82    0.43
   3   3  10    2.13    0.55
   3   3  10    2.03    0.28
  -3   3 -10    1.68    0.83
  -4  -3 -10    2.12    0.70
   4  -3  10    1.74    0.44
  -4  -3 -10    1.39    0.63
  -4   3 -10    1.82    0.53
   4   3  10    1.19    0.46
  -4   3 -10    1.12    0.68
   5  -3  10    1.93    0.65
  -5  -3 -10    1.76    0.87
  -5  -3 -10    2.05    1.01
   5   3  10    2.49    0.76
  -5   3 -10    0.93    1.04
  -5  -4  10    5.45    0.87
  -5  -4  10    3.88    0.81
  -5   4  10    4.94    0.92
  -4  -4  10    0.35    0.32
  -4  -4  10    0.57    0.43
  -4   4  10    0.74    0.30
  -4   4  10    0.92    0.31
   4   4 -10    0.93    0.44
  -4   4  10    0.91    0.48
  -3  -4  10    0.95    0.40
  -3  -4  10    1.74    0.72
   3  -4 -10    1.42    0.40
   3  -4 -10    1.46    0.69
  -3  -4  10    1.82    0.35
   3   4 -10    1.56    0.39
  -3   4  10    2.61    0.43
  -3   4  10    2.37    0.38
  -3   4  10    1.51    0.41
  -2  -4  10    1.76    0.34
   2  -4 -10    0.00    0.73
  -2  -4  10    1.69    0.35
   2  -4 -10    1.69    0.39
  -2  -4  10    2.13    0.63
  -2  -4  10    2.49    0.52
   2  -4 -10    2.76    0.89
   2   4 -10    0.96    0.94
   2   4 -10    1.84    0.41
   2   4 -10    2.16    0.40
  -2   4  10    1.62    0.34
  -2   4  10    2.17    0.32
  -2   4  10    1.60    0.36
  -1  -4  10    0.86    0.56
  -1  -4  10    0.35    0.21
   1  -4 -10    0.18    0.31
  -1  -4  10    0.58    0.26
   1  -4 -10    0.20    0.22
   1  -4 -10    0.25    0.90
  -1  -4  10    0.46    0.22
  -1   4  10    0.47    0.22
   1   4 -10    0.50    0.34
   1   4 -10    0.49    0.89
  -1   4  10    0.64    0.24
   1   4 -10    0.06    0.29
  -1   4  10    0.39    0.24
   0  -4 -10   27.01    2.99
   0  -4 -10   31.86    2.45
   0  -4  10   27.83    2.71
   0  -4  10   23.73    2.38
   0  -4 -10   28.15    3.00
   0  -4 -10   25.46    2.40
   0  -4  10   29.34    2.38
   0  -4  10   25.52    2.38
   0   4 -10   26.23    2.41
   0   4  10   27.53    2.37
   0   4  10   25.40    2.39
   0   4 -10   29.22    2.43
   0   4  10   25.44    2.37
   0   4 -10   28.09    3.04
   0   4 -10   28.34    2.35
  -1  -4 -10   24.86    2.00
  -1  -4 -10   22.19    2.80
   1  -4  10   20.17    1.92
   1  -4  10   21.46    1.94
  -1  -4 -10   21.49    1.93
   1  -4  10   20.09    2.34
  -1  -4 -10   24.17    1.98
  -1  -4 -10   21.90    1.93
  -1  -4 -10   21.54    2.87
  -1  -4 -10   20.42    1.96
   1   4  10   19.06    1.93
   1   4  10   19.20    1.96
  -1   4 -10   21.42    1.97
  -1   4 -10   24.46    1.99
  -1   4 -10   22.01    1.96
  -1   4 -10   19.13    2.85
   1   4  10   21.24    1.89
  -2  -4 -10    6.34    1.63
  -2  -4 -10    8.82    1.02
  -2  -4 -10    9.53    1.90
   2  -4  10    7.63    1.27
   2  -4  10    8.01    0.98
   2  -4  10    7.62    0.93
  -2  -4 -10    8.97    1.19
   2  -4  10    7.32    0.97
  -2  -4 -10    9.23    0.87
  -2   4 -10    9.45    1.27
  -2   4 -10    7.99    1.73
   2   4  10    7.91    0.94
  -2   4 -10    9.26    0.99
  -2   4 -10   10.82    1.07
  -3  -4 -10    6.78    1.01
  -3  -4 -10    5.09    1.01
   3  -4  10    5.07    0.84
   3   4  10    5.38    0.81
   3   4  10    5.13    0.55
  -3   4 -10    6.38    0.84
  -4  -4 -10    3.14    0.74
  -4  -4 -10    3.92    0.85
   4  -4  10    3.93    0.64
   4   4  10    5.29    0.83
  -4   4 -10    2.74    0.76
  -4   4 -10    4.63    0.77
  -5  -5  10    0.69    0.65
  -5  -5  10    2.03    0.49
  -5   5  10    1.61    0.50
  -4  -5  10    6.55    1.00
  -4  -5  10    5.50    0.76
   4   5 -10    4.24    0.70
  -4   5  10    5.31    0.67
  -3  -5  10   12.96    1.42
  -3   5  10   15.34    1.33
   3   5 -10   14.77    1.45
  -2  -5  10   19.95    2.27
  -2  -5  10   20.88    1.89
   2  -5 -10   19.95    1.94
  -2  -5  10   23.23    1.89
   2  -5 -10   17.62    2.37
   2  -5 -10   15.56    2.38
   2   5 -10   17.72    2.56
   2   5 -10   18.05    1.95
  -2   5  10   24.24    1.84
  -2   5  10   20.44    2.17
   2   5 -10   20.91    1.92
  -2   5  10   22.94    1.91
   1  -5 -10    4.12    0.57
  -1  -5  10    3.53    0.62
  -1  -5  10    5.03    0.59
   1  -5 -10    3.97    1.10
  -1  -5  10    5.09    0.89
   1  -5 -10    4.37    0.71
  -1  -5  10    5.30    0.63
  -1   5  10    4.72    0.62
  -1   5  10    4.33    0.55
  -1   5  10    5.27    0.63
   1   5 -10    4.61    0.67
   1   5 -10    4.82    0.71
   1   5 -10    2.75    1.19
   1   5 -10    4.42    0.43
   0  -5  10   21.12    2.20
   0  -5  10   26.77    2.19
   0  -5 -10   27.88    2.27
   0  -5  10   26.47    2.59
   0  -5 -10   29.12    2.98
   0  -5  10   24.86    2.20
   0   5  10   23.19    2.21
   0   5  10   24.52    2.18
   0   5 -10   27.64    3.03
   0   5 -10   24.97    2.23
   0   5 -10   24.66    2.24
   0   5  10   22.39    2.17
   0   5 -10   25.22    2.16
   1  -5  10   51.96    4.30
  -1  -5 -10   51.37    4.95
  -1  -5 -10   58.45    5.10
  -1  -5 -10   46.48    4.34
   1  -5  10   49.20    4.64
   1  -5  10   49.63    4.31
   1   5  10   43.70    4.29
  -1   5 -10   47.84    5.13
   1   5  10   46.65    4.33
  -1   5 -10   57.97    4.34
   1   5  10   49.94    4.26
  -1   5 -10   50.29    4.33
  -1   5 -10   51.35    4.32
   2  -5  10    2.51    1.02
  -2  -5 -10    3.85    0.62
  -2  -5 -10    2.10    0.61
   2  -5  10    2.97    0.61
  -2  -5 -10    4.01    1.75
  -2  -5 -10    2.70    0.51
   2  -5  10    3.17    0.57
  -2  -5 -10    0.93    1.65
  -2   5 -10    4.24    0.94
   2   5  10    3.53    0.58
  -2   5 -10    2.28    0.53
  -2   5 -10    2.23    1.77
   2   5  10    2.91    0.49
  -2   5 -10    3.68    0.55
  -3  -5 -10    3.15    0.66
  -3  -5 -10    3.07    0.64
   3  -5  10    2.50    0.65
   3  -5  10    2.31    0.57
  -3   5 -10    3.26    0.64
  -3   5 -10    3.76    0.61
   3   5  10    2.91    0.53
  -4  -5 -10    2.69    0.74
   4  -5  10    3.58    0.57
  -4  -5 -10    2.11    0.78
  -4   5 -10    2.42    0.78
   4   5  10    1.33    0.53
  -4   5 -10    2.06    0.62
  -5  -6  10    0.42    0.48
  -5  -6  10    0.17    0.67
  -5   6  10   -0.47    0.59
  -4  -6  10   15.71    1.57
  -4   6  10   16.63    1.47
   4   6 -10   14.84    1.63
  -3  -6  10   27.07    2.77
   3   6 -10   28.94    2.76
  -3   6  10   31.72    2.66
  -3   6  10   34.74    2.69
  -2  -6  10    1.28    0.39
  -2  -6  10    0.91    0.30
   2  -6 -10    0.92    1.43
   2  -6 -10    0.47    0.37
  -2  -6  10    0.36    0.30
   2   6 -10    0.39    0.37
   2   6 -10    0.58    0.42
   1  -6 -10   46.09    4.10
  -1  -6  10   54.54    4.09
   1  -6 -10   48.19    4.54
  -1  -6  10   41.40    4.34
  -1  -6  10   51.62    4.04
   1  -6 -10   44.16    4.00
  -1  -6  10   43.90    4.05
   1   6 -10   51.43    4.67
  -1   6  10   44.37    4.06
   1   6 -10   48.95    4.11
  -1   6  10   43.47    4.00
  -1   6  10   49.31    4.07
   1   6 -10   45.27    4.07
   0  -6  10   23.64    2.41
   0  -6  10   19.91    1.89
   0  -6 -10   17.65    2.76
   0  -6 -10   23.82    1.99
   0  -6  10   23.51    1.87
   0  -6  10   20.20    1.91
   0   6 -10   21.58    1.84
   0   6 -10   19.22    2.86
   0   6 -10   19.85    1.94
   0   6  10   17.81    1.84
   0   6  10   19.76    1.90
   0   6  10   20.31    1.86
   0   6 -10   22.76    1.95
   1  -6  10    6.48    0.87
   1  -6  10    8.01    0.83
  -1  -6 -10    8.93    0.97
   1  -6  10    6.17    1.16
  -1  -6 -10    6.29    1.64
   1   6  10    6.99    0.80
  -1   6 -10    8.05    0.94
  -1   6 -10    7.13    0.88
   1   6  10    7.77    0.77
  -1   6 -10    8.55    1.78
  -1   6 -10    7.78    0.96
  -2  -6 -10   15.04    1.50
  -2  -6 -10   14.35    1.39
  -2  -6 -10   12.43    2.26
   2  -6  10   13.90    2.12
  -2  -6 -10   15.17    2.44
   2  -6  10   11.05    1.34
  -2   6 -10   13.72    1.36
  -2   6 -10   13.55    2.30
   2   6  10   12.51    1.17
  -2   6 -10   14.22    1.40
   2   6  10   11.14    1.28
  -3  -6 -10    7.98    1.20
   3  -6  10    7.37    1.10
  -3  -6 -10   10.56    1.22
  -3   6 -10    8.46    1.19
   3   6  10    6.50    0.97
  -3   6 -10    8.94    1.07
  -4  -6 -10    0.06    0.67
   4  -6  10    0.78    0.43
  -4  -6 -10    0.34    0.71
  -4   6 -10    0.49    0.58
   4   6  10    0.26    0.47
  -4   6 -10    0.63    0.76
  -5  -7  10    3.09    0.68
  -5  -7  10    3.21    0.90
  -5   7  10    3.86    0.86
  -4  -7  10    6.07    0.94
  -4  -7  10    8.58    1.30
   4   7 -10    6.00    1.03
   3  -7 -10   16.97    2.01
  -3  -7  10   20.16    1.93
   3   7 -10   22.05    1.98
  -3   7  10   18.20    1.86
  -3   7  10   22.41    1.82
  -3   7  10   24.48    1.89
  -2  -7  10   64.87    4.97
   2  -7 -10   56.58    5.02
  -2   7  10   53.71    4.87
   2   7 -10   51.71    5.04
  -2   7  10   58.46    4.88
   2   7 -10   61.89    4.98
  -1  -7  10    0.49    0.71
   1  -7 -10    0.95    0.45
   1  -7 -10    0.82    0.29
   1  -7 -10    1.30    1.19
  -1  -7  10    1.68    0.32
  -1  -7  10    2.04    0.41
  -1   7  10    1.84    0.28
   1   7 -10    1.43    0.40
  -1   7  10    1.30    0.87
  -1   7  10    1.47    0.38
   1   7 -10    1.24    0.46
   1   7 -10   -0.36    1.73
   0  -7 -10    8.44    1.03
   0  -7 -10    9.49    0.87
   0  -7 -10    7.14    1.55
   0  -7  10    9.22    1.34
   0  -7  10    9.00    0.85
   0  -7  10    7.50    0.90
   0   7  10    6.94    0.80
   0   7  10    7.87    1.33
   0   7 -10    8.42    0.97
   0   7  10    7.46    0.86
   0   7 -10    6.87    0.84
   0   7 -10    8.00    1.71
   0   7 -10    6.90    1.01
   0   7 -10    8.07    0.81
  -1  -7 -10   10.40    1.80
   1  -7  10    8.55    1.11
  -1  -7 -10   12.68    1.19
   1  -7  10   11.69    1.07
  -1  -7 -10   11.67    1.25
   1  -7  10   12.30    1.92
   1   7  10   10.20    1.66
   1   7  10   11.06    1.02
  -1   7 -10   11.08    1.18
  -1   7 -10    9.61    2.08
   1   7  10    9.47    1.05
  -1   7 -10    8.06    1.17
  -1   7 -10   11.21    1.12
  -2  -7 -10   12.12    1.21
   2  -7  10    8.14    0.98
   2  -7  10    5.99    1.88
   2  -7  10    7.83    1.10
   2   7  10    8.08    1.00
   2   7  10   10.05    0.87
  -2   7 -10   10.63    1.19
  -2   7 -10    6.06    2.26
  -2   7 -10   10.66    1.51
   3  -7  10    2.56    0.57
   3  -7  10    2.59    0.62
  -3  -7 -10    2.77    0.68
  -3   7 -10    2.28    0.71
  -3   7 -10    2.82    0.63
   3   7  10    3.41    0.58
  -4  -7 -10    9.49    1.49
   4  -7  10    7.61    1.12
  -4  -7 -10   10.38    1.61
  -4   7 -10   10.15    1.40
  -4   7 -10    9.47    1.60
   4   7  10    8.31    1.21
  -4  -8  10    6.75    0.95
  -4   8  10    6.25    0.94
   3  -8 -10    5.36    1.04
  -3  -8  10    6.66    0.90
   3   8 -10    8.28    0.97
  -2  -8  10    0.20    0.44
  -2  -8  10    0.24    0.46
   2  -8 -10    0.61    0.59
  -2   8  10    0.14    0.18
  -2   8  10    0.36    0.20
   2   8 -10    0.05    0.34
   1  -8 -10   59.80    5.30
   1  -8 -10   54.84    5.18
  -1  -8  10   68.90    5.31
  -1  -8  10   67.96    5.22
   1   8 -10   67.97    5.43
[truncated: 117,726 more chars]
