# Supplementary material for: 2,2′-[Methyl­enebis(sulfanedi­yl)]bis­(pyridine 1-oxide)
Source: IUCrdata. 2020 Feb 11;5(Pt 2):x200171. doi: 10.1107/S2414314620001716 (PMC9462191; doi:10.1107/S2414314620001716)
Supplement: Supplementary file 2 [file x-05-x200171-Isup2.hkl]

data_I                                                                          
_shelx_title ' emim_MPO_DMF_Seigel_91719_0m in P2(1)'                           
_shelx_refln_list_code          4                                               
_shelx_F_calc_maximum      101.04                                               
_exptl_crystal_F_000       276.00                                               
_reflns_d_resolution_high  0.6473                                               
                                                                                
loop_                                                                           
 _space_group_symop_operation_xyz                                               
 'x, y, z'                                                                      
 '-x, y+1/2, -z'                                                                
                                                                                
_cell_length_a     4.1658                                                       
_cell_length_b    10.4706                                                       
_cell_length_c    12.7624                                                       
_cell_angle_alpha  90.000                                                       
_cell_angle_beta   95.958                                                       
_cell_angle_gamma  90.000                                                       
                                                                                
_shelx_F_squared_multiplier     1.000                                           
                                                                                
loop_                                                                           
 _refln_index_h                                                                 
 _refln_index_k                                                                 
 _refln_index_l                                                                 
 _refln_F_squared_calc                                                          
 _refln_F_squared_meas                                                          
 _refln_F_squared_sigma                                                         
 _refln_observed_status                                                         
   0 -16   0        126.94        147.20        18.82 o                         
   1 -15   0        102.40        111.78         9.56 o                         
   2 -15   0         46.53         79.77        15.64 o                         
   0 -14   0        293.52        384.52        33.66 o                         
   1 -14   0         93.50         88.48         6.14 o                         
   2 -14   0         61.51         52.35         6.21 o                         
   3 -14   0         97.19         87.10         8.69 o                         
   1 -13   0        200.54        201.05        11.48 o                         
   2 -13   0        319.60        305.19        20.63 o                         
   3 -13   0          0.21          0.06         3.83 o                         
   0 -12   0        165.78        181.05        19.76 o                         
   1 -12   0         79.61         74.79         4.39 o                         
   2 -12   0         26.90         22.83         4.47 o                         
   3 -12   0        163.45        185.34        18.13 o                         
   4 -12   0         23.80         12.83         5.83 o                         
   1 -11   0         27.07         23.63         2.51 o                         
   2 -11   0         25.80         22.09         2.64 o                         
   3 -11   0        106.60         98.51        16.38 o                         
   4 -11   0         93.90        123.26        15.62 o                         
   0 -10   0        599.77        680.36        42.03 o                         
   1 -10   0        146.30        138.00         7.00 o                         
   2 -10   0         23.70         21.72         4.19 o                         
   3 -10   0         28.94         31.36         3.91 o                         
   4 -10   0        120.81        153.26        11.89 o                         
   5 -10   0         40.67         21.61        12.35 o                         
   1  -9   0        257.10        264.08        11.28 o                         
   2  -9   0        106.34         96.87         5.37 o                         
   3  -9   0         48.42         51.83         4.80 o                         
   4  -9   0         43.97         57.54         5.78 o                         
   5  -9   0         51.20         54.78        11.25 o                         
   0  -8   0        597.47        567.34        29.77 o                         
   1  -8   0        355.77        343.80        13.87 o                         
   2  -8   0        335.01        327.02        17.92 o                         
   3  -8   0        164.80        186.84         9.40 o                         
   4  -8   0         69.73         78.92         8.04 o                         
   5  -8   0         13.66         11.03         4.35 o                         
   1  -7   0        845.62        851.96        29.69 o                         
   2  -7   0        991.68       1008.76        44.79 o                         
   3  -7   0         51.03         47.07         3.04 o                         
   4  -7   0         65.32         73.58         7.36 o                         
   5  -7   0        138.40        169.28        12.93 o                         
   0  -6   0       1841.29       1741.83        85.46 o                         
   1  -6   0        141.04        129.11         5.21 o                         
   2  -6   0        223.24        215.03         9.15 o                         
   3  -6   0        389.44        404.12        14.88 o                         
   4  -6   0        214.50        236.38        16.74 o                         
   5  -6   0         22.31         18.20         3.99 o                         
   1  -5   0        618.62        656.12        22.28 o                         
   2  -5   0        199.29        190.34         6.55 o                         
   3  -5   0          9.05          8.11         1.45 o                         
   4  -5   0         88.65         92.63         7.12 o                         
   5  -5   0         53.38         58.21         6.99 o                         
   6  -5   0          1.32         -2.07         4.84 o                         
   0  -4   0        313.50        306.92        15.53 o                         
   1  -4   0         34.54         36.10         1.64 o                         
   2  -4   0        478.87        463.05        14.20 o                         
   3  -4   0        101.43         98.34         4.83 o                         
   4  -4   0         36.43         34.50         4.38 o                         
   5  -4   0        109.86        118.31        10.21 o                         
   6  -4   0         17.14         12.86         5.06 o                         
   1  -3   0        974.69        952.34        26.31 o                         
   2  -3   0        306.31        320.13        11.55 o                         
   3  -3   0        148.55        139.56         4.63 o                         
   4  -3   0         83.42         82.20         5.49 o                         
   5  -3   0         55.96         69.02         9.16 o                         
   6  -3   0         43.05         30.07         5.52 o                         
   0  -2   0       5158.90       5009.56       411.51 o                         
   1  -2   0        394.74        376.95        11.88 o                         
   2  -2   0        415.68        407.79        12.30 o                         
   3  -2   0         34.20         31.09         1.61 o                         
   4  -2   0        162.24        159.55         5.75 o                         
   5  -2   0         43.90         43.11         3.56 o                         
   6  -2   0         40.45         23.20         5.28 o                         
   1  -1   0       5062.23       4347.52       261.87 o                         
   2  -1   0        802.13        723.74        27.41 o                         
   3  -1   0         62.79         71.12         2.71 o                         
   4  -1   0        114.95        122.90         5.98 o                         
   5  -1   0        236.23        242.98        11.51 o                         
   6  -1   0          7.31          3.63         7.07 o                         
   1   0   0        278.81        235.52        10.95 o                         
   2   0   0        234.95        221.39         7.85 o                         
   3   0   0        261.32        255.32         8.49 o                         
   4   0   0        207.45        206.20         7.18 o                         
   5   0   0          1.29          3.17         1.84 o                         
   6   0   0         47.96         41.39         5.95 o                         
   1   1   0       5019.66       4166.52       222.57 o                         
   2   1   0        792.38        738.70        25.06 o                         
   3   1   0         65.12         73.27         2.96 o                         
   4   1   0        115.97        123.90         5.07 o                         
   5   1   0        237.70        271.44        22.91 o                         
   6   1   0          6.58          9.66         6.37 o                         
   0   2   0       5113.06       4838.16       411.51 o                         
   1   2   0        399.52        371.15        11.10 o                         
   2   2   0        415.43        414.69        14.25 o                         
   3   2   0         29.70         28.01         2.14 o                         
   4   2   0        161.61        168.90         7.10 o                         
   5   2   0         45.12         52.02         6.47 o                         
   6   2   0         40.76         31.87         8.17 o                         
   1   3   0        965.14        938.36        29.78 o                         
   2   3   0        309.85        325.74        10.46 o                         
   3   3   0        149.92        146.19         6.23 o                         
   4   3   0         84.32         88.62         3.98 o                         
   5   3   0         54.95         59.30         5.42 o                         
   6   3   0         42.78         49.36         7.17 o                         
   0   4   0        305.92        321.87        15.57 o                         
   1   4   0         32.86         35.06         1.63 o                         
   2   4   0        474.89        480.78        16.33 o                         
   3   4   0        102.39        102.58         4.35 o                         
   4   4   0         33.77         35.82         2.67 o                         
   5   4   0        111.83        143.19        10.42 o                         
   6   4   0         17.20         20.67         8.81 o                         
   1   5   0        621.92        634.11        22.19 o                         
   2   5   0        206.37        194.92         8.35 o                         
   3   5   0         10.16         12.17         1.30 o                         
   4   5   0         89.44        100.94         6.59 o                         
   5   5   0         52.67         46.91         8.37 o                         
   6   5   0          1.24          3.46         5.41 o                         
   0   6   0       1831.58       1892.48        87.09 o                         
   1   6   0        148.15        141.14         4.98 o                         
   2   6   0        226.27        226.09         8.19 o                         
   3   6   0        391.15        419.57        13.68 o                         
   4   6   0        218.87        263.57        16.02 o                         
   5   6   0         22.75         17.45         4.68 o                         
   1   7   0        849.92        865.18        29.73 o                         
   2   7   0        990.56       1024.30        35.14 o                         
   3   7   0         50.59         44.86         2.69 o                         
   4   7   0         64.27         84.98        13.59 o                         
   5   7   0        138.02        170.93        20.76 o                         
   0   8   0        603.51        641.24        30.03 o                         
   1   8   0        345.69        348.83        11.62 o                         
   2   8   0        338.67        352.40        12.48 o                         
   3   8   0        163.87        174.92        12.10 o                         
   4   8   0         68.43         73.03         6.39 o                         
   5   8   0         13.41         22.42         5.17 o                         
   1   9   0        257.40        273.00        10.12 o                         
   2   9   0        107.26        112.28         4.83 o                         
   3   9   0         50.61         45.88         5.43 o                         
   4   9   0         42.19         62.64         9.86 o                         
   5   9   0         50.05         71.71        10.16 o                         
   0  10   0        600.66        684.64        29.71 o                         
   1  10   0        147.48        151.72         5.99 o                         
   2  10   0         23.91         21.94         2.16 o                         
   3  10   0         28.22         26.76         3.58 o                         
   4  10   0        121.27        154.86        16.93 o                         
   5  10   0         40.29         19.92        11.65 o                         
   1  11   0         28.94         32.52         2.53 o                         
   2  11   0         26.37         24.22         3.71 o                         
   3  11   0        106.42        109.45        12.25 o                         
   4  11   0         92.84        110.85        14.94 o                         
   0  12   0        169.16        195.25        11.31 o                         
   1  12   0         82.73         85.42         5.29 o                         
   2  12   0         26.92         24.89         5.43 o                         
   3  12   0        165.25        210.24        20.02 o                         
   4  12   0         22.67         24.40         7.37 o                         
   1  13   0        206.31        238.40        14.18 o                         
   2  13   0        315.83        365.50        21.03 o                         
   3  13   0          0.16         -0.10         5.68 o                         
   0  14   0        292.68        329.05        31.77 o                         
   1  14   0         94.16         99.28         7.92 o                         
   2  14   0         61.74         46.61         7.97 o                         
   3  14   0         95.93         90.43        14.64 o                         
   1  15   0        102.94        112.30        18.08 o                         
   2  15   0         44.16         68.22        10.56 o                         
   0  16   0        127.11        128.37        16.23 o                         
   0 -16   1         21.16         23.77         6.12 o                         
  -2 -15   1         24.78         25.28         8.22 o                         
  -1 -15   1         35.33         32.47         7.87 o                         
   0 -15   1         75.37         83.12         9.72 o                         
   1 -15   1         40.24         33.49         5.18 o                         
   2 -15   1         21.02         15.40         5.42 o                         
  -3 -14   1         14.03         13.69         3.59 o                         
  -2 -14   1        101.23        100.11         7.55 o                         
  -1 -14   1        126.57        147.59        13.64 o                         
   0 -14   1         61.77         71.41         9.84 o                         
   1 -14   1        120.02        130.31         8.45 o                         
   2 -14   1         21.84         21.14         2.72 o                         
   3 -14   1          0.09         -5.27         5.27 o                         
  -3 -13   1         73.54         65.40         7.77 o                         
  -2 -13   1          9.18          4.13         1.88 o                         
  -1 -13   1         22.46         22.17         2.43 o                         
   0 -13   1        216.90        262.55        15.90 o                         
   1 -13   1         23.00         22.20         2.44 o                         
   2 -13   1         47.87         50.07         4.96 o                         
   3 -13   1         58.05         51.49        11.65 o                         
  -4 -12   1         17.36         16.00         5.78 o                         
  -3 -12   1         13.22         16.93         4.37 o                         
  -2 -12   1        114.43         96.14         6.07 o                         
  -1 -12   1        129.31        116.48         6.20 o                         
   0 -12   1         60.63         59.07         4.11 o                         
   1 -12   1        204.03        193.86        11.13 o                         
   2 -12   1         24.60         16.77         3.00 o                         
   3 -12   1        145.38        171.30        17.83 o                         
   4 -12   1         11.04          8.28         5.65 o                         
  -4 -11   1         33.69         28.98         5.80 o                         
  -3 -11   1         58.55         72.83        10.96 o                         
  -2 -11   1         36.48         37.77         3.88 o                         
  -1 -11   1         32.48         23.63         2.50 o                         
   0 -11   1         85.28        104.19         4.70 o                         
   1 -11   1        244.59        241.94        11.51 o                         
   2 -11   1         58.41         51.74         5.05 o                         
   3 -11   1          0.94          0.51         2.40 o                         
   4 -11   1         77.85        115.54        16.28 o                         
  -5 -10   1          4.90         -2.79         9.76 o                         
  -4 -10   1         23.15         22.97         3.22 o                         
  -3 -10   1         42.27         34.06         8.37 o                         
  -2 -10   1          9.78         10.55         2.12 o                         
  -1 -10   1         30.27         30.49         1.98 o                         
   0 -10   1         48.35         48.82         2.53 o                         
   1 -10   1         25.45         26.92         2.50 o                         
   2 -10   1         53.87         57.04         4.99 o                         
   3 -10   1        218.16        162.04        19.02 o                         
   4 -10   1         14.07          9.97         3.49 o                         
  -5  -9   1         58.89         70.81        16.43 o                         
  -4  -9   1         53.17         56.99         6.41 o                         
  -3  -9   1        110.02        116.77         8.58 o                         
  -2  -9   1         47.41         46.82         3.27 o                         
  -1  -9   1          3.67          3.89         1.04 o                         
   0  -9   1        345.69        334.56        11.86 o                         
   1  -9   1        158.28        156.86         7.29 o                         
   2  -9   1        282.28        275.75        11.62 o                         
   3  -9   1         57.80         55.24         5.16 o                         
   4  -9   1         72.23         83.80         8.35 o                         
   5  -9   1          6.85          2.52         6.47 o                         
  -5  -8   1        145.30        162.34        13.04 o                         
  -4  -8   1         14.63         14.01         2.69 o                         
  -3  -8   1         77.99         84.04         6.15 o                         
  -2  -8   1          1.70          2.75         1.00 o                         
  -1  -8   1       1073.80       1079.53        45.98 o                         
   0  -8   1        160.27        155.99         5.61 o                         
   1  -8   1        398.97        397.36        13.41 o                         
   2  -8   1        179.35        177.37         7.92 o                         
   3  -8   1        226.40        254.84        20.40 o                         
   4  -8   1         14.99         13.18         2.91 o                         
   5  -8   1          3.69         -1.06         4.75 o                         
  -5  -7   1         14.93          4.95         3.76 o                         
  -4  -7   1        239.59        270.19        16.03 o                         
  -3  -7   1        146.51        150.88         8.48 o                         
  -2  -7   1         75.05         70.33         3.30 o                         
  -1  -7   1        200.73        184.37         6.49 o                         
   0  -7   1        670.19        642.20        25.44 o                         
   1  -7   1        193.37        187.10         6.55 o                         
   2  -7   1        404.16        408.93        18.39 o                         
   3  -7   1         59.71         56.85         3.45 o                         
   4  -7   1         58.03         66.43         6.28 o                         
   5  -7   1         21.61         12.35         7.37 o                         
  -5  -6   1         91.67         99.34         9.19 o                         
  -4  -6   1         60.32         66.52         6.37 o                         
  -3  -6   1          5.14          2.67         1.34 o                         
  -2  -6   1        588.51        585.53        20.14 o                         
  -1  -6   1        266.91        261.32         9.43 o                         
   0  -6   1        313.90        292.59        10.81 o                         
   1  -6   1       1373.13       1394.13        44.26 o                         
   2  -6   1         90.46         82.17         3.51 o                         
   3  -6   1         72.07         73.26         3.49 o                         
   4  -6   1         27.43         25.10         4.31 o                         
   5  -6   1         34.65         32.69         5.09 o                         
  -6  -5   1         24.90         18.65         5.16 o                         
  -5  -5   1          0.29         -1.41         2.93 o                         
  -4  -5   1        169.07        174.29        10.60 o                         
  -3  -5   1        525.67        538.27        17.88 o                         
  -2  -5   1        109.70        119.24         4.41 o                         
  -1  -5   1        247.30        242.25         8.68 o                         
   0  -5   1        496.41        462.68        16.96 o                         
   1  -5   1        558.21        591.81        20.01 o                         
   2  -5   1        251.91        247.93         8.35 o                         
   3  -5   1         11.08          8.95         1.29 o                         
   4  -5   1        217.74        236.15        14.11 o                         
   5  -5   1         59.27         65.74         7.80 o                         
   6  -5   1         30.64         20.79         5.68 o                         
  -6  -4   1          3.19         -4.15         4.47 o                         
  -5  -4   1         28.00         24.11         3.88 o                         
  -4  -4   1         32.95         30.96         3.53 o                         
  -3  -4   1         11.22         10.04         1.06 o                         
  -2  -4   1        136.14        131.96         4.80 o                         
  -1  -4   1        247.21        259.76         8.94 o                         
   0  -4   1        324.46        304.90        10.69 o                         
   1  -4   1        116.26        129.33         4.82 o                         
   2  -4   1        374.17        363.15        12.18 o                         
   3  -4   1        258.50        239.51         8.40 o                         
   4  -4   1         16.98         12.05         2.11 o                         
   5  -4   1        142.57        146.26        12.36 o                         
   6  -4   1         45.42         34.04         6.22 o                         
  -6  -3   1         20.45         15.84         4.88 o                         
  -5  -3   1          0.27          0.96         2.56 o                         
  -4  -3   1          4.14          2.66         1.12 o                         
  -3  -3   1         10.43          8.99         1.24 o                         
  -2  -3   1        115.51        130.37         4.68 o                         
  -1  -3   1        611.82        655.42        20.27 o                         
   0  -3   1        271.81        239.52         8.71 o                         
   1  -3   1        172.26        159.50         5.28 o                         
   2  -3   1        134.64        132.89         4.88 o                         
   3  -3   1          6.27          3.27         1.12 o                         
   4  -3   1        532.91        550.61        22.29 o                         
   5  -3   1          8.50          8.08         3.46 o                         
   6  -3   1         21.22         10.36         5.19 o                         
  -6  -2   1         23.58         18.91         4.76 o                         
  -5  -2   1        168.19        169.87         8.54 o                         
  -4  -2   1         12.90         12.23         1.20 o                         
  -3  -2   1        138.20        134.26         5.66 o                         
  -2  -2   1        130.96        104.42         3.57 o                         
  -1  -2   1      10210.09       9085.02       447.69 o                         
   0  -2   1        403.52        368.31        12.51 o                         
   1  -2   1         63.45         55.70         3.04 o                         
   2  -2   1          6.89          8.19         0.94 o                         
   3  -2   1        268.56        251.25         9.03 o                         
   4  -2   1         41.73         40.59         2.35 o                         
   5  -2   1         34.23         26.80         4.37 o                         
   6  -2   1         66.21         46.10         6.24 o                         
  -6  -1   1        171.46        214.62        21.51 o                         
  -5  -1   1         14.96         15.12         1.97 o                         
  -4  -1   1         53.77         49.85         2.65 o                         
  -3  -1   1        377.72        388.60        14.87 o                         
  -2  -1   1         58.12         62.45         3.05 o                         
  -1  -1   1       1415.87       1308.67        48.15 o                         
   0  -1   1        666.52        552.53        34.54 o                         
   1  -1   1       1295.06       1273.09        42.95 o                         
   2  -1   1        102.26         96.44         4.16 o                         
   3  -1   1        498.77        519.90        15.67 o                         
   4  -1   1        102.63         97.98         3.86 o                         
   5  -1   1         34.35         32.18         4.00 o                         
   6  -1   1          0.14          0.65         4.49 o                         
  -6   0   1         21.59          9.26         8.47 o                         
  -5   0   1        269.81        304.97        15.59 o                         
  -4   0   1         10.51          9.07         1.45 o                         
  -3   0   1         11.14         19.29         1.36 o                         
  -2   0   1       1337.50       1257.95        47.01 o                         
  -1   0   1       2511.92       2104.24       124.33 o                         
   1   0   1       1016.33        903.04        30.71 o                         
   2   0   1         18.18         11.66         0.98 o                         
   3   0   1          0.88          0.19         0.98 o                         
   4   0   1        130.42        137.18         4.91 o                         
   5   0   1         49.36         54.23         4.59 o                         
   6   0   1          2.24         -4.45         4.49 o                         
  -6   1   1        170.91        210.74        22.01 o                         
  -5   1   1         14.78         11.19         2.29 o                         
  -4   1   1         58.41         56.89         3.06 o                         
  -3   1   1        383.42        387.53        16.74 o                         
  -2   1   1         57.09         61.25         2.72 o                         
  -1   1   1       1420.73       1248.57        49.47 o                         
   0   1   1        668.41        598.21        24.34 o                         
   1   1   1       1290.33       1248.97        47.03 o                         
   2   1   1        105.09        105.05         4.20 o                         
   3   1   1        490.37        518.03        16.78 o                         
   4   1   1        100.86         98.29         4.54 o                         
   5   1   1         33.41         34.72         5.65 o                         
   6   1   1          0.11          0.30         6.17 o                         
  -6   2   1         24.16         26.98         4.73 o                         
  -5   2   1        167.78        195.98        13.64 o                         
  -4   2   1         13.44         12.77         1.54 o                         
  -3   2   1        142.71        138.42         7.43 o                         
  -2   2   1        125.48         98.66         3.87 o                         
  -1   2   1      10181.55       9959.16       775.22 o                         
   0   2   1        417.47        361.72        18.46 o                         
   1   2   1         69.69         62.27         2.30 o                         
   2   2   1          8.08          9.92         0.86 o                         
   3   2   1        264.09        246.13         8.36 o                         
   4   2   1         40.89         43.72         2.99 o                         
   5   2   1         34.63         35.70         3.50 o                         
   6   2   1         65.43         49.90         8.96 o                         
  -6   3   1         20.83         20.70         4.82 o                         
  -5   3   1          0.25         -1.47         2.78 o                         
  -4   3   1          4.34          2.47         1.60 o                         
  -3   3   1          9.63          6.48         1.16 o                         
  -2   3   1        112.34        123.87         4.07 o                         
  -1   3   1        616.02        620.14        20.19 o                         
   0   3   1        271.52        255.89         8.61 o                         
   1   3   1        161.60        157.02         4.91 o                         
   2   3   1        143.51        146.47         4.98 o                         
   3   3   1          6.44          6.78         1.08 o                         
   4   3   1        531.11        594.24        22.12 o                         
   5   3   1          7.55          9.29         5.93 o                         
   6   3   1         21.78         22.03        11.10 o                         
  -6   4   1          3.00          1.51         4.48 o                         
  -5   4   1         28.23         27.50         9.26 o                         
  -4   4   1         33.97         35.36         3.19 o                         
  -3   4   1         12.18         13.22         1.40 o                         
  -2   4   1        136.61        136.13         4.37 o                         
  -1   4   1        247.93        247.30         8.27 o                         
   0   4   1        309.86        309.59        11.67 o                         
   1   4   1        120.47        125.29         4.11 o                         
   2   4   1        387.55        384.83        13.10 o                         
   3   4   1        263.82        255.25         9.65 o                         
   4   4   1         18.05         18.18         2.19 o                         
   5   4   1        143.53        188.07        12.50 o                         
   6   4   1         44.31         60.05        10.26 o                         
  -6   5   1         25.24         26.95         5.85 o                         
  -5   5   1          0.28          3.69         4.32 o                         
  -4   5   1        169.42        184.84         8.95 o                         
  -3   5   1        520.13        567.34        19.37 o                         
  -2   5   1        114.27        124.67         4.11 o                         
  -1   5   1        247.64        241.23         8.03 o                         
   0   5   1        502.18        517.63        17.01 o                         
   1   5   1        564.45        569.18        17.29 o                         
   2   5   1        257.08        246.97        11.12 o                         
   3   5   1          9.72          9.19         1.67 o                         
   4   5   1        218.46        250.14        12.83 o                         
   5   5   1         59.32         78.78        12.45 o                         
   6   5   1         30.47         27.52         6.08 o                         
  -5   6   1         90.92        110.70         9.71 o                         
  -4   6   1         60.81         68.24         6.07 o                         
  -3   6   1          5.83          4.93         1.20 o                         
  -2   6   1        571.21        563.44        21.84 o                         
  -1   6   1        264.34        260.74         9.31 o                         
   0   6   1        311.48        327.69        11.02 o                         
   1   6   1       1385.77       1406.65        44.31 o                         
   2   6   1         92.93         88.72         3.37 o                         
   3   6   1         71.94         80.11         4.11 o                         
   4   6   1         29.12         32.50         3.97 o                         
   5   6   1         34.23         31.69         4.93 o                         
  -5   7   1         15.10         11.16         4.47 o                         
  -4   7   1        239.76        295.21        17.94 o                         
  -3   7   1        147.25        162.51         6.65 o                         
  -2   7   1         75.37         71.57         3.12 o                         
  -1   7   1        195.58        189.12         7.16 o                         
   0   7   1        668.82        696.81        23.49 o                         
   1   7   1        194.90        191.87         6.61 o                         
   2   7   1        401.75        414.69        13.52 o                         
   3   7   1         63.07         59.73         3.36 o                         
   4   7   1         56.92         68.25         6.39 o                         
   5   7   1         21.31         21.11         4.83 o                         
  -5   8   1        147.73        184.94        18.62 o                         
  -4   8   1         13.40         11.63         2.33 o                         
  -3   8   1         76.10         81.74         6.43 o                         
  -2   8   1          0.74          0.28         1.17 o                         
  -1   8   1       1068.51       1079.64        37.42 o                         
   0   8   1        161.20        177.66        10.04 o                         
   1   8   1        400.91        418.26        13.52 o                         
   2   8   1        178.90        177.34         7.09 o                         
   3   8   1        223.67        220.71        15.02 o                         
   4   8   1         15.28         23.70         5.28 o                         
   5   8   1          4.04          5.39         6.03 o                         
  -5   9   1         58.89         98.10        13.64 o                         
  -4   9   1         52.51         60.65         9.76 o                         
  -3   9   1        112.27        117.20         8.66 o                         
  -2   9   1         45.74         46.51         3.11 o                         
  -1   9   1          3.36          1.64         1.13 o                         
   0   9   1        340.48        381.39        12.16 o                         
   1   9   1        151.20        159.46         5.97 o                         
   2   9   1        277.64        279.57        10.55 o                         
   3   9   1         59.08         62.61        13.00 o                         
   4   9   1         71.81         72.30        10.96 o                         
   5   9   1          7.39         14.29         5.76 o                         
  -5  10   1          4.85          4.48         7.77 o                         
  -4  10   1         23.48         19.22         5.78 o                         
  -3  10   1         40.73         33.90         5.08 o                         
  -2  10   1          9.70          9.93         2.69 o                         
  -1  10   1         29.59         33.60         2.16 o                         
   0  10   1         48.95         50.25         2.65 o                         
   1  10   1         25.91         23.50         2.04 o                         
   2  10   1         54.20         62.39         3.95 o                         
   3  10   1        215.68        197.89        13.15 o                         
   4  10   1         14.30         19.32         5.98 o                         
  -4  11   1         33.63         49.60         8.17 o                         
  -3  11   1         57.25         73.90        10.46 o                         
  -2  11   1         35.73         38.98         4.48 o                         
  -1  11   1         31.12         29.29         3.41 o                         
   0  11   1         89.44         96.36         4.84 o                         
   1  11   1        249.40        276.00        10.57 o                         
   2  11   1         57.19         59.80         4.30 o                         
   3  11   1          1.19         -2.69         4.48 o                         
   4  11   1         77.87        107.26        14.94 o                         
  -4  12   1         17.58         12.35         6.87 o                         
  -3  12   1         12.84         15.14         5.58 o                         
  -1  12   1        125.29        130.96         7.23 o                         
   0  12   1         64.56         62.86         4.15 o                         
   1  12   1        202.04        217.14        14.12 o                         
   2  12   1         25.80         23.92         2.47 o                         
   3  12   1        145.20        205.46        19.22 o                         
   4  12   1         11.62         22.21         8.07 o                         
  -3  13   1         73.37         87.54        12.25 o                         
  -2  13   1          8.71          6.46         2.56 o                         
  -1  13   1         24.70         26.83         5.68 o                         
   0  13   1        217.08        229.86        17.25 o                         
   1  13   1         22.51         20.72         4.18 o                         
   2  13   1         47.79         44.28         4.65 o                         
   3  13   1         59.14         54.28         8.27 o                         
  -3  14   1         13.19         13.54         6.87 o                         
  -2  14   1        107.29        113.17         8.93 o                         
  -1  14   1        126.19        150.50        10.98 o                         
   0  14   1         61.14         67.50         6.86 o                         
   1  14   1        117.54        127.92         9.72 o                         
   2  14   1         22.28         38.94         6.97 o                         
   3  14   1          0.07         -1.69         6.77 o                         
  -2  15   1         24.78         12.35         6.67 o                         
  -1  15   1         36.50         39.01        10.81 o                         
   0  15   1         75.34         83.67         8.13 o                         
   1  15   1         39.44         39.20         9.41 o                         
   2  15   1         20.81         12.35         6.37 o                         
   0  16   1         20.79         16.53         4.51 o                         
   0 -16   2         15.00          7.68         5.21 o                         
  -2 -15   2          1.22          0.24         5.73 o                         
  -1 -15   2         22.22         17.17         4.75 o                         
   0 -15   2         44.34         46.62         8.33 o                         
   1 -15   2         41.52         45.90         5.58 o                         
   2 -15   2         89.00         81.05         9.39 o                         
  -3 -14   2          8.02          7.23         3.46 o                         
  -2 -14   2          8.46          7.70         4.93 o                         
  -1 -14   2         35.59         29.28         6.77 o                         
   0 -14   2         31.22         33.36         5.35 o                         
   1 -14   2         49.58         58.92         6.22 o                         
   2 -14   2         53.40         54.75         6.35 o                         
   3 -14   2         19.21         14.39         5.72 o                         
  -3 -13   2         27.91         22.47         4.22 o                         
  -2 -13   2         66.69         58.61         4.78 o                         
  -1 -13   2          4.91          4.77         1.77 o                         
   0 -13   2          0.48          0.19         1.38 o                         
   1 -13   2          1.15          0.00         1.50 o                         
   2 -13   2         11.54         11.66         3.13 o                         
   3 -13   2         45.29         42.10         6.05 o                         
  -4 -12   2         30.62         26.07         6.20 o                         
  -3 -12   2         14.33          9.32         2.17 o                         
  -2 -12   2        156.68        156.61         9.10 o                         
  -1 -12   2        239.81        226.61        11.58 o                         
   0 -12   2        182.13        195.36        10.81 o                         
   1 -12   2        101.78         98.06         6.52 o                         
   2 -12   2         30.08         26.39         5.30 o                         
   3 -12   2         12.37         11.10         3.30 o                         
   4 -12   2        155.82        253.26        27.99 o                         
  -3 -11   2         50.82         45.58         4.83 o                         
  -2 -11   2         55.02         45.68         3.43 o                         
  -1 -11   2        382.26        356.99        12.06 o                         
   0 -11   2        195.44        182.12         9.02 o                         
   1 -11   2         12.20         13.53         1.97 o                         
   2 -11   2        233.72        245.94        13.93 o                         
   3 -11   2        122.71        130.99        14.09 o                         
   4 -11   2         45.58         49.80        10.76 o                         
  -5 -10   2         29.70         26.79        10.46 o                         
  -4 -10   2          8.04          8.87         2.76 o                         
  -3 -10   2        127.17        120.77         9.19 o                         
  -2 -10   2        335.78        316.97        13.18 o                         
  -1 -10   2         40.20         36.03         2.22 o                         
   0 -10   2        526.94        525.43        18.33 o                         
   1 -10   2        381.20        370.08        14.49 o                         
   2 -10   2        103.38         99.29        10.92 o                         
   3 -10   2         56.92         59.60         6.45 o                         
   4 -10   2        105.75        134.49        12.24 o                         
  -5  -9   2         36.98         33.36         9.86 o                         
  -4  -9   2        109.31        120.51         8.47 o                         
  -3  -9   2         99.38         99.06         7.87 o                         
  -2  -9   2        120.34         99.45         4.86 o                         
  -1  -9   2         76.19         72.98         3.09 o                         
   0  -9   2        561.26        559.55        20.57 o                         
   1  -9   2         62.01         60.82         2.95 o                         
   2  -9   2        363.64        352.66        14.45 o                         
   3  -9   2         49.58         48.15         6.63 o                         
   4  -9   2          9.05          8.58         3.24 o                         
   5  -9   2         58.76         66.13         8.38 o                         
  -5  -8   2         54.53         64.14        14.54 o                         
  -4  -8   2         25.07         27.87         4.21 o                         
  -3  -8   2         27.69         29.53         2.50 o                         
  -2  -8   2          4.01          4.18         1.01 o                         
  -1  -8   2        251.45        223.13         7.55 o                         
   0  -8   2        271.93        275.15        12.83 o                         
   1  -8   2        246.78        243.83         9.09 o                         
   2  -8   2         39.01         37.55         2.71 o                         
   3  -8   2         84.55         80.59         6.53 o                         
   4  -8   2         47.97         46.59         5.18 o                         
   5  -8   2         62.26         60.01         9.03 o                         
  -5  -7   2         52.03         62.29         8.32 o                         
  -4  -7   2         25.72         27.77         4.16 o                         
  -3  -7   2         48.77         48.24         2.79 o                         
  -2  -7   2         14.05         14.36         1.20 o                         
  -1  -7   2         74.82         61.65         2.82 o                         
   0  -7   2         33.37         37.82         1.95 o                         
   1  -7   2         75.95         82.96         3.39 o                         
   2  -7   2        102.69        103.69         3.94 o                         
   3  -7   2         13.08         10.61         1.48 o                         
   4  -7   2         25.48         21.63         3.20 o                         
   5  -7   2          9.99          3.86         4.21 o                         
  -5  -6   2         27.95         26.24         4.10 o                         
  -4  -6   2         72.76         80.09         7.00 o                         
  -3  -6   2         18.64         18.45         1.48 o                         
  -2  -6   2        246.74        226.67         9.37 o                         
  -1  -6   2        445.22        403.55        16.11 o                         
   0  -6   2        201.83        211.51         7.86 o                         
   1  -6   2         44.93         48.15         2.27 o                         
   2  -6   2         19.24         19.13         1.36 o                         
   3  -6   2        164.66        152.91         6.84 o                         
   4  -6   2        122.60        128.54         8.47 o                         
   5  -6   2         16.12         13.88         4.16 o                         
  -6  -5   2         23.69         15.24         8.56 o                         
  -5  -5   2         97.52         93.26         8.37 o                         
  -4  -5   2         39.32         36.40         4.13 o                         
  -3  -5   2        125.24        125.90         4.69 o                         
  -2  -5   2         57.23         60.50         2.49 o                         
  -1  -5   2        683.73        679.75        25.67 o                         
   0  -5   2        103.71         90.08         3.76 o                         
   1  -5   2        470.94        513.36        16.90 o                         
   2  -5   2        231.05        216.33         6.80 o                         
   3  -5   2        817.41        821.21        26.74 o                         
   4  -5   2         94.52         88.03         6.17 o                         
   5  -5   2         71.76         79.48         9.33 o                         
  -6  -4   2         37.77         29.87         5.31 o                         
  -5  -4   2         22.97         18.39         3.48 o                         
  -4  -4   2          8.43          6.64         1.25 o                         
  -3  -4   2        304.15        306.41        10.25 o                         
  -2  -4   2       2293.83       2274.16        73.51 o                         
  -1  -4   2          4.56         10.32         0.82 o                         
   0  -4   2       1264.89       1297.68        49.85 o                         
   1  -4   2        118.20         89.19         3.68 o                         
   2  -4   2        407.08        381.52        11.79 o                         
   3  -4   2        221.00        216.21         7.82 o                         
   4  -4   2        455.11        459.60        21.62 o                         
   5  -4   2         35.20         41.33         8.17 o                         
   6  -4   2         84.00         66.58         8.76 o                         
  -6  -3   2         16.21          2.49         6.47 o                         
  -5  -3   2         49.05         54.15         3.78 o                         
  -4  -3   2        270.45        295.43        10.75 o                         
  -3  -3   2        212.35        218.71         8.65 o                         
  -2  -3   2        402.73        398.55        12.64 o                         
  -1  -3   2       2223.52       2245.14        73.51 o                         
   0  -3   2       1072.89       1121.81        38.38 o                         
   1  -3   2        110.40        115.36         4.09 o                         
   2  -3   2        528.13        484.73        15.96 o                         
   3  -3   2        593.81        573.17        20.51 o                         
   4  -3   2         22.18         12.57         2.80 o                         
   6  -3   2          0.65         -1.13         5.09 o                         
  -6  -2   2          2.49          2.70         4.00 o                         
  -5  -2   2         49.18         47.85         3.98 o                         
  -4  -2   2         64.65         62.95         2.80 o                         
  -3  -2   2        169.55        153.42         6.37 o                         
  -2  -2   2       2655.95       2516.86        93.47 o                         
  -1  -2   2       1754.89       1634.00        58.25 o                         
   0  -2   2       1006.66       1032.11        38.03 o                         
   1  -2   2        618.27        603.70        21.22 o                         
   2  -2   2        136.10        130.84         5.20 o                         
   3  -2   2        114.83        110.70         4.09 o                         
   4  -2   2        426.57        429.15        19.86 o                         
   5  -2   2         63.47         54.42         8.03 o                         
   6  -2   2         45.82         26.12         6.22 o                         
  -6  -1   2         54.51         51.32         8.66 o                         
  -5  -1   2         68.63         74.69         4.53 o                         
  -4  -1   2         21.70         19.57         1.73 o                         
  -3  -1   2        324.03        321.08        13.44 o                         
  -2  -1   2        348.17        339.97        14.30 o                         
  -1  -1   2       2748.93       2734.44       123.74 o                         
   0  -1   2       1678.74       1750.50        53.82 o                         
   1  -1   2        139.79        145.69         5.13 o                         
   2  -1   2        422.90        401.89        13.97 o                         
   3  -1   2        186.52        175.33         6.19 o                         
   4  -1   2         50.84         52.26         2.94 o                         
   5  -1   2        112.23        126.19         7.22 o                         
   6  -1   2         15.92         14.75         5.38 o                         
  -6   0   2         79.69         71.34         9.00 o                         
  -5   0   2         37.92         35.05         3.48 o                         
  -4   0   2        411.69        416.51        14.69 o                         
  -3   0   2         13.46         13.69         1.39 o                         
  -2   0   2        154.63        156.40         9.72 o                         
  -1   0   2        182.12        195.37         7.37 o                         
   0   0   2        295.41        305.75         9.10 o                         
   1   0   2        486.00        472.71        15.00 o                         
   2   0   2         45.46         39.98         2.17 o                         
   3   0   2         16.91         13.84         1.17 o                         
   4   0   2          1.86          2.17         1.20 o                         
   5   0   2         40.55         46.48         4.35 o                         
   6   0   2         34.35         29.16         8.52 o                         
  -6   1   2         55.38         51.84        10.06 o                         
  -5   1   2         65.98         68.70         5.38 o                         
  -4   1   2         22.79         20.12         1.62 o                         
  -3   1   2        326.49        303.92        13.57 o                         
  -2   1   2        350.33        330.22        12.71 o                         
  -1   1   2       2773.79       2509.83       100.75 o                         
   0   1   2       1671.17       1678.56        54.65 o                         
   1   1   2        142.87        142.42         4.41 o                         
   2   1   2        418.85        403.32        12.99 o                         
   3   1   2        185.14        176.78         6.18 o                         
   4   1   2         49.77         53.10         3.11 o                         
   5   1   2        114.73        129.85         8.56 o                         
   6   1   2         16.00          9.16         6.67 o                         
  -6   2   2          2.65          3.06         4.36 o                         
  -5   2   2         50.95         47.57        12.45 o                         
  -4   2   2         61.95         60.54         3.33 o                         
  -3   2   2        170.77        161.85         7.29 o                         
  -2   2   2       2650.42       2512.29        93.48 o                         
  -1   2   2       1772.47       1602.65        54.91 o                         
   0   2   2       1000.28       1006.39        32.12 o                         
   1   2   2        635.91        630.05        19.61 o                         
   2   2   2        141.42        135.81         4.68 o                         
   3   2   2        112.27        109.20         4.29 o                         
   4   2   2        425.34        459.98        16.05 o                         
   5   2   2         61.95         71.33         6.45 o                         
   6   2   2         45.00         22.21         7.27 o                         
  -6   3   2         16.68         14.70         4.71 o                         
  -5   3   2         50.86         67.71         8.86 o                         
  -4   3   2        272.37        278.05        11.46 o                         
  -3   3   2        210.49        217.20         8.72 o                         
  -2   3   2        400.63        382.95        13.63 o                         
  -1   3   2       2213.14       2029.09        89.96 o                         
   0   3   2       1081.92       1127.06        38.40 o                         
   1   3   2        111.15        119.97         3.77 o                         
   2   3   2        506.73        501.81        17.11 o                         
   3   3   2        597.83        598.96        17.75 o                         
   4   3   2         22.54         21.72         2.03 o                         
   5   3   2        270.85        334.63        21.53 o                         
   6   3   2          0.34         -5.38         7.67 o                         
  -6   4   2         37.27         39.37         5.54 o                         
  -5   4   2         22.35         24.31         3.97 o                         
  -4   4   2          8.04          4.77         2.10 o                         
  -3   4   2        305.62        314.93        11.13 o                         
  -2   4   2       2261.44       2383.22        73.48 o                         
  -1   4   2          4.19          8.57         0.72 o                         
   0   4   2       1288.29       1354.70        42.10 o                         
   1   4   2        124.14         90.88         3.08 o                         
   2   4   2        410.69        399.24        15.32 o                         
   3   4   2        223.76        231.47         7.87 o                         
   4   4   2        453.74        515.66        19.55 o                         
   5   4   2         35.91         40.61        11.35 o                         
   6   4   2         84.84         79.85        19.02 o                         
  -6   5   2         24.29         30.83         8.42 o                         
  -5   5   2         95.61        101.39        13.35 o                         
  -4   5   2         39.26         38.99         4.06 o                         
  -3   5   2        118.60        123.25         5.20 o                         
  -2   5   2         52.53         51.80         2.30 o                         
  -1   5   2        680.72        674.79        21.66 o                         
   0   5   2        107.57        102.33         3.59 o                         
   1   5   2        470.96        493.19        16.62 o                         
   2   5   2        228.62        208.89         9.05 o                         
   3   5   2        817.72        845.89        31.92 o                         
   4   5   2         96.43        102.53         6.39 o                         
   5   5   2         71.59         78.78        13.25 o                         
  -5   6   2         27.22         28.08         6.37 o                         
  -4   6   2         70.76         88.32         7.02 o                         
  -3   6   2         16.08         14.87         1.30 o                         
  -2   6   2        254.70        234.88         8.37 o                         
  -1   6   2        441.97        433.07        13.70 o                         
   0   6   2        198.09        220.84         7.32 o                         
   1   6   2         49.11         53.36         2.14 o                         
   2   6   2         20.14         23.28         1.60 o                         
   3   6   2        163.43        152.49         6.26 o                         
   4   6   2        121.58        147.29        14.72 o                         
   5   6   2         16.10         11.80         4.33 o                         
  -5   7   2         52.85         67.22         9.16 o                         
  -4   7   2         25.42         25.77         3.76 o                         
  -3   7   2         47.01         51.78         3.25 o                         
  -2   7   2         16.03         15.71         1.19 o                         
  -1   7   2         73.42         68.33         3.19 o                         
   0   7   2         35.23         42.70         2.00 o                         
   1   7   2         74.32         84.02         3.36 o                         
   2   7   2        103.13        104.27         4.09 o                         
   3   7   2         12.79         11.56         3.13 o                         
   4   7   2         25.33         21.92         2.76 o                         
   5   7   2         10.26         10.34         5.63 o                         
  -5   8   2         55.26         92.42        12.35 o                         
  -4   8   2         25.52         36.75         6.27 o                         
  -3   8   2         28.34         31.36         2.33 o                         
  -2   8   2          4.89          4.36         0.95 o                         
  -1   8   2        254.63        256.84         9.03 o                         
   0   8   2        274.53        303.07         9.99 o                         
   1   8   2        247.35        252.32         8.61 o                         
   2   8   2         38.13         38.87         2.37 o                         
   3   8   2         85.80         82.99         5.30 o                         
   4   8   2         48.39         43.30         5.19 o                         
   5   8   2         61.94         87.84        15.34 o                         
  -5   9   2         37.43         56.37         8.76 o                         
  -4   9   2        111.72        129.37        14.04 o                         
  -3   9   2         98.58        102.87         9.67 o                         
  -2   9   2        122.49        110.21         4.54 o                         
  -1   9   2         83.69         83.72         3.87 o                         
   0   9   2        558.83        605.62        20.48 o                         
   1   9   2         62.53         62.90         3.03 o                         
   2   9   2        363.27        353.15        12.13 o                         
   3   9   2         47.95         42.72         7.67 o                         
   4   9   2          8.77         10.56         5.38 o                         
   5   9   2         58.32         52.94         7.27 o                         
  -5  10   2         30.35         40.04         8.96 o                         
  -4  10   2          8.06          3.68         5.28 o                         
  -3  10   2        130.87        135.80         8.85 o                         
  -2  10   2        332.29        329.79        14.82 o                         
  -1  10   2         41.09         41.57         2.79 o                         
   0  10   2        530.24        596.59        18.59 o                         
   1  10   2        378.67        415.27        14.76 o                         
   2  10   2        101.48         99.54         5.50 o                         
   3  10   2         55.39         68.72         9.46 o                         
   4  10   2        108.41        143.61        15.74 o                         
  -4  11   2        134.09        158.25        17.63 o                         
  -3  11   2         50.23         50.88         4.42 o                         
  -2  11   2         55.54         58.98         4.51 o                         
  -1  11   2        384.80        423.70        15.95 o                         
   0  11   2        187.35        213.68         8.40 o                         
   1  11   2         12.06         10.62         2.98 o                         
   2  11   2        234.39        261.24        15.95 o                         
   3  11   2        124.91        131.26        14.44 o                         
   4  11   2         46.03         77.38        12.15 o                         
  -4  12   2         30.85         22.11         7.37 o                         
  -3  12   2         13.26         11.15         4.98 o                         
  -2  12   2        159.79        174.32        11.11 o                         
  -1  12   2        234.37        248.29        12.32 o                         
   0  12   2        179.31        214.51        10.47 o                         
   1  12   2         98.51         98.47         8.11 o                         
   2  12   2         31.25         26.43         7.22 o                         
   3  12   2         11.40         11.75         5.78 o                         
   4  12   2        157.36        217.61        24.70 o                         
  -3  13   2         28.86         41.93         7.47 o                         
  -2  13   2         63.52         68.70         6.17 o                         
  -1  13   2          5.19          6.23         2.44 o                         
   0  13   2          0.35         -2.60         2.60 o                         
   1  13   2          0.98         -0.63         3.04 o                         
   2  13   2         10.57         10.63         3.64 o                         
   3  13   2         45.84         62.15         8.66 o                         
  -3  14   2          8.43         14.44         7.47 o                         
  -2  14   2          8.95         12.09         3.31 o                         
  -1  14   2         33.12         24.30         5.38 o                         
   0  14   2         30.69         30.45         4.07 o                         
   1  14   2         49.87         60.85         8.37 o                         
   2  14   2         53.47         57.96         8.96 o                         
   3  14   2         19.28          2.29         6.77 o                         
  -2  15   2          1.73         -2.39         6.17 o                         
  -1  15   2         21.76         23.63         4.01 o                         
   0  15   2         42.84         40.68         4.75 o                         
   1  15   2         41.34         45.60         5.35 o                         
   2  15   2         89.53         80.57        13.94 o                         
   0  16   2         14.59         18.20         4.48 o                         
  -2 -15   3         55.86         36.75         8.37 o                         
  -1 -15   3         10.50          8.05         4.50 o                         
   0 -15   3         10.43          6.71         3.23 o                         
   1 -15   3         51.51         37.88         5.35 o                         
   2 -15   3         39.43         26.37         5.22 o                         
  -3 -14   3         16.98         15.89         3.79 o                         
  -2 -14   3         78.75         88.43         7.62 o                         
  -1 -14   3          3.61          1.92         1.89 o                         
   0 -14   3          5.82          4.31         2.87 o                         
   1 -14   3         40.77         27.57         4.27 o                         
   2 -14   3         20.12         15.86         4.08 o                         
  -3 -13   3         29.95         22.70         3.87 o                         
  -2 -13   3         29.95         25.59         3.70 o                         
  -1 -13   3         29.79         31.59         3.22 o                         
   0 -13   3          4.91          6.47         1.74 o                         
   1 -13   3          8.37          8.31         3.57 o                         
   2 -13   3        119.41        114.22        11.17 o                         
   3 -13   3         30.55         19.37         4.54 o                         
  -4 -12   3         73.50         80.57        16.73 o                         
  -3 -12   3         45.34         38.26         5.10 o                         
  -2 -12   3         74.23         62.96         6.25 o                         
  -1 -12   3        307.58        315.44        21.68 o                         
   0 -12   3          1.56          4.89         2.06 o                         
   1 -12   3         31.33         28.42         6.40 o                         
   2 -12   3         42.15         41.09         5.81 o                         
   3 -12   3         43.50         60.59        15.49 o                         
   4 -12   3         17.54         15.15         5.05 o                         
  -4 -11   3          0.16         -2.13         4.57 o                         
  -3 -11   3        180.87        153.16         9.28 o                         
  -2 -11   3        154.18        147.67         7.27 o                         
  -1 -11   3          1.75          0.95         2.13 o                         
   0 -11   3        435.75        484.37        32.79 o                         
   1 -11   3        247.15        243.22        10.06 o                         
   2 -11   3          5.51          2.66         2.25 o                         
   3 -11   3         83.83         90.43        14.09 o                         
   4 -11   3        119.79        135.56        12.37 o                         
  -5 -10   3         35.01         24.60        10.46 o                         
  -4 -10   3         72.71         90.44        15.14 o                         
  -3 -10   3         74.17         67.87         6.01 o                         
  -2 -10   3        294.39        269.97        11.09 o                         
  -1 -10   3       1080.48       1083.94        39.23 o                         
   0 -10   3        110.83        118.22         5.19 o                         
   1 -10   3        114.78        108.30         5.07 o                         
   2 -10   3        186.27        191.60         8.81 o                         
   3 -10   3         99.34        107.87        18.28 o                         
   4 -10   3          9.26          8.32         3.70 o                         
  -5  -9   3         49.23         40.23         9.96 o                         
  -4  -9   3          8.76          7.80         2.10 o                         
  -3  -9   3        123.27        128.83         7.20 o                         
  -2  -9   3        460.50        430.39        14.72 o                         
  -1  -9   3        146.22        142.12         5.63 o                         
   0  -9   3        395.99        408.41        14.90 o                         
   1  -9   3        275.59        276.42         9.81 o                         
   2  -9   3         22.59         19.65         1.75 o                         
   3  -9   3        179.85        171.97        12.55 o                         
   4  -9   3         16.72         14.23         3.67 o                         
   5  -9   3         31.61         28.71         6.05 o                         
  -5  -8   3         17.35         22.51         8.27 o                         
  -4  -8   3         87.51         99.34         6.75 o                         
  -3  -8   3         29.60         28.90         2.28 o                         
  -2  -8   3         58.62         50.80         2.82 o                         
  -1  -8   3        291.31        283.95        10.73 o                         
   0  -8   3        161.24        171.84         6.76 o                         
   1  -8   3        337.69        345.69        11.92 o                         
   2  -8   3         25.03         19.46         1.56 o                         
   3  -8   3         66.63         69.05         4.60 o                         
   4  -8   3         42.65         39.14         3.45 o                         
   5  -8   3         23.32         15.76         5.12 o                         
  -5  -7   3         39.83         37.58         5.26 o                         
  -4  -7   3         86.27         95.20         7.58 o                         
  -3  -7   3         36.97         34.53         2.14 o                         
  -2  -7   3        302.37        279.47        11.49 o                         
  -1  -7   3        150.92        139.80         6.50 o                         
   0  -7   3         10.46         12.26         0.96 o                         
   1  -7   3        145.34        157.72         5.52 o                         
   2  -7   3        295.43        258.58         9.99 o                         
   3  -7   3         14.25         13.53         1.66 o                         
   4  -7   3         52.13         55.35         4.48 o                         
   5  -7   3         23.09         20.28         4.86 o                         
  -5  -6   3         10.01          7.43         2.95 o                         
  -4  -6   3          7.00          5.53         1.32 o                         
  -3  -6   3        676.45        717.21        25.63 o                         
  -2  -6   3        190.65        190.76         7.05 o                         
  -1  -6   3        185.30        194.28         7.86 o                         
   0  -6   3        263.59        297.67        11.68 o                         
   1  -6   3        550.07        587.23        19.82 o                         
   2  -6   3        110.19        110.70         4.02 o                         
   3  -6   3         77.97         75.12         4.28 o                         
   4  -6   3        137.93        148.67         8.24 o                         
   5  -6   3         16.74          8.19         5.43 o                         
  -6  -5   3         29.11         21.91         8.56 o                         
  -5  -5   3         46.47         39.64         4.99 o                         
  -4  -5   3          6.51          6.45         2.10 o                         
  -3  -5   3        598.05        618.90        19.88 o                         
  -2  -5   3        730.91        707.98        24.18 o                         
  -1  -5   3         56.17         50.09         2.35 o                         
   0  -5   3       1611.71       1731.84        59.08 o                         
   1  -5   3         19.97         26.87         1.46 o                         
   2  -5   3         88.33         71.58         2.84 o                         
   3  -5   3         79.23         81.03         3.98 o                         
   4  -5   3         68.43         61.45         6.97 o                         
   5  -5   3         40.48         34.42         5.21 o                         
  -6  -4   3          1.85          1.79         4.33 o                         
  -5  -4   3         53.23         56.88         4.44 o                         
  -4  -4   3        303.87        317.84        14.40 o                         
  -3  -4   3        976.41       1021.81        35.32 o                         
  -2  -4   3       2283.45       2273.88        73.14 o                         
  -1  -4   3       1879.40       1949.70        79.60 o                         
   0  -4   3         18.34         33.96         1.68 o                         
   1  -4   3        586.95        584.59        17.31 o                         
   2  -4   3        799.44        782.75        23.63 o                         
   3  -4   3        351.55        360.02        13.10 o                         
   4  -4   3          1.45         -0.58         1.83 o                         
   5  -4   3         94.58         97.25         7.87 o                         
   6  -4   3         49.47         33.33         6.62 o                         
  -6  -3   3         52.97         50.15         6.62 o                         
  -5  -3   3         81.94         78.21         5.19 o                         
  -4  -3   3         72.30         77.09         4.79 o                         
  -3  -3   3        817.82        809.52        30.40 o                         
  -2  -3   3       1369.69       1286.27        41.74 o                         
  -1  -3   3        730.15        805.34        39.04 o                         
   0  -3   3       2730.29       2829.87       101.28 o                         
   1  -3   3       1476.40       1467.92        43.29 o                         
   2  -3   3        242.50        227.01         7.27 o                         
   3  -3   3        536.20        536.37        19.13 o                         
   4  -3   3        180.35        177.08        12.67 o                         
   5  -3   3         24.02         12.03         4.10 o                         
   6  -3   3          3.86          7.92         5.76 o                         
  -6  -2   3          7.14          3.29         4.01 o                         
  -5  -2   3         32.12         26.91         2.97 o                         
  -4  -2   3        397.53        376.40        15.40 o                         
  -3  -2   3        166.87        168.72         7.33 o                         
  -2  -2   3        564.88        542.01        28.54 o                         
  -1  -2   3       1789.84       1704.63        67.94 o                         
   0  -2   3         58.96         58.23         2.41 o                         
   1  -2   3         22.06         19.17         1.03 o                         
   2  -2   3        973.63        963.75        30.68 o                         
   3  -2   3        280.18        270.88        10.25 o                         
   4  -2   3         82.48         82.37         5.48 o                         
   5  -2   3        106.07        110.32         8.02 o                         
   6  -2   3          2.02         -0.37         5.31 o                         
  -6  -1   3         22.24         12.06         6.57 o                         
  -5  -1   3         77.72         82.95         5.08 o                         
  -4  -1   3         84.79         82.44         3.88 o                         
  -3  -1   3        165.52        154.62         6.30 o                         
  -2  -1   3          9.03          4.87         0.78 o                         
  -1  -1   3       1061.13       1083.08        36.10 o                         
   0  -1   3        257.65        280.73         8.94 o                         
   1  -1   3        181.36        170.01         5.29 o                         
   2  -1   3        400.02        392.65        11.93 o                         
   3  -1   3        147.60        145.50         5.41 o                         
   4  -1   3        108.62        114.42         4.98 o                         
   5  -1   3        158.63        179.75        22.06 o                         
   6  -1   3         27.60         22.32         5.85 o                         
  -6   0   3         14.56         11.14         3.46 o                         
  -5   0   3         29.87         29.95         4.43 o                         
  -4   0   3         43.63         37.12         2.73 o                         
  -3   0   3          0.67          0.05         1.11 o                         
  -2   0   3          7.55          4.06         0.89 o                         
  -1   0   3         18.33         14.55         0.76 o                         
   0   0   3        364.14        388.56        11.54 o                         
   1   0   3         53.89         55.40         1.92 o                         
   2   0   3          3.17          5.34         0.63 o                         
   3   0   3        336.30        348.13        11.57 o                         
   4   0   3        564.70        622.65        21.99 o                         
   5   0   3          0.96          0.92         1.89 o                         
   6   0   3         10.18          3.09         6.77 o                         
  -6   1   3         22.93         18.53         3.54 o                         
  -5   1   3         78.17         90.19         5.94 o                         
  -4   1   3         83.49         85.32         3.87 o                         
  -3   1   3        165.56        159.51         7.19 o                         
  -2   1   3          9.19          5.72         0.69 o                         
  -1   1   3       1071.41       1046.68        43.58 o                         
   0   1   3        261.00        276.37         8.89 o                         
   1   1   3        184.00        173.60         5.27 o                         
   2   1   3        400.99        394.52        12.68 o                         
   3   1   3        148.20        147.41         5.45 o                         
   4   1   3        113.15        120.05         5.39 o                         
   5   1   3        152.70        170.28        14.57 o                         
   6   1   3         28.23         18.52         7.57 o                         
  -6   2   3          7.81         11.79         5.23 o                         
  -5   2   3         30.51         24.79         4.98 o                         
  -4   2   3        401.73        416.14        15.50 o                         
  -3   2   3        164.03        166.24         7.64 o                         
  -2   2   3        577.36        537.17        18.54 o                         
  -1   2   3       1823.89       1683.63        49.68 o                         
   0   2   3         63.75         60.80         2.01 o                         
   1   2   3         24.55         22.97         1.06 o                         
   2   2   3        979.59        972.89        36.31 o                         
   3   2   3        282.09        282.08         9.29 o                         
   4   2   3         80.81         83.90         4.19 o                         
   5   2   3        105.80        122.36        13.25 o                         
   6   2   3          1.53          1.79         7.57 o                         
  -6   3   3         53.39         47.11         5.74 o                         
  -5   3   3         82.48         91.48         7.70 o                         
  -4   3   3         71.25         70.06         4.10 o                         
  -3   3   3        815.38        802.36        30.45 o                         
  -2   3   3       1382.81       1357.39        45.06 o                         
  -1   3   3        733.30        801.36        30.08 o                         
   0   3   3       2757.09       2645.96        85.57 o                         
   1   3   3       1464.23       1455.78        61.15 o                         
   2   3   3        245.37        236.51         9.19 o                         
   3   3   3        535.46        551.64        19.09 o                         
   4   3   3        181.10        206.88         7.96 o                         
   5   3   3         24.19         20.51         6.97 o                         
   6   3   3          4.20          1.69         7.97 o                         
  -6   4   3          1.65          0.97         4.52 o                         
  -5   4   3         54.11         56.41         5.46 o                         
  -4   4   3        295.21        314.55        12.67 o                         
  -3   4   3        984.00       1035.28        35.37 o                         
  -2   4   3       2300.68       2376.07        79.02 o                         
  -1   4   3       1875.33       1863.65        64.91 o                         
   0   4   3         19.44         33.06         1.43 o                         
   1   4   3        578.31        567.93        20.01 o                         
   2   4   3        786.03        804.56        27.45 o                         
   3   4   3        346.05        365.43        12.15 o                         
   4   4   3          1.47          2.84         1.67 o                         
   5   4   3         92.64        116.98         9.23 o                         
   6   4   3         50.00         50.09        10.46 o                         
  -6   5   3         29.88         26.98         5.60 o                         
  -5   5   3         46.72         59.16         9.16 o                         
  -4   5   3          7.25          4.08         2.10 o                         
  -3   5   3        587.15        614.04        19.88 o                         
  -2   5   3        729.90        689.95        20.83 o                         
  -1   5   3         54.83         52.94         2.62 o                         
   0   5   3       1609.92       1723.93        54.70 o                         
   1   5   3         16.11         21.43         1.16 o                         
   2   5   3         85.54         67.06         3.10 o                         
   3   5   3         79.94         83.34         3.83 o                         
   4   5   3         67.77         68.76         4.76 o                         
   5   5   3         40.75         46.53        13.05 o                         
  -5   6   3          9.63          2.19         4.58 o                         
  -4   6   3          6.02          2.29         3.88 o                         
  -3   6   3        678.17        732.82        25.14 o                         
  -2   6   3        190.42        187.76         6.94 o                         
  -1   6   3        187.45        205.69         6.86 o                         
   0   6   3        272.30        296.44        10.69 o                         
   1   6   3        542.99        560.00        17.23 o                         
   2   6   3        111.69        108.64         4.78 o                         
   3   6   3         77.41         78.41         3.57 o                         
   4   6   3        136.14        168.18         9.19 o                         
   5   6   3         17.37         18.99         4.47 o                         
  -5   7   3         38.99         38.03         5.03 o                         
  -4   7   3         86.06         89.18         6.22 o                         
  -3   7   3         37.33         34.90         2.66 o                         
  -2   7   3        303.26        290.10         9.66 o                         
  -1   7   3        152.83        159.29         5.43 o                         
   0   7   3         10.38         11.82         1.08 o                         
   1   7   3        144.95        150.11         4.80 o                         
   2   7   3        289.39        278.68         9.52 o                         
   3   7   3         15.74         14.34         3.46 o                         
   4   7   3         52.53         62.84        10.76 o                         
   5   7   3         23.27         26.98         9.91 o                         
  -5   8   3         17.48         34.16         7.17 o                         
  -4   8   3         88.74         99.89        12.05 o                         
  -3   8   3         29.19         28.80         4.03 o                         
  -2   8   3         56.50         53.13         3.65 o                         
  -1   8   3        297.81        301.10         9.97 o                         
   0   8   3        162.99        179.33         6.43 o                         
   1   8   3        338.54        365.14        13.00 o                         
   2   8   3         27.28         19.83         1.43 o                         
   3   8   3         65.84         66.88         5.32 o                         
   4   8   3         41.53         41.65         5.12 o                         
   5   8   3         23.58         17.50         5.50 o                         
  -5   9   3         47.20         39.34         8.37 o                         
  -4   9   3          8.37          4.58         4.38 o                         
  -3   9   3        125.28        126.89        14.94 o                         
  -2   9   3        467.52        464.53        17.69 o                         
  -1   9   3        146.25        156.00         5.75 o                         
   0   9   3        396.93        417.74        13.86 o                         
   1   9   3        282.55        291.33        10.83 o                         
   2   9   3         22.38         18.41         4.45 o                         
   3   9   3        178.20        184.13        14.32 o                         
   4   9   3         17.43         11.95         4.16 o                         
   5   9   3         33.61         30.14         8.22 o                         
  -5  10   3         34.54         27.79         7.97 o                         
  -4  10   3         73.29        110.05        12.95 o                         
  -3  10   3         74.11         83.24         6.03 o                         
  -2  10   3        293.02        298.53        14.19 o                         
  -1  10   3       1081.53       1171.46        39.34 o                         
   0  10   3        110.10        112.08         4.71 o                         
   1  10   3        113.11        117.64         5.23 o                         
   2  10   3        190.88        207.84         9.59 o                         
   3  10   3        100.02         97.80        11.95 o                         
   4  10   3          9.81         13.85         4.93 o                         
  -4  11   3          0.23          1.00         5.28 o                         
  -3  11   3        182.25        198.57        11.58 o                         
  -2  11   3        154.18        161.18         8.64 o                         
  -1  11   3          1.73         -0.41         1.95 o                         
   0  11   3        429.51        487.39        16.57 o                         
   1  11   3        246.75        265.92        10.40 o                         
   2  11   3          5.40          4.48         1.22 o                         
   3  11   3         82.94         89.83        11.75 o                         
   4  11   3        118.90        136.14        23.85 o                         
  -4  12   3         75.30         91.72        14.14 o                         
  -3  12   3         45.30         49.80         7.37 o                         
  -2  12   3         74.70         76.08         7.62 o                         
  -1  12   3        305.88        352.84        16.86 o                         
   0  12   3          1.78         -1.79         2.12 o                         
   1  12   3         28.87         31.80         3.30 o                         
   2  12   3         40.76         42.83         8.27 o                         
   3  12   3         43.45         65.03         9.06 o                         
   4  12   3         17.36         20.72         6.46 o                         
  -3  13   3         30.40         17.13         6.08 o                         
  -2  13   3         29.29         26.23         3.46 o                         
  -1  13   3         30.71         25.22         3.46 o                         
   0  13   3          5.19          6.22         3.49 o                         
   1  13   3          8.65         12.35         2.67 o                         
   2  13   3        117.69        103.48        13.74 o                         
   3  13   3         31.94         30.18         7.27 o                         
  -3  14   3         16.47         24.20         7.77 o                         
  -2  14   3         78.74         68.66         7.75 o                         
  -1  14   3          3.85          2.60         4.53 o                         
   0  14   3          5.72          5.32         5.03 o                         
   1  14   3         41.16         29.48         5.88 o                         
   2  14   3         20.24         12.35         6.17 o                         
  -2  15   3         55.91         40.53         8.37 o                         
  -1  15   3         10.60          6.13         5.88 o                         
   0  15   3         11.44         19.39         3.93 o                         
   1  15   3         52.88         53.08         8.07 o                         
   2  15   3         38.57         52.29         9.56 o                         
  -2 -15   4          0.56         -1.04         4.91 o                         
  -1 -15   4         44.15         28.50         4.96 o                         
   0 -15   4         58.57         57.38         7.56 o                         
   1 -15   4         75.34         86.81         8.14 o                         
  -3 -14   4         18.42         11.56         3.64 o                         
  -2 -14   4         19.52         20.83         3.34 o                         
  -1 -14   4         14.40         11.52         2.82 o                         
   0 -14   4         27.34         25.85         3.71 o                         
   1 -14   4         84.11         80.16         8.40 o                         
   2 -14   4         87.52         81.51         9.24 o                         
  -3 -13   4         29.76         19.35         4.08 o                         
  -2 -13   4          9.80          7.87         5.83 o                         
  -1 -13   4        148.76        160.42        10.07 o                         
   0 -13   4        161.20        191.49        10.86 o                         
   1 -13   4          5.70          3.95         2.69 o                         
   2 -13   4         33.15         33.07         4.09 o                         
   3 -13   4         44.53         29.28         7.47 o                         
  -4 -12   4         15.07         14.58         4.33 o                         
  -3 -12   4        127.27        115.58         9.47 o                         
  -2 -12   4        164.88        156.99        10.09 o                         
  -1 -12   4         40.19         38.54         2.95 o                         
   0 -12   4         58.77         64.13         5.67 o                         
   1 -12   4        127.09        123.98         7.34 o                         
   2 -12   4         43.73         48.77         9.26 o                         
   3 -12   4          5.72          5.69         3.47 o                         
  -4 -11   4         42.75         33.77         4.74 o                         
  -3 -11   4         16.03         13.17         4.88 o                         
  -2 -11   4        180.71        172.39         8.44 o                         
  -1 -11   4        162.61        162.93         9.23 o                         
   0 -11   4         84.67         94.78         4.79 o                         
   1 -11   4          2.50          3.04         1.22 o                         
   2 -11   4         84.95         85.19         5.33 o                         
   3 -11   4          3.34         -3.03         4.08 o                         
   4 -11   4         47.73         54.56         6.94 o                         
  -4 -10   4          8.32         17.53         7.37 o                         
  -3 -10   4        257.29        255.45        16.90 o                         
  -2 -10   4         40.80         39.02         2.86 o                         
  -1 -10   4         43.29         41.23         3.14 o                         
   0 -10   4         43.37         49.64         3.46 o                         
   1 -10   4         12.24          8.88         1.78 o                         
   2 -10   4         27.06         29.80         3.34 o                         
   3 -10   4         18.32         18.64         2.49 o                         
   4 -10   4         79.04         85.13         8.02 o                         
  -5  -9   4         38.70         21.61         9.06 o                         
  -4  -9   4         75.16         95.87         9.71 o                         
  -3  -9   4         19.15         18.49         2.70 o                         
  -2  -9   4        135.77        124.99         5.17 o                         
  -1  -9   4        325.24        327.86        12.51 o                         
   0  -9   4        115.38        113.06         5.50 o                         
   1  -9   4        122.66        114.26         4.73 o                         
   2  -9   4         78.63         69.18         3.76 o                         
   3  -9   4        127.45        139.05        11.55 o                         
   4  -9   4          8.21          6.24         2.35 o                         
   5  -9   4         24.33          3.19        10.26 o                         
  -5  -8   4         19.17         11.45         7.67 o                         
  -4  -8   4         58.51         57.57        12.45 o                         
  -3  -8   4         60.87         69.22         7.54 o                         
  -2  -8   4        437.78        406.94        13.95 o                         
  -1  -8   4         93.38         80.66         3.97 o                         
   0  -8   4        135.34        143.91         8.44 o                         
   1  -8   4        188.25        188.63         6.72 o                         
   2  -8   4        186.51        186.79         7.83 o                         
   3  -8   4         10.52          6.88         1.75 o                         
   4  -8   4        122.58        136.39        12.74 o                         
   5  -8   4          7.91          3.31         4.95 o                         
  -5  -7   4         11.75         13.35         6.37 o                         
  -4  -7   4         37.03         37.96         3.04 o                         
  -3  -7   4         53.39         53.09         2.95 o                         
  -2  -7   4        240.55        216.45         7.69 o                         
  -1  -7   4        186.60        197.03         7.67 o                         
   0  -7   4        131.74        124.92         5.11 o                         
   1  -7   4        185.25        168.03         6.33 o                         
   2  -7   4        239.95        221.27         7.23 o                         
   3  -7   4        198.78        208.80        16.58 o                         
   4  -7   4         51.08         44.60         4.05 o                         
   5  -7   4          5.58          4.34         4.69 o                         
  -5  -6   4          2.53         -0.03         2.60 o                         
  -4  -6   4        102.53        110.73         6.19 o                         
  -3  -6   4        459.13        457.75        16.66 o                         
  -2  -6   4         32.24         30.63         2.13 o                         
  -1  -6   4        166.54        157.10         6.34 o                         
   0  -6   4        272.87        284.22         9.95 o                         
   1  -6   4        305.33        317.57        11.07 o                         
   2  -6   4        370.27        356.25        10.81 o                         
   3  -6   4         37.49         30.76         2.05 o                         
   4  -6   4        127.22        132.99         7.33 o                         
   5  -6   4         69.49         79.35         9.00 o                         
  -6  -5   4          2.46         -0.80         7.37 o                         
  -5  -5   4         60.02         60.24         4.82 o                         
  -4  -5   4        133.17        142.78         6.40 o                         
  -3  -5   4        136.91        134.96         4.84 o                         
  -2  -5   4        406.97        407.43        17.57 o                         
  -1  -5   4        239.79        209.07         7.87 o                         
   0  -5   4        842.07        897.91        29.32 o                         
   1  -5   4        217.59        234.81         7.44 o                         
   2  -5   4        103.05        100.08         3.76 o                         
   3  -5   4        339.33        336.86        10.80 o                         
   4  -5   4         44.99         47.39         5.17 o                         
   5  -5   4         12.70         10.57         3.26 o                         
  -6  -4   4         28.62         18.13         7.87 o                         
  -5  -4   4         28.94         25.45         2.88 o                         
  -4  -4   4         32.01         25.07         2.13 o                         
  -3  -4   4        603.87        620.61        23.48 o                         
  -2  -4   4        285.09        292.07        10.32 o                         
  -1  -4   4        529.44        563.95        21.76 o                         
   0  -4   4        344.26        381.21        12.67 o                         
   1  -4   4        299.09        341.39        10.30 o                         
   2  -4   4         22.10         19.23         1.30 o                         
   3  -4   4          2.74          1.81         1.05 o                         
   4  -4   4         58.26         56.10         4.82 o                         
   5  -4   4          4.09          3.88         2.85 o                         
  -6  -3   4          8.90          6.00         4.33 o                         
  -5  -3   4         87.51         91.71         5.35 o                         
  -4  -3   4        210.76        219.76        10.13 o                         
  -3  -3   4          3.66          2.48         0.78 o                         
  -2  -3   4         65.19         67.64         2.83 o                         
  -1  -3   4       1462.33       1518.79        57.77 o                         
   0  -3   4        216.55        278.46        10.03 o                         
   1  -3   4        474.00        524.44        15.73 o                         
   2  -3   4        156.44        156.47         6.82 o                         
   3  -3   4          6.53          6.82         1.18 o                         
   4  -3   4          3.94          2.04         1.95 o                         
   5  -3   4          5.67          3.67         2.57 o                         
   6  -3   4         20.94         13.94        10.86 o                         
  -6  -2   4         74.11         67.59         8.42 o                         
  -5  -2   4          5.38          2.43         1.55 o                         
  -4  -2   4          7.91          6.77         1.31 o                         
  -3  -2   4        405.73        375.38        14.78 o                         
  -2  -2   4        351.76        343.97        11.35 o                         
  -1  -2   4        380.57        385.33        12.41 o                         
   0  -2   4        326.26        349.32        10.86 o                         
   1  -2   4        841.28        866.31        25.41 o                         
   2  -2   4        869.11        928.51        31.68 o                         
   3  -2   4        154.26        156.58         5.91 o                         
   4  -2   4        228.12        228.20        17.34 o                         
   5  -2   4         16.45         11.43         2.99 o                         
   6  -2   4         24.19         12.85         5.81 o                         
  -6  -1   4          7.04          0.83         3.85 o                         
  -5  -1   4         86.14         86.38         5.10 o                         
  -4  -1   4         58.08         52.74         2.99 o                         
  -3  -1   4        210.83        183.65         7.46 o                         
  -2  -1   4        213.21        197.29        10.00 o                         
  -1  -1   4        483.24        477.36        13.17 o                         
   0  -1   4        484.68        537.39        16.05 o                         
   1  -1   4        876.01        932.86        25.87 o                         
   2  -1   4        357.36        360.74        12.64 o                         
   3  -1   4        423.41        442.78        15.75 o                         
   4  -1   4         54.95         56.97         4.12 o                         
   5  -1   4          1.83         -0.80         2.77 o                         
   6  -1   4         45.62         38.45         6.90 o                         
  -6   0   4          1.72          0.64         2.95 o                         
  -5   0   4          8.63          7.36         2.19 o                         
  -4   0   4        148.46        149.63         6.45 o                         
  -3   0   4         27.85         28.86         2.46 o                         
  -2   0   4         22.64         25.33         1.91 o                         
  -1   0   4         27.38         22.19         1.09 o                         
   0   0   4         90.71         90.24         3.14 o                         
   1   0   4        256.94        242.80         7.38 o                         
   2   0   4       1387.01       1301.06        38.59 o                         
   3   0   4          4.43          5.11         1.07 o                         
   4   0   4        263.66        294.69        12.33 o                         
   5   0   4          5.69          5.62         2.04 o                         
   6   0   4          4.81          1.69         7.77 o                         
  -6   1   4          6.88          6.81         3.59 o                         
  -5   1   4         84.01         85.07         6.81 o                         
  -4   1   4         57.07         51.86         3.80 o                         
  -3   1   4        213.99        194.95         8.45 o                         
  -2   1   4        210.19        194.85         7.58 o                         
  -1   1   4        495.24        464.54        15.99 o                         
   0   1   4        490.28        542.75        17.13 o                         
   1   1   4        895.39        920.33        29.29 o                         
   2   1   4        360.96        352.65        12.40 o                         
   3   1   4        418.81        444.69        15.85 o                         
   4   1   4         60.33         62.36         3.87 o                         
   5   1   4          1.55          3.20         2.26 o                         
   6   1   4         47.05         49.40        10.26 o                         
  -6   2   4         73.05         73.73         7.20 o                         
  -5   2   4          4.73          8.37         2.98 o                         
  -4   2   4          6.37          6.58         1.78 o                         
  -3   2   4        404.32        386.69        14.58 o                         
  -2   2   4        355.71        347.08        13.13 o                         
  -1   2   4        367.99        390.94        14.67 o                         
   0   2   4        315.36        328.50        10.15 o                         
   1   2   4        842.78        844.54        25.42 o                         
   2   2   4        875.86        922.97        27.46 o                         
   3   2   4        157.20        163.16         5.86 o                         
   4   2   4        228.42        259.46        10.57 o                         
   5   2   4         18.69         14.68         2.67 o                         
   6   2   4         23.71         27.59         9.36 o                         
  -6   3   4          8.59          7.38         4.43 o                         
  -5   3   4         83.30         99.56         8.46 o                         
  -4   3   4        210.01        231.60         9.52 o                         
  -3   3   4          3.67          3.47         1.14 o                         
  -2   3   4         73.75         78.06         2.99 o                         
  -1   3   4       1455.96       1566.38        52.64 o                         
   0   3   4        213.65        247.09         8.49 o                         
   1   3   4        483.72        524.52        16.80 o                         
   2   3   4        153.70        161.45         5.64 o                         
   3   3   4          6.06          4.09         1.13 o                         
   4   3   4          3.98          4.29         1.71 o                         
   5   3   4          5.67          0.57         2.36 o                         
  -6   4   4         26.42         24.92         5.36 o                         
  -5   4   4         30.32         19.62         7.67 o                         
  -4   4   4         31.73         29.26         2.37 o                         
  -3   4   4        615.15        614.79        21.43 o                         
  -2   4   4        285.67        279.17         9.36 o                         
  -1   4   4        528.86        577.53        18.34 o                         
   0   4   4        334.87        343.74        11.71 o                         
   1   4   4        297.43        329.58        11.91 o                         
   2   4   4         22.56         19.81         1.34 o                         
   3   4   4          2.35          3.28         1.13 o                         
   4   4   4         58.02         59.40         4.54 o                         
   5   4   4          3.71          6.39         3.44 o                         
  -6   5   4          2.45         -3.16         5.05 o                         
  -5   5   4         60.28         65.33         9.76 o                         
  -4   5   4        134.73        154.70         7.99 o                         
  -3   5   4        131.63        128.08         4.48 o                         
  -2   5   4        414.60        405.72        14.28 o                         
  -1   5   4        241.41        225.92         8.65 o                         
   0   5   4        828.66        816.52        25.36 o                         
   1   5   4        215.92        241.04         8.72 o                         
   2   5   4        103.81        104.00         3.84 o                         
   3   5   4        338.18        351.72        15.65 o                         
   4   5   4         44.89         49.58         5.04 o                         
   5   5   4         13.32         16.43         4.33 o                         
  -5   6   4          2.22         -0.54         2.49 o                         
  -4   6   4         98.42         97.68         7.58 o                         
  -3   6   4        463.02        478.43        15.28 o                         
  -2   6   4         32.79         32.97         2.79 o                         
  -1   6   4        173.20        175.82         6.39 o                         
   0   6   4        267.13        274.62        10.90 o                         
   1   6   4        293.80        297.12         8.94 o                         
   2   6   4        360.63        333.19        14.05 o                         
   3   6   4         36.96         32.24         2.27 o                         
   4   6   4        126.20        142.35         8.18 o                         
   5   6   4         69.09         67.22         9.61 o                         
  -5   7   4         11.38          9.96         5.78 o                         
  -4   7   4         35.69         34.01         3.01 o                         
  -3   7   4         58.20         55.16         3.81 o                         
  -2   7   4        237.64        230.87         8.64 o                         
  -1   7   4        187.14        208.97         7.51 o                         
   0   7   4        140.24        130.33         4.74 o                         
   1   7   4        184.74        161.18         5.13 o                         
   2   7   4        242.26        214.46         8.53 o                         
   3   7   4        195.61        213.29         9.46 o                         
   4   7   4         52.46         58.42         7.00 o                         
   5   7   4          5.13          5.07         4.71 o                         
  -5   8   4         19.95         22.81         6.77 o                         
  -4   8   4         57.21         64.24         9.86 o                         
  -3   8   4         60.33         69.64         4.93 o                         
  -2   8   4        442.06        437.50        14.04 o                         
  -1   8   4         98.29         92.45         3.69 o                         
   0   8   4        136.46        136.59         5.29 o                         
   1   8   4        184.27        180.76         6.71 o                         
   2   8   4        190.87        195.45         6.07 o                         
   3   8   4         10.18         10.76         2.06 o                         
   4   8   4        123.76        135.42        10.97 o                         
   5   8   4          7.56          3.06         5.08 o                         
  -5   9   4         36.41         10.76         6.57 o                         
  -4   9   4         77.38         80.37        11.65 o                         
  -3   9   4         18.53         17.91         2.73 o                         
  -2   9   4        135.30        132.70         6.04 o                         
  -1   9   4        319.37        348.37        10.84 o                         
   0   9   4        116.21        111.52         5.02 o                         
   1   9   4        123.98        116.09         4.75 o                         
   2   9   4         76.30         67.96         3.29 o                         
   3   9   4        131.56        152.26         9.96 o                         
   4   9   4          7.25          4.07         4.14 o                         
  -4  10   4          9.30         15.54         5.68 o                         
  -3  10   4        254.09        269.92        16.73 o                         
  -2  10   4         41.16         36.86         3.56 o                         
  -1  10   4         42.03         39.91         2.81 o                         
   0  10   4         46.07         48.12         2.84 o                         
   1  10   4         12.07          4.73         2.26 o                         
   2  10   4         27.90         28.64         2.22 o                         
   3  10   4         17.31         10.46         4.58 o                         
   4  10   4         79.38         80.17         9.83 o                         
  -3  11   4         15.42         10.38         3.83 o                         
  -2  11   4        179.78        176.93         9.27 o                         
  -1  11   4        166.29        173.48         8.51 o                         
   0  11   4         85.51         89.82         7.04 o                         
   1  11   4          1.82          0.22         2.27 o                         
   2  11   4         84.70         97.83         5.28 o                         
   3  11   4          2.76         -2.69         4.58 o                         
   4  11   4         47.21         47.67        11.50 o                         
  -4  12   4         13.59         13.94         6.77 o                         
  -3  12   4        127.74        129.55        18.97 o                         
  -2  12   4        163.18        173.77        11.35 o                         
  -1  12   4         38.95         31.18         4.77 o                         
   0  12   4         59.39         62.38         6.37 o                         
   1  12   4        129.78        132.68        12.85 o                         
   2  12   4         42.46         39.24         8.07 o                         
   3  12   4          5.75         -1.59         5.58 o                         
  -2  13   4          8.88          3.22         2.87 o                         
  -1  13   4        144.50        148.04        11.23 o                         
   0  13   4        162.48        187.76        12.85 o                         
   1  13   4          5.58          7.09         2.56 o                         
   2  13   4         32.62         24.00         6.08 o                         
   3  13   4         45.11         27.99         8.27 o                         
  -3  14   4         18.17          9.16         7.47 o                         
  -2  14   4         17.67         24.50         6.37 o                         
  -1  14   4         14.61         16.40         4.73 o                         
   0  14   4         27.69         29.92         7.07 o                         
   1  14   4         85.13         81.68         7.61 o                         
   2  14   4         91.29         99.89        13.64 o                         
  -2  15   4          0.56         -6.37         6.57 o                         
  -1  15   4         45.86         40.04         6.77 o                         
   0  15   4         59.05         67.17         7.44 o                         
  -1 -15   5         23.16         27.00         5.40 o                         
   0 -15   5         31.05         33.07         5.30 o                         
   1 -15   5         89.63         87.02         9.78 o                         
  -2 -14   5         10.68          3.86         2.89 o                         
  -1 -14   5         58.67         70.44         5.15 o                         
   0 -14   5        219.13        221.71        26.69 o                         
   1 -14   5         14.98         15.10         3.56 o                         
   2 -14   5         75.26         75.70         8.87 o                         
  -3 -13   5         24.99         13.77         5.98 o                         
  -2 -13   5        176.52        174.55        10.53 o                         
  -1 -13   5        146.95        163.78        14.03 o                         
   0 -13   5         29.78         30.97         3.36 o                         
   1 -13   5        207.95        214.32        12.21 o                         
   2 -13   5         50.40         35.65         7.37 o                         
   3 -13   5          6.87          8.98         4.82 o                         
  -4 -12   5         27.83         19.13         4.01 o                         
  -3 -12   5         60.84         40.67         8.91 o                         
  -2 -12   5          4.96          4.26         2.09 o                         
  -1 -12   5         72.45         76.59         6.14 o                         
   0 -12   5        205.35        257.91        13.45 o                         
   1 -12   5          1.33          1.43         3.09 o                         
   2 -12   5         14.41         25.28         4.61 o                         
   3 -12   5        158.02        180.49        26.44 o                         
  -4 -11   5         41.43         32.26         6.34 o                         
  -3 -11   5          1.97          1.27         2.45 o                         
  -2 -11   5         55.55         53.53         3.85 o                         
  -1 -11   5         49.34         52.55         3.74 o                         
   0 -11   5        121.22        123.94         6.61 o                         
   1 -11   5          3.48          4.40         1.41 o                         
   2 -11   5          9.55          7.86         1.75 o                         
   3 -11   5         29.45         26.16         3.93 o                         
   4 -11   5        137.58        174.52        17.62 o                         
  -4 -10   5         21.78         17.44         3.38 o                         
  -3 -10   5          6.30          5.52         1.96 o                         
  -2 -10   5         20.83         19.03         1.87 o                         
  -1 -10   5         19.64         18.87         1.71 o                         
   0 -10   5         33.80         32.15         2.29 o                         
   1 -10   5         40.61         36.10         3.24 o                         
   2 -10   5         28.86         29.39         3.51 o                         
   3 -10   5        114.30         99.34         7.92 o                         
   4 -10   5         95.92        111.23         9.02 o                         
  -5  -9   5         27.53         13.67         4.39 o                         
  -4  -9   5         11.39         11.02         3.27 o                         
  -3  -9   5         72.65         69.25         5.06 o                         
  -2  -9   5         91.46         87.61         4.19 o                         
  -1  -9   5          0.76         -0.14         1.07 o                         
   0  -9   5         57.92         51.72         2.65 o                         
   1  -9   5        328.57        316.28        11.16 o                         
   2  -9   5        120.14        122.16         6.28 o                         
   3  -9   5         87.95         92.31        11.25 o                         
   4  -9   5        115.15        123.24         9.30 o                         
  -5  -8   5         54.08         50.99         9.56 o                         
  -4  -8   5        364.92        480.43        41.43 o                         
  -3  -8   5        161.25        148.17         8.53 o                         
  -2  -8   5        100.51         94.14         4.52 o                         
  -1  -8   5        118.43        115.37         5.08 o                         
   0  -8   5        255.33        262.30         8.93 o                         
   1  -8   5         89.32         85.22         3.56 o                         
   2  -8   5        392.40        396.88        14.74 o                         
   3  -8   5        392.89        448.98        34.99 o                         
   4  -8   5          0.83         -0.67         2.13 o                         
   5  -8   5         68.64         82.88        10.93 o                         
  -5  -7   5        117.90        159.25        18.32 o                         
  -4  -7   5         78.38         87.82        11.30 o                         
  -3  -7   5        350.99        349.23        18.60 o                         
  -2  -7   5        857.69        823.15        29.41 o                         
  -1  -7   5        242.13        224.43         8.53 o                         
   0  -7   5         42.17         51.05         2.66 o                         
   1  -7   5        677.95        666.25        23.39 o                         
   2  -7   5        347.43        337.83        11.23 o                         
   3  -7   5         13.74         11.22         1.90 o                         
   4  -7   5         97.98        112.70         6.56 o                         
   5  -7   5         16.94         16.21         3.71 o                         
  -5  -6   5          8.07          7.47         5.58 o                         
  -4  -6   5        442.02        461.25        21.17 o                         
  -3  -6   5        392.21        402.20        15.71 o                         
  -2  -6   5         12.51         10.98         1.34 o                         
  -1  -6   5        410.13        424.37        15.06 o                         
   0  -6   5        312.28        322.05        11.56 o                         
   1  -6   5         66.81         63.68         3.47 o                         
   2  -6   5        257.99        265.36         8.46 o                         
   3  -6   5        513.80        501.45        18.24 o                         
   4  -6   5          0.76          2.37         2.26 o                         
   5  -6   5         37.25         28.31         5.22 o                         
  -6  -5   5          8.86          9.66         7.67 o                         
  -5  -5   5         47.09         42.87         6.27 o                         
  -4  -5   5        214.94        218.00         9.26 o                         
  -3  -5   5        327.01        334.42        11.12 o                         
  -2  -5   5        410.81        386.24        14.73 o                         
  -1  -5   5        173.79        156.91         5.61 o                         
   0  -5   5        204.84        243.84         8.29 o                         
   1  -5   5        470.63        486.49        14.70 o                         
   2  -5   5        112.92        107.87         4.12 o                         
   3  -5   5         43.94         40.56         2.44 o                         
   4  -5   5         71.04         64.23         5.68 o                         
   5  -5   5         44.33         34.19         4.16 o                         
  -5  -4   5         22.07         21.71         3.26 o                         
  -4  -4   5         16.14         14.28         1.43 o                         
  -3  -4   5         21.92         19.72         1.69 o                         
  -2  -4   5         33.00         32.15         2.03 o                         
  -1  -4   5         44.83         48.95         2.28 o                         
   0  -4   5        156.38        185.20         6.66 o                         
   1  -4   5        270.47        273.24         8.80 o                         
   2  -4   5        774.21        778.39        26.12 o                         
   3  -4   5         16.01         15.80         1.46 o                         
   4  -4   5         35.98         36.00         3.90 o                         
   5  -4   5         71.71         67.14         6.59 o                         
  -6  -3   5         40.28         31.17         7.97 o                         
  -5  -3   5         13.17          9.34         2.67 o                         
  -4  -3   5        119.75        114.06         5.16 o                         
  -3  -3   5        203.52        202.99         8.14 o                         
  -2  -3   5          3.64          5.28         0.96 o                         
  -1  -3   5        501.78        533.10        17.41 o                         
   0  -3   5         73.83         79.92         2.75 o                         
   1  -3   5         32.04         32.35         1.49 o                         
   2  -3   5         16.52         16.66         1.22 o                         
   3  -3   5        358.04        351.28        10.84 o                         
   4  -3   5         63.32         59.54         5.28 o                         
   5  -3   5         71.73         66.96         6.32 o                         
  -6  -2   5         28.42         23.96         4.43 o                         
  -5  -2   5         28.84         26.54         2.82 o                         
  -4  -2   5        313.85        303.82        13.30 o                         
  -3  -2   5         54.95         48.46         2.36 o                         
  -2  -2   5        415.63        446.25        15.07 o                         
  -1  -2   5        582.06        549.66        17.62 o                         
   0  -2   5        465.40        507.98        14.06 o                         
   1  -2   5        310.32        334.48         9.99 o                         
   2  -2   5        616.58        651.70        18.08 o                         
   3  -2   5        163.55        163.30         5.71 o                         
   4  -2   5        109.39        124.01        10.26 o                         
   5  -2   5         60.21         63.04         6.43 o                         
  -6  -1   5         44.07         33.78         5.02 o                         
  -5  -1   5        131.78        126.48         7.89 o                         
  -4  -1   5         98.79         90.25         4.08 o                         
  -3  -1   5         43.23         35.62         2.43 o                         
  -2  -1   5        967.92        951.65        29.76 o                         
  -1  -1   5        291.68        295.14         8.01 o                         
   0  -1   5        241.88        277.64         8.91 o                         
   1  -1   5       3371.50       3415.38        99.25 o                         
   2  -1   5        328.62        322.83         9.96 o                         
   3  -1   5        448.41        486.92        15.84 o                         
   4  -1   5         57.43         66.75         4.39 o                         
   5  -1   5        104.01        100.20        14.54 o                         
  -6   0   5         40.79         38.44         4.14 o                         
  -5   0   5         19.73         19.64         2.41 o                         
  -4   0   5        311.05        287.00        10.40 o                         
  -3   0   5        490.54        459.74        19.05 o                         
  -2   0   5         17.12         17.69         1.11 o                         
  -1   0   5       1010.10       1001.17        31.77 o                         
   0   0   5       4576.07       4505.96       167.58 o                         
   1   0   5        899.02        972.46        30.76 o                         
   2   0   5        203.41        207.33         6.22 o                         
   3   0   5        959.56       1022.47        30.56 o                         
   4   0   5        190.40        197.13         9.87 o                         
   5   0   5          0.86         -0.06         1.99 o                         
   6   0   5         24.42         32.96        10.46 o                         
  -6   1   5         42.56         37.59         4.24 o                         
  -5   1   5        132.40        141.81        10.73 o                         
  -4   1   5         99.18         92.28         5.12 o                         
  -3   1   5         42.15         33.03         2.55 o                         
  -2   1   5        967.53        912.47        31.79 o                         
  -1   1   5        275.42        266.83         7.89 o                         
   0   1   5        248.30        280.24         9.74 o                         
   1   1   5       3358.37       3321.37       106.04 o                         
   2   1   5        326.46        321.28        11.15 o                         
   3   1   5        452.14        477.51        14.83 o                         
   4   1   5         58.84         61.72         4.47 o                         
   5   1   5        104.27        109.25         6.96 o                         
  -6   2   5         27.53         17.75         3.89 o                         
  -5   2   5         31.43         29.76         3.87 o                         
  -4   2   5        315.14        306.40        13.58 o                         
  -3   2   5         52.59         49.32         2.81 o                         
  -2   2   5        409.08        421.90        15.04 o                         
  -1   2   5        581.50        563.23        20.81 o                         
   0   2   5        452.34        484.94        15.98 o                         
   1   2   5        307.91        320.21        10.63 o                         
   2   2   5        610.90        620.78        20.37 o                         
   3   2   5        164.61        168.51         6.10 o                         
   4   2   5        111.96        123.53         7.31 o                         
   5   2   5         62.09         69.85         5.64 o                         
  -6   3   5         39.95         38.27         7.22 o                         
  -5   3   5         12.62         18.72         4.68 o                         
  -4   3   5        125.44        122.29         5.58 o                         
  -3   3   5        199.42        197.90         7.28 o                         
  -2   3   5          3.12          3.11         0.70 o                         
  -1   3   5        501.07        561.25        20.59 o                         
   0   3   5         72.82         72.93         2.94 o                         
   1   3   5         31.45         32.75         1.57 o                         
   2   3   5         15.88         14.52         1.09 o                         
   3   3   5        360.09        377.45        14.40 o                         
   4   3   5         62.89         79.63         6.24 o                         
   5   3   5         71.01         74.32         6.07 o                         
  -6   4   5         42.04         43.53         5.49 o                         
  -5   4   5         23.06         30.67         5.88 o                         
  -4   4   5         14.86         15.89         1.80 o                         
  -3   4   5         21.89         20.29         1.40 o                         
  -2   4   5         32.00         31.72         1.59 o                         
  -1   4   5         45.86         54.00         2.86 o                         
   0   4   5        151.85        168.35         5.60 o                         
   1   4   5        267.59        257.84         8.85 o                         
   2   4   5        771.63        799.90        27.18 o                         
   3   4   5         15.21         15.35         1.52 o                         
   4   4   5         37.15         48.40         6.47 o                         
   5   4   5         72.14         88.45         6.64 o                         
  -6   5   5          9.16          7.75         5.19 o                         
  -5   5   5         46.80         46.38         4.85 o                         
  -4   5   5        220.73        221.04         9.26 o                         
  -3   5   5        334.43        342.95        11.15 o                         
  -2   5   5        407.06        407.56        12.91 o                         
  -1   5   5        174.86        160.91         5.97 o                         
   0   5   5        203.78        216.34         6.67 o                         
   1   5   5        468.59        483.20        14.67 o                         
   2   5   5        115.15        103.02         4.70 o                         
   3   5   5         42.40         37.75         2.90 o                         
   4   5   5         72.71         80.12         5.03 o                         
  -5   6   5          7.56          3.72         5.33 o                         
  -4   6   5        446.27        481.19        23.60 o                         
  -3   6   5        394.48        396.29        13.16 o                         
  -2   6   5         13.43          9.79         2.77 o                         
  -1   6   5        410.78        428.30        12.99 o                         
   0   6   5        304.55        281.22         9.19 o                         
   1   6   5         68.00         62.50         2.55 o                         
   2   6   5        259.57        258.89         9.93 o                         
   3   6   5        515.10        507.82        19.34 o                         
   4   6   5          0.73         -0.49         2.14 o                         
   5   6   5         38.28         44.52         5.47 o                         
  -5   7   5        117.01        140.42        16.63 o                         
  -4   7   5         77.25         86.64         6.10 o                         
  -3   7   5        350.89        367.11        16.40 o                         
  -2   7   5        858.89        882.08        32.20 o                         
  -1   7   5        237.48        229.92         7.34 o                         
   0   7   5         39.78         43.12         2.04 o                         
   1   7   5        680.47        671.76        19.22 o                         
   2   7   5        351.14        337.74        11.57 o                         
   3   7   5         14.33         10.99         2.14 o                         
   4   7   5         99.42        108.20         7.99 o                         
   5   7   5         15.84         26.07        14.04 o                         
  -5   8   5         55.91         31.57         7.17 o                         
  -4   8   5        359.90        423.66        40.04 o                         
  -3   8   5        161.24        171.46        10.53 o                         
  -2   8   5         98.56        101.61         4.69 o                         
  -1   8   5        110.78        114.33         4.18 o                         
   0   8   5        253.64        238.77         7.53 o                         
   1   8   5         87.36         78.72         2.81 o                         
   2   8   5        396.21        406.18        11.83 o                         
   3   8   5        398.28        448.58        19.53 o                         
   4   8   5          0.93         -1.44         3.72 o                         
   5   8   5         68.78         88.02        10.88 o                         
  -5   9   5         25.81         29.38         7.67 o                         
  -4   9   5         11.57         12.05         5.28 o                         
  -3   9   5         71.71         76.61         6.08 o                         
  -2   9   5         92.25         93.85         6.01 o                         
  -1   9   5          1.13          0.62         0.90 o                         
   0   9   5         55.96         51.08         2.65 o                         
   1   9   5        332.56        327.32        11.29 o                         
   2   9   5        118.50        123.48         5.10 o                         
   3   9   5         90.95        100.34         6.78 o                         
   4   9   5        112.48        148.17        11.47 o                         
  -4  10   5         21.62         14.14         5.38 o                         
  -3  10   5          6.75          6.33         2.23 o                         
  -2  10   5         19.57         20.37         2.38 o                         
  -1  10   5         20.18         16.95         2.45 o                         
   0  10   5         33.08         32.12         2.38 o                         
   1  10   5         40.81         35.66         2.44 o                         
   2  10   5         28.67         27.63         3.23 o                         
   3  10   5        113.40        108.85        14.24 o                         
   4  10   5        100.22        100.06        18.42 o                         
  -4  11   5         41.29         35.06         7.27 o                         
  -3  11   5          2.28          1.29         2.36 o                         
  -2  11   5         52.98         56.95         5.45 o                         
  -1  11   5         49.76         50.33         3.50 o                         
   0  11   5        121.43        124.01         5.74 o                         
   1  11   5          3.97          4.41         3.39 o                         
   2  11   5          9.16          7.60         1.67 o                         
   3  11   5         30.30         21.80         4.61 o                         
   4  11   5        138.55        172.93        22.21 o                         
  -4  12   5         27.48         29.78         8.17 o                         
  -3  12   5         61.72         49.04        10.06 o                         
  -2  12   5          4.81          8.06         3.09 o                         
  -1  12   5         73.52         69.61         9.06 o                         
   0  12   5        210.21        243.11        14.62 o                         
   1  12   5          1.29         -2.05         2.41 o                         
   2  12   5         14.89         15.24         5.08 o                         
   3  12   5        157.08        195.86        14.70 o                         
  -3  13   5         24.27         11.95         5.98 o                         
  -2  13   5        177.49        200.68        12.90 o                         
  -1  13   5        147.08        167.65        15.69 o                         
   0  13   5         30.82         34.85         5.13 o                         
   1  13   5        205.47        238.89        14.85 o                         
   2  13   5         51.29         26.29         6.47 o                         
   3  13   5          7.19          8.59         9.31 o                         
  -2  14   5         10.29          9.16         3.65 o                         
  -1  14   5         59.96         53.31         7.22 o                         
   0  14   5        218.24        231.39        15.31 o                         
   1  14   5         15.49         17.85         9.11 o                         
   2  14   5         77.54         49.80         9.26 o                         
  -1  15   5         23.15         24.62         4.70 o                         
   0  15   5         31.35         32.47         6.37 o                         
   1  15   5         89.71         86.25        14.14 o                         
  -1 -15   6         50.59         37.82         5.94 o                         
   0 -15   6         47.65         44.64         7.12 o                         
   1 -15   6         22.47         18.12         4.70 o                         
  -2 -14   6        196.94        202.21        23.32 o                         
  -1 -14   6          5.58          1.54         2.56 o                         
   0 -14   6         42.20         46.19         5.75 o                         
   1 -14   6         65.78         67.58         8.45 o                         
   2 -14   6         85.44         72.15         9.47 o                         
  -3 -13   6         62.42         55.77         9.16 o                         
  -2 -13   6         12.00          8.55         2.47 o                         
  -1 -13   6        242.17        330.70        20.04 o                         
   0 -13   6         59.45         74.04         6.70 o                         
   1 -13   6         28.07         27.41         4.45 o                         
   2 -13   6         56.79         43.08        13.64 o                         
   3 -13   6         74.21         70.97        10.00 o                         
  -4 -12   6          0.89         11.75         7.37 o                         
  -3 -12   6         25.29         23.18         3.42 o                         
  -2 -12   6        122.14        120.36        12.90 o                         
  -1 -12   6         57.55         66.12         4.59 o                         
   0 -12   6         18.03         21.46         2.33 o                         
   1 -12   6         89.17         87.46         6.02 o                         
   2 -12   6         80.82         78.53         6.01 o                         
   3 -12   6         19.74         21.72         4.33 o                         
  -4 -11   6          1.79          6.10         3.34 o                         
  -3 -11   6         11.07          9.96         2.66 o                         
  -2 -11   6         68.53         64.48         5.11 o                         
  -1 -11   6         56.64         69.75         7.01 o                         
   0 -11   6         88.61         91.26         4.80 o                         
   1 -11   6         46.77         56.95         3.93 o                         
   2 -11   6         10.96          6.97         1.83 o                         
   3 -11   6         16.17         14.20         3.65 o                         
   4 -11   6        129.20        149.20        14.23 o                         
  -4 -10   6          1.95         -0.54         3.24 o                         
  -3 -10   6         50.64         43.73         4.20 o                         
  -2 -10   6          9.88          7.01         1.72 o                         
  -1 -10   6         60.27         63.84         5.99 o                         
   0 -10   6         12.43         10.35         1.56 o                         
   1 -10   6         61.86         56.65         3.49 o                         
   2 -10   6        146.98        163.89         9.63 o                         
   3 -10   6        165.65        196.89        19.22 o                         
   4 -10   6         10.96         12.68         4.35 o                         
  -5  -9   6         12.08         10.03         4.40 o                         
  -4  -9   6        140.15        108.36        13.54 o                         
  -3  -9   6        148.84        134.91         8.51 o                         
  -2  -9   6         20.83         21.95         1.95 o                         
  -1  -9   6         68.56         66.28         3.82 o                         
   0  -9   6        174.87        180.78         6.70 o                         
   1  -9   6         65.67         61.09         3.45 o                         
   2  -9   6         86.93         80.71         7.23 o                         
   3  -9   6         12.99         11.52         2.29 o                         
   4  -9   6         98.81        103.89        11.40 o                         
  -4  -8   6          2.35          1.09         2.87 o                         
  -3  -8   6        231.07        212.04        11.49 o                         
  -2  -8   6        149.87        142.69         5.99 o                         
  -1  -8   6         26.02         20.42         1.93 o                         
   0  -8   6        100.93        110.50         4.29 o                         
   1  -8   6        218.10        222.15         8.28 o                         
   2  -8   6        468.27        433.80        17.66 o                         
   3  -8   6        303.10        288.03        28.05 o                         
   4  -8   6          3.21         -0.23         2.36 o                         
  -5  -7   6         23.22         14.12         3.98 o                         
  -4  -7   6        378.34        398.17        37.05 o                         
  -3  -7   6        201.02        199.24        12.33 o                         
  -2  -7   6         36.21         29.93         2.24 o                         
  -1  -7   6        631.38        655.53        22.86 o                         
   0  -7   6        408.92        430.96        13.67 o                         
   1  -7   6         36.31         34.32         2.09 o                         
   2  -7   6        469.39        482.97        14.82 o                         
   3  -7   6         40.44         30.22         3.46 o                         
   4  -7   6          5.12          6.09         2.25 o                         
   5  -7   6         18.12         15.62         4.01 o                         
  -5  -6   6        143.85        157.95        18.72 o                         
  -4  -6   6         80.02         88.41         9.31 o                         
  -3  -6   6        454.85        469.91        24.16 o                         
  -2  -6   6        299.88        270.22        10.91 o                         
  -1  -6   6         50.16         46.03         2.18 o                         
   0  -6   6        411.54        444.60        13.95 o                         
   1  -6   6       1055.94       1101.20        36.42 o                         
   2  -6   6        139.52        131.97         5.39 o                         
   3  -6   6         55.92         53.02         4.01 o                         
   4  -6   6         33.30         30.31         3.66 o                         
   5  -6   6          2.57         -3.85         3.85 o                         
  -5  -5   6          6.37          6.03         2.53 o                         
  -4  -5   6        175.93        185.63         8.85 o                         
  -3  -5   6        374.01        399.98        17.20 o                         
  -2  -5   6         42.62         37.48         3.22 o                         
  -1  -5   6        250.64        260.37         8.90 o                         
   0  -5   6        242.80        255.15         8.32 o                         
   1  -5   6         84.00         84.36         3.50 o                         
   2  -5   6        278.55        282.44         9.06 o                         
   3  -5   6         24.04         19.09         1.86 o                         
   4  -5   6        152.23        152.09         9.78 o                         
   5  -5   6         49.88         43.22         4.69 o                         
  -6  -4   6          2.43         -1.99         4.23 o                         
  -5  -4   6         11.38         11.05         4.13 o                         
  -4  -4   6         51.66         48.64         2.76 o                         
  -3  -4   6          2.84          2.27         0.70 o                         
  -2  -4   6         87.92         93.01         4.85 o                         
  -1  -4   6         78.08         77.36         3.00 o                         
   0  -4   6        433.08        474.65        15.95 o                         
   1  -4   6          9.54          7.45         0.98 o                         
   2  -4   6        457.32        452.88        15.87 o                         
   3  -4   6         85.00         82.18         3.62 o                         
   4  -4   6          6.79          4.88         2.99 o                         
   5  -4   6         71.96         64.17         6.72 o                         
  -6  -3   6          9.75          8.07         6.87 o                         
  -5  -3   6         60.92         54.97         5.56 o                         
  -4  -3   6        155.72        157.02         7.05 o                         
  -3  -3   6          4.52          4.59         0.76 o                         
  -2  -3   6         36.44         37.30         2.18 o                         
  -1  -3   6         12.45          9.14         1.09 o                         
   0  -3   6        275.76        292.82         8.67 o                         
   1  -3   6        419.89        399.03        13.21 o                         
   2  -3   6        231.81        216.33         7.44 o                         
   3  -3   6         64.99         62.16         3.06 o                         
   4  -3   6        214.40        235.61        21.31 o                         
   5  -3   6        115.69        117.27        20.12 o                         
  -6  -2   6          8.13          8.56         6.37 o                         
  -5  -2   6        232.49        201.89        12.55 o                         
  -4  -2   6         23.49         21.16         2.04 o                         
  -3  -2   6        236.07        227.92         8.98 o                         
  -2  -2   6        332.06        323.97        11.20 o                         
  -1  -2   6        848.08        851.09        23.81 o                         
   0  -2   6        526.97        547.50        14.59 o                         
   1  -2   6         12.09         13.16         0.96 o                         
   2  -2   6        390.20        405.40        10.89 o                         
   3  -2   6        194.27        196.03         8.23 o                         
   4  -2   6         71.74         68.92         6.41 o                         
   5  -2   6         25.15         16.64         3.71 o                         
  -6  -1   6         39.70         22.88         4.59 o                         
  -5  -1   6          8.67          5.11         2.12 o                         
  -4  -1   6        384.99        353.50        12.83 o                         
  -3  -1   6        366.36        345.85        18.36 o                         
  -2  -1   6       1118.19       1156.53        36.56 o                         
  -1  -1   6        375.75        333.33         9.42 o                         
   0  -1   6       1745.14       1932.52        56.19 o                         
   1  -1   6        177.55        182.63         5.51 o                         
   2  -1   6        298.60        291.31         9.21 o                         
   3  -1   6        149.33        152.31         6.42 o                         
   4  -1   6        104.37        106.86         6.97 o                         
   5  -1   6         21.17         19.49         4.18 o                         
  -6   0   6          0.04         -0.53         2.66 o                         
  -5   0   6        499.03        506.38        31.37 o                         
  -4   0   6          4.90          2.83         1.44 o                         
  -3   0   6       1190.65       1056.39        46.34 o                         
  -2   0   6        673.68        590.85        21.48 o                         
  -1   0   6        104.77        100.41         3.34 o                         
   0   0   6         32.27         27.83         1.30 o                         
   1   0   6        890.89        945.60        29.95 o                         
   2   0   6         59.10         66.20         2.54 o                         
   3   0   6          0.67         -0.52         0.93 o                         
   4   0   6        374.73        386.39        52.63 o                         
   5   0   6          5.84          5.33         2.58 o                         
  -6   1   6         39.17         41.09         3.85 o                         
  -5   1   6          8.04          6.00         3.13 o                         
  -4   1   6        386.34        369.74        15.77 o                         
  -3   1   6        362.43        335.21        15.70 o                         
  -2   1   6       1118.17       1164.68        39.44 o                         
  -1   1   6        370.81        325.44        10.54 o                         
   0   1   6       1740.91       1859.71        64.77 o                         
   1   1   6        178.08        178.85         6.12 o                         
   2   1   6        303.29        296.79         9.77 o                         
   3   1   6        143.06        149.63         5.18 o                         
   4   1   6        100.69        101.36         6.54 o                         
   5   1   6         21.33         22.55         3.12 o                         
  -6   2   6          8.70          8.97         3.00 o                         
  -5   2   6        231.62        227.98        12.41 o                         
  -4   2   6         23.03         17.97         1.90 o                         
  -3   2   6        235.28        232.85         8.27 o                         
  -2   2   6        327.24        313.85        11.17 o                         
  -1   2   6        838.43        842.83        31.76 o                         
   0   2   6        514.79        538.82        17.34 o                         
   1   2   6         11.84         15.25         1.11 o                         
   2   2   6        385.50        377.34        13.72 o                         
   3   2   6        205.64        208.90         7.58 o                         
   4   2   6         69.72         70.86        11.40 o                         
   5   2   6         25.33         20.10         3.13 o                         
  -6   3   6          9.95          7.36         3.12 o                         
  -5   3   6         61.70         47.64         5.95 o                         
  -4   3   6        153.13        146.89         6.65 o                         
  -3   3   6          4.26          5.18         0.99 o                         
  -2   3   6         37.56         40.04         2.00 o                         
  -1   3   6         13.72         11.69         0.72 o                         
   0   3   6        271.66        268.90         8.65 o                         
   1   3   6        411.75        413.09        13.21 o                         
   2   3   6        239.14        225.45         8.22 o                         
   3   3   6         69.18         72.43         3.40 o                         
   4   3   6        211.94        237.90        13.33 o                         
   5   3   6        115.03        124.06         8.15 o                         
  -6   4   6          2.64         -3.03         4.05 o                         
  -5   4   6         11.53         11.33         2.96 o                         
  -4   4   6         52.77         42.56         3.52 o                         
  -3   4   6          3.12          2.77         0.91 o                         
  -2   4   6         89.12         95.08         3.60 o                         
  -1   4   6         71.90         77.11         2.81 o                         
   0   4   6        434.09        442.67        13.84 o                         
   1   4   6         10.47          7.99         0.98 o                         
   2   4   6        462.86        452.65        14.79 o                         
   3   4   6         87.39         94.75         4.03 o                         
   4   4   6          6.99          6.57         2.19 o                         
   5   4   6         72.00         82.74         7.28 o                         
  -5   5   6          6.79          4.30         2.65 o                         
  -4   5   6        177.87        187.39         8.77 o                         
  -3   5   6        376.42        386.97        13.87 o                         
  -2   5   6         44.77         42.16         2.40 o                         
  -1   5   6        255.14        273.98         8.86 o                         
   0   5   6        245.10        239.29         7.76 o                         
   1   5   6         80.04         81.02         3.23 o                         
   2   5   6        285.81        284.84         9.68 o                         
   3   5   6         24.73         16.48         1.75 o                         
   4   5   6        151.45        174.27        10.85 o                         
   5   5   6         49.14         50.14         4.96 o                         
  -5   6   6        144.94        172.49        11.64 o                         
  -4   6   6         79.57         81.81         6.87 o                         
  -3   6   6        454.51        484.74        16.88 o                         
  -2   6   6        294.73        280.99         9.93 o                         
  -1   6   6         50.48         49.73         2.36 o                         
   0   6   6        417.30        404.26        11.44 o                         
   1   6   6       1064.99       1098.60        32.72 o                         
   2   6   6        143.40        142.22         5.02 o                         
   3   6   6         54.68         59.39         3.88 o                         
   4   6   6         33.52         30.08         6.97 o                         
   5   6   6          2.31         -1.65         4.65 o                         
  -5   7   6         22.66         11.95         5.58 o                         
  -4   7   6        387.24        443.20        17.80 o                         
  -3   7   6        197.12        198.81        11.00 o                         
  -2   7   6         35.15         35.64         2.50 o                         
  -1   7   6        622.90        651.99        19.77 o                         
   0   7   6        407.97        394.64        13.48 o                         
   1   7   6         35.47         28.58         1.49 o                         
   2   7   6        469.59        472.48        13.70 o                         
   3   7   6         39.54         33.57         2.81 o                         
   4   7   6          5.06          1.01         2.46 o                         
   5   7   6         18.38         15.21         5.43 o                         
  -5   8   6        250.35        294.29        28.18 o                         
  -4   8   6          2.11          3.45         2.34 o                         
  -3   8   6        230.07        230.75        14.20 o                         
  -2   8   6        146.69        140.95         6.17 o                         
  -1   8   6         25.28         20.09         1.90 o                         
   0   8   6         97.18         99.38         3.33 o                         
   1   8   6        216.91        212.01         6.36 o                         
   2   8   6        460.00        436.83        12.90 o                         
   3   8   6        305.84        302.80        21.89 o                         
   4   8   6          3.54         -0.70         3.83 o                         
  -5   9   6         12.35          5.18         6.17 o                         
  -4   9   6        138.83        144.81         9.66 o                         
  -3   9   6        150.77        154.89        10.05 o                         
  -2   9   6         22.60         18.31         2.74 o                         
  -1   9   6         63.35         62.21         2.56 o                         
   0   9   6        173.73        172.72         6.26 o                         
   1   9   6         62.51         63.38         3.09 o                         
   2   9   6         85.88         82.46         3.74 o                         
   3   9   6         12.69         14.18         2.72 o                         
   4   9   6         98.53        117.62        10.61 o                         
  -4  10   6          2.02          6.08         5.48 o                         
  -3  10   6         51.87         48.02         6.08 o                         
  -2  10   6          9.57          5.16         2.07 o                         
  -1  10   6         62.05         65.39         3.57 o                         
   0  10   6         10.42          7.96         1.39 o                         
   1  10   6         61.48         58.20         3.64 o                         
   2  10   6        147.27        166.21         6.82 o                         
   3  10   6        163.25        186.24        13.95 o                         
   4  10   6         10.85         14.43         5.43 o                         
  -4  11   6          1.66          4.98         6.27 o                         
  -3  11   6         10.89         10.62         3.03 o                         
  -2  11   6         70.84         67.80         6.21 o                         
  -1  11   6         57.35         60.71         3.90 o                         
   0  11   6         86.65         84.98         4.62 o                         
   1  11   6         48.61         57.15         4.36 o                         
   2  11   6         10.58          8.32         2.24 o                         
   3  11   6         17.35         10.01         5.48 o                         
   4  11   6        127.26        156.33        15.09 o                         
  -3  12   6         25.97         29.97         6.82 o                         
  -2  12   6        126.36        126.29         9.28 o                         
  -1  12   6         56.50         55.26         6.65 o                         
   0  12   6         19.71         21.23         3.28 o                         
   1  12   6         90.39         93.24         7.32 o                         
   2  12   6         80.78         86.15         8.75 o                         
   3  12   6         19.19         19.64         5.55 o                         
  -3  13   6         61.26         69.61         9.96 o                         
  -2  13   6         11.90         10.12         3.44 o                         
  -1  13   6        246.11        284.47        19.72 o                         
   0  13   6         59.58         64.70        14.99 o                         
   1  13   6         28.58         33.78         8.22 o                         
   2  13   6         54.88         41.30         5.54 o                         
   3  13   6         76.13         87.83         9.26 o                         
  -2  14   6        198.33        234.75        15.93 o                         
  -1  14   6          6.30          4.23         5.98 o                         
   0  14   6         41.31         40.45         9.26 o                         
   1  14   6         64.74         77.11         8.50 o                         
   2  14   6         83.89         90.73        14.24 o                         
  -1  15   6         51.26         36.95         7.17 o                         
   0  15   6         46.69         45.21         5.39 o                         
   1  15   6         22.75         17.13         8.07 o                         
   0 -15   7          4.84          5.88         3.95 o                         
  -2 -14   7         20.50         18.44         3.09 o                         
  -1 -14   7          3.49         -0.65         2.29 o                         
   0 -14   7         15.08         10.34         3.07 o                         
   1 -14   7         12.32         11.05         5.43 o                         
  -3 -13   7         24.63         18.68         3.58 o                         
  -2 -13   7         18.94         19.35         2.76 o                         
  -1 -13   7         32.97         38.34         4.51 o                         
   0 -13   7          5.08          2.83         2.06 o                         
   1 -13   7         39.44         37.64         4.02 o                         
   2 -13   7         15.98         17.91         4.22 o                         
  -3 -12   7         47.38         47.53         6.19 o                         
  -2 -12   7         85.90         78.14         6.15 o                         
  -1 -12   7         47.11         52.38         5.17 o                         
   0 -12   7        174.24        195.87        11.37 o                         
   1 -12   7        151.08        154.14         9.23 o                         
   2 -12   7          7.98          8.78         2.49 o                         
   3 -12   7         19.41         10.76         3.86 o                         
  -4 -11   7         68.76         61.45         9.16 o                         
  -3 -11   7         20.32         26.05         4.31 o                         
  -2 -11   7         44.58         47.02         6.45 o                         
  -1 -11   7        263.31        280.99        19.68 o                         
   0 -11   7         37.01         42.60         2.71 o                         
   1 -11   7        109.39        111.64         7.04 o                         
   2 -11   7        154.97        160.15        16.25 o                         
   3 -11   7          4.34         -0.50         3.47 o                         
  -4 -10   7          8.12          9.62         3.72 o                         
  -3 -10   7          6.06          3.13         2.32 o                         
  -2 -10   7        194.28        177.69        11.23 o                         
  -1 -10   7          5.05          1.98         1.58 o                         
   0 -10   7        233.00        259.21        10.15 o                         
   1 -10   7        394.37        377.80        16.89 o                         
   2 -10   7          6.78          3.29         1.74 o                         
   3 -10   7        100.65        100.99        10.38 o                         
   4 -10   7          2.20         -4.07         4.07 o                         
  -5  -9   7         78.91         93.11        10.81 o                         
  -4  -9   7          8.39          9.87         3.52 o                         
  -3  -9   7        115.77        114.14         7.06 o                         
  -2  -9   7        102.39         98.45         5.40 o                         
  -1  -9   7        123.65        121.18         6.02 o                         
   0  -9   7         79.67         79.72         3.73 o                         
   1  -9   7        135.18        129.02         7.23 o                         
   2  -9   7        112.09        120.61         7.96 o                         
   3  -9   7        146.74        143.22        14.09 o                         
   4  -9   7         36.18         31.05         4.81 o                         
  -5  -8   7          1.75          5.29         5.48 o                         
  -4  -8   7        174.77        159.35        17.03 o                         
  -3  -8   7         26.31         21.33         3.10 o                         
  -2  -8   7         62.56         62.29         3.61 o                         
  -1  -8   7        121.19        116.77         5.12 o                         
   0  -8   7        286.32        306.35        10.25 o                         
   1  -8   7         87.21         78.08         4.66 o                         
   2  -8   7        103.95        106.23         5.52 o                         
   3  -8   7         81.55         69.78         6.24 o                         
   4  -8   7         24.19         23.52         3.11 o                         
  -5  -7   7         17.88         18.26         4.13 o                         
  -4  -7   7         81.31         74.36         7.07 o                         
  -3  -7   7         84.48         81.63         6.26 o                         
  -2  -7   7         19.16         19.29         1.58 o                         
  -1  -7   7         31.01         20.05         1.43 o                         
   0  -7   7         99.68        100.27         3.97 o                         
   1  -7   7         11.68         10.48         1.97 o                         
   2  -7   7         17.91         17.07         1.80 o                         
   3  -7   7         40.85         37.62         5.89 o                         
   4  -7   7          2.58          4.35         2.35 o                         
   5  -7   7         15.20          6.17         3.90 o                         
  -5  -6   7         18.93         14.18         3.80 o                         
  -4  -6   7         98.58        106.39         8.21 o                         
  -3  -6   7         29.96         29.80         3.33 o                         
  -2  -6   7         40.67         40.33         2.67 o                         
  -1  -6   7         46.96         42.35         2.17 o                         
   0  -6   7         78.32         78.51         3.34 o                         
   1  -6   7        510.01        526.98        19.29 o                         
   2  -6   7        222.93        219.20         7.32 o                         
   3  -6   7         53.06         48.83         3.94 o                         
   4  -6   7          6.12          6.29         2.65 o                         
   5  -6   7         53.59         46.57         5.32 o                         
  -5  -5   7         61.37         65.73         9.36 o                         
  -4  -5   7         31.16         28.35         4.46 o                         
  -3  -5   7         50.60         52.82         3.39 o                         
  -2  -5   7        200.35        191.90         7.31 o                         
  -1  -5   7        329.83        317.46        10.65 o                         
   0  -5   7        162.85        165.32         6.07 o                         
   1  -5   7        306.20        317.20        10.06 o                         
   2  -5   7        257.18        263.84         8.71 o                         
   3  -5   7         43.38         40.23         2.92 o                         
   4  -5   7          2.20          1.88         2.36 o                         
   5  -5   7         32.45         26.51         4.23 o                         
  -5  -4   7         20.70         19.90         2.44 o                         
  -4  -4   7        112.72        113.27         4.68 o                         
  -3  -4   7        168.82        165.95         6.24 o                         
  -2  -4   7        239.49        216.55         9.04 o                         
  -1  -4   7        102.40         92.99         3.53 o                         
   0  -4   7        613.01        655.36        22.62 o                         
   1  -4   7        536.71        558.21        19.19 o                         
   2  -4   7        199.53        185.80         6.36 o                         
   3  -4   7         91.03         90.86         3.86 o                         
   4  -4   7         78.31         80.70         6.09 o                         
   5  -4   7         66.99         56.91         7.69 o                         
  -6  -3   7          6.09          8.59         4.49 o                         
  -5  -3   7         32.09         28.44         3.22 o                         
  -4  -3   7        124.30        124.11         5.46 o                         
  -3  -3   7        112.01        110.31         4.78 o                         
  -2  -3   7         50.37         43.44         2.44 o                         
  -1  -3   7       1249.35       1252.72        42.66 o                         
   0  -3   7         50.40         54.65         2.08 o                         
   1  -3   7        375.19        345.31        11.64 o                         
   2  -3   7         57.74         58.00         2.26 o                         
   3  -3   7        185.53        178.02         7.00 o                         
   4  -3   7         32.30         25.85         3.38 o                         
   5  -3   7         84.03         83.98         7.32 o                         
  -6  -2   7         18.86         14.35         4.47 o                         
  -5  -2   7         29.15         31.28         6.77 o                         
  -4  -2   7        188.65        176.99         7.40 o                         
  -3  -2   7        112.75        110.35         4.74 o                         
  -2  -2   7        248.86        248.19         8.07 o                         
  -1  -2   7         47.09         49.54         1.99 o                         
   0  -2   7        959.05       1027.41        29.02 o                         
   1  -2   7        357.96        331.41        10.30 o                         
   2  -2   7        126.64        122.12         3.98 o                         
   3  -2   7        160.72        159.11         5.69 o                         
   4  -2   7        148.03        157.53        21.96 o                         
   5  -2   7         17.49         16.15         3.59 o                         
  -6  -1   7         26.34         24.85         3.50 o                         
  -5  -1   7        134.45        123.82         7.62 o                         
  -4  -1   7         77.35         75.52         3.48 o                         
  -3  -1   7        283.13        267.19        14.60 o                         
  -2  -1   7        299.64        297.43         8.52 o                         
  -1  -1   7        659.87        673.49        22.13 o                         
   0  -1   7         17.05         23.00         1.29 o                         
   1  -1   7        157.05        169.38         5.92 o                         
   2  -1   7        195.43        192.50         7.23 o                         
   3  -1   7        122.66        120.45         4.77 o                         
   4  -1   7         15.89         10.77         1.98 o                         
   5  -1   7         35.40         28.02         5.28 o                         
  -6   0   7        143.22        137.05         8.01 o                         
  -5   0   7         34.37         34.34         3.20 o                         
  -4   0   7        274.79        246.23         9.31 o                         
  -3   0   7         15.40         15.70         1.51 o                         
  -2   0   7          0.34         -0.03         0.59 o                         
  -1   0   7          1.67          2.81         0.68 o                         
   0   0   7        708.48        818.41        26.06 o                         
   1   0   7         62.02         91.29         3.50 o                         
   2   0   7         40.43         38.95         1.91 o                         
   3   0   7         14.91         13.50         2.38 o                         
   4   0   7          0.02         -0.70         3.39 o                         
   5   0   7         60.39         62.01         7.46 o                         
  -6   1   7         29.40         27.52         3.65 o                         
  -5   1   7        129.45        125.31         9.75 o                         
  -4   1   7         76.57         70.29         3.58 o                         
  -3   1   7        289.86        263.62         8.73 o                         
  -2   1   7        298.10        294.67        10.38 o                         
  -1   1   7        658.60        728.34        29.09 o                         
   0   1   7         16.72         23.59         1.46 o                         
   1   1   7        158.54        160.98         5.95 o                         
   2   1   7        195.49        188.86         6.71 o                         
   3   1   7        119.74        124.85         6.34 o                         
   4   1   7         16.80         17.77         2.57 o                         
   5   1   7         35.20         35.31         3.77 o                         
  -6   2   7         17.81         21.20         3.37 o                         
  -5   2   7         30.09         34.43         4.54 o                         
  -4   2   7        188.08        184.75         7.66 o                         
  -3   2   7        116.18        110.79         4.43 o                         
  -2   2   7        240.07        235.45         9.48 o                         
  -1   2   7         45.74         49.65         2.33 o                         
   0   2   7        955.37       1019.99        35.04 o                         
   1   2   7        360.43        333.28        11.75 o                         
   2   2   7        126.61        118.02         4.54 o                         
   3   2   7        151.57        155.39         5.40 o                         
   4   2   7        146.83        157.85        13.45 o                         
   5   2   7         17.54         11.77         3.00 o                         
  -6   3   7          6.11          4.29         3.21 o                         
  -5   3   7         34.08         32.45         3.81 o                         
  -4   3   7        122.43        111.93         6.10 o                         
  -3   3   7        114.75        107.30         4.49 o                         
  -2   3   7         49.59         51.03         2.69 o                         
  -1   3   7       1230.45       1228.91        46.53 o                         
   0   3   7         51.06         51.22         2.30 o                         
   1   3   7        373.82        361.84        12.50 o                         
   2   3   7         55.47         57.22         2.50 o                         
   3   3   7        182.34        181.05         7.44 o                         
   4   3   7         32.73         31.44         4.26 o                         
   5   3   7         83.65         85.89        12.94 o                         
  -5   4   7         20.93         19.32         5.58 o                         
  -4   4   7        112.44        112.57         6.15 o                         
  -3   4   7        167.19        157.33         6.23 o                         
  -2   4   7        230.61        230.81         8.96 o                         
  -1   4   7        104.47         96.06         3.47 o                         
   0   4   7        629.06        652.11        19.67 o                         
   1   4   7        548.57        542.25        17.80 o                         
   2   4   7        200.24        185.76         6.51 o                         
   3   4   7         91.69         96.33         7.84 o                         
   4   4   7         75.24         75.44         5.86 o                         
   5   4   7         66.90         79.90         9.88 o                         
  -5   5   7         62.01         69.20         6.55 o                         
  -4   5   7         30.82         30.84         3.82 o                         
  -3   5   7         46.94         48.02         2.92 o                         
  -2   5   7        198.90        197.72         7.97 o                         
  -1   5   7        331.30        324.65         9.95 o                         
   0   5   7        164.11        158.39         5.82 o                         
   1   5   7        305.94        308.07        11.46 o                         
   2   5   7        263.18        268.40         9.20 o                         
   3   5   7         43.73         50.17         4.47 o                         
   4   5   7          1.77          0.91         2.22 o                         
   5   5   7         32.89         31.91         8.44 o                         
  -5   6   7         17.93         20.21         3.39 o                         
  -4   6   7         94.96        107.32         5.89 o                         
  -3   6   7         30.56         31.99         2.21 o                         
  -2   6   7         38.92         43.66         2.41 o                         
  -1   6   7         49.41         46.16         2.06 o                         
   0   6   7         77.05         72.61         3.03 o                         
   1   6   7        519.19        524.67        16.05 o                         
   2   6   7        222.96        213.58         7.82 o                         
   3   6   7         51.17         53.51         4.39 o                         
   4   6   7          6.43          5.35         2.63 o                         
   5   6   7         51.80         44.57         4.91 o                         
  -5   7   7         17.33         17.23         6.47 o                         
  -4   7   7         80.31         82.05         4.81 o                         
  -3   7   7         84.78         81.34         6.54 o                         
  -2   7   7         21.81         19.95         1.74 o                         
  -1   7   7         30.61         20.43         1.38 o                         
   0   7   7        101.17         94.53         4.14 o                         
   1   7   7         11.58         11.28         1.20 o                         
   2   7   7         18.20         16.96         1.35 o                         
   3   7   7         41.17         37.41         4.42 o                         
   4   7   7          2.28         -0.63         2.70 o                         
   5   7   7         14.90          5.98         5.60 o                         
  -5   8   7          2.13          2.09         5.88 o                         
  -4   8   7        176.62        186.99        12.25 o                         
  -3   8   7         25.84         22.61         3.36 o                         
  -2   8   7         63.62         63.36         6.37 o                         
  -1   8   7        125.32        117.03         4.83 o                         
   0   8   7        283.73        290.16         8.94 o                         
   1   8   7         86.08         76.24         2.89 o                         
   2   8   7        103.96        102.83         5.43 o                         
   3   8   7         81.09         88.54         6.28 o                         
   4   8   7         23.05         27.55         3.95 o                         
  -5   9   7         79.84        108.85        15.34 o                         
  -4   9   7          7.20         12.70         3.13 o                         
  -3   9   7        115.23        117.52         8.63 o                         
  -2   9   7        100.55        103.97         6.27 o                         
  -1   9   7        123.89        119.54         5.50 o                         
   0   9   7         79.87         78.30         3.00 o                         
   1   9   7        134.91        122.20         4.31 o                         
   2   9   7        115.67        124.77         4.95 o                         
   3   9   7        142.22        152.74         9.06 o                         
   4   9   7         35.10         25.00         5.50 o                         
  -4  10   7          8.05         10.46         5.48 o                         
  -3  10   7          6.05          3.97         2.61 o                         
  -2  10   7        195.31        200.02        10.56 o                         
  -1  10   7          4.95          2.38         1.78 o                         
   0  10   7        236.85        251.99         9.45 o                         
   1  10   7        387.91        378.66        13.23 o                         
   2  10   7          6.80          6.84         1.30 o                         
   3  10   7        100.55        115.85        10.01 o                         
   4  10   7          2.89          3.15         5.79 o                         
  -4  11   7         69.36         47.60         8.27 o                         
  -3  11   7         19.53         23.84         3.74 o                         
  -2  11   7         47.84         46.08         4.35 o                         
  -1  11   7        263.99        279.66        17.82 o                         
   0  11   7         36.15         33.89         2.56 o                         
   1  11   7        110.06        113.05         8.64 o                         
   2  11   7        155.71        192.61        17.23 o                         
   3  11   7          5.42          4.02         7.87 o                         
  -3  12   7         50.49         56.12         6.28 o                         
  -2  12   7         84.40        100.29        11.35 o                         
  -1  12   7         45.60         40.10         4.56 o                         
   0  12   7        173.61        183.88        10.44 o                         
   1  12   7        152.13        166.37         9.25 o                         
   2  12   7          7.87          3.67         4.26 o                         
   3  12   7         17.53         14.78         8.02 o                         
  -3  13   7         23.68         22.41         7.47 o                         
  -2  13   7         19.78         16.98         3.64 o                         
  -1  13   7         32.71         29.31         4.12 o                         
   0  13   7          4.50          5.80         2.64 o                         
   1  13   7         38.91         43.39         4.21 o                         
   2  13   7         15.28         11.75         4.83 o                         
  -2  14   7         20.50          8.98         4.24 o                         
  -1  14   7          3.29          3.23         3.64 o                         
   0  14   7         14.66         13.28         3.73 o                         
   1  14   7         12.03         18.68         5.88 o                         
   0  15   7          4.35          7.81         4.28 o                         
  -2 -14   8          1.49         -0.19         3.32 o                         
  -1 -14   8          2.46         -0.12         2.39 o                         
   0 -14   8        114.67        126.46        11.94 o                         
   1 -14   8          1.17          1.67         3.63 o                         
  -3 -13   8          0.07          1.49         4.88 o                         
  -2 -13   8         12.60         12.39         3.11 o                         
  -1 -13   8         14.20         15.92         2.62 o                         
   0 -13   8         40.30         44.26         4.64 o                         
   1 -13   8         25.00         27.89         4.36 o                         
   2 -13   8        111.87        107.50        12.80 o                         
  -3 -12   8          7.41          6.61         3.43 o                         
  -2 -12   8         32.62         32.48         3.56 o                         
  -1 -12   8        131.18        161.46        11.69 o                         
   0 -12   8          5.59          6.29         1.99 o                         
   1 -12   8         98.47         86.38         6.45 o                         
   2 -12   8         51.03         45.61         4.73 o                         
   3 -12   8         31.43         26.10         4.79 o                         
  -4 -11   8         35.08         38.53         5.56 o                         
  -3 -11   8        118.00        105.38         9.06 o                         
  -2 -11   8         27.78         24.71         3.45 o                         
  -1 -11   8         32.71         29.28         3.59 o                         
   0 -11   8        471.00        515.42        25.39 o                         
   1 -11   8         31.64         32.22         7.67 o                         
   2 -11   8          5.30          5.34         2.11 o                         
   3 -11   8         73.71         91.03        14.04 o                         
  -4 -10   8         48.84         46.21         8.47 o                         
  -3 -10   8         20.91         22.51         4.11 o                         
  -2 -10   8        238.39        216.91        15.41 o                         
  -1 -10   8        551.05        606.39        52.78 o                         
   0 -10   8         60.28         56.93         3.92 o                         
   1 -10   8        220.15        220.01        15.19 o                         
   2 -10   8         82.49         75.26         5.63 o                         
   3 -10   8          0.40          0.20         2.33 o                         
   4 -10   8         22.58         23.51         5.23 o                         
  -4  -9   8         14.54         17.65         3.94 o                         
  -3  -9   8        205.79        191.00         9.88 o                         
  -2  -9   8         60.98         55.06         7.67 o                         
  -1  -9   8         88.12         88.68         4.87 o                         
   0  -9   8        412.50        409.92        16.65 o                         
   1  -9   8        113.17        121.13         8.34 o                         
   2  -9   8        131.72        113.93         7.90 o                         
   3  -9   8         25.31         28.99         2.96 o                         
   4  -9   8         32.48         25.61         4.75 o                         
  -5  -8   8          9.05          9.02         4.22 o                         
  -4  -8   8         19.08         20.93         3.70 o                         
  -3  -8   8         35.60         36.35         3.36 o                         
  -2  -8   8        159.60        143.95         7.25 o                         
  -1  -8   8        105.61        100.20         4.20 o                         
   0  -8   8        256.87        262.78        10.04 o                         
   1  -8   8        103.91        103.97         5.54 o                         
   2  -8   8         13.82         12.85         2.98 o                         
   3  -8   8         39.83         38.67         4.17 o                         
   4  -8   8        108.09        121.94         8.16 o                         
  -5  -7   8          5.49          5.86         3.81 o                         
  -4  -7   8         49.88         45.91         7.27 o                         
  -3  -7   8         21.68         22.44         2.44 o                         
  -2  -7   8         17.85         13.04         1.42 o                         
  -1  -7   8         39.36         39.03         2.23 o                         
   0  -7   8         50.52         50.25         3.05 o                         
   1  -7   8        112.08        109.39         5.94 o                         
   2  -7   8        486.17        555.22        19.87 o                         
   3  -7   8         13.60         14.23         2.27 o                         
   4  -7   8         91.45        101.28         8.97 o                         
  -5  -6   8         39.06         41.98         5.63 o                         
  -4  -6   8          9.38          5.77         2.20 o                         
  -3  -6   8         26.40         26.21         2.24 o                         
  -2  -6   8         38.32         35.42         3.17 o                         
  -1  -6   8        107.84         89.05         3.67 o                         
   0  -6   8        246.65        247.05         9.17 o                         
   1  -6   8       1037.57       1064.78        40.27 o                         
   2  -6   8         31.84         28.93         2.38 o                         
   3  -6   8         93.41         94.09        10.55 o                         
   4  -6   8         94.75        106.55         8.40 o                         
   5  -6   8         31.30         25.30         4.56 o                         
  -5  -5   8          5.10          5.65         3.32 o                         
  -4  -5   8         84.20         85.77         5.76 o                         
  -3  -5   8        129.95        117.49         5.43 o                         
  -2  -5   8        358.44        334.47        14.00 o                         
  -1  -5   8         69.51         65.09         2.83 o                         
   0  -5   8       1300.11       1339.10        45.68 o                         
   1  -5   8         80.56         82.26         3.36 o                         
   2  -5   8        148.99        141.10         6.15 o                         
   3  -5   8        109.73        101.37         5.58 o                         
   4  -5   8         90.52         92.14         7.25 o                         
   5  -5   8         27.42         27.68         4.51 o                         
  -5  -4   8        256.32        272.28        21.16 o                         
  -4  -4   8         91.71         99.54         5.90 o                         
  -3  -4   8          0.76         -1.13         1.13 o                         
  -2  -4   8        403.01        396.46        14.69 o                         
  -1  -4   8       1005.93       1045.66        40.34 o                         
   0  -4   8        212.86        211.77         7.98 o                         
   1  -4   8       1711.13       1758.57        65.63 o                         
   2  -4   8        394.03        384.35        12.24 o                         
   3  -4   8         10.69          7.03         1.53 o                         
   4  -4   8          1.54          2.69         2.52 o                         
   5  -4   8         27.83         26.11         4.12 o                         
  -5  -3   8         33.79         30.80         3.51 o                         
  -4  -3   8        381.19        380.70        14.86 o                         
  -3  -3   8        398.27        403.50        12.23 o                         
  -2  -3   8        525.11        527.36        21.22 o                         
  -1  -3   8        311.34        329.76        11.00 o                         
   0  -3   8       1305.33       1361.75        38.39 o                         
   1  -3   8        387.94        383.72        11.97 o                         
   2  -3   8         67.73         69.96         2.62 o                         
   3  -3   8        149.77        146.19         5.82 o                         
   4  -3   8         47.50         42.20         4.58 o                         
   5  -3   8          2.86          3.33         5.15 o                         
  -6  -2   8          8.88          6.81        10.01 o                         
  -5  -2   8        201.99        182.80        12.47 o                         
  -4  -2   8         77.37         65.88         3.95 o                         
  -3  -2   8         34.01         36.45         1.94 o                         
  -2  -2   8        147.26        139.81         5.18 o                         
  -1  -2   8        722.11        764.78        23.29 o                         
   0  -2   8         69.09         76.68         2.48 o                         
   1  -2   8        428.33        434.07        13.42 o                         
   2  -2   8        569.31        609.49        18.61 o                         
   3  -2   8        114.03        110.87         5.40 o                         
   4  -2   8         59.72         53.06         6.32 o                         
   5  -2   8         52.69         21.81         8.56 o                         
  -6  -1   8        107.57        116.32         8.48 o                         
  -5  -1   8          0.37         -0.17         1.95 o                         
  -4  -1   8         31.26         27.60         2.00 o                         
  -3  -1   8         65.86         65.09         2.90 o                         
  -2  -1   8         42.02         35.87         1.75 o                         
  -1  -1   8        143.66        139.93         4.68 o                         
   0  -1   8        107.55        121.16         4.69 o                         
   1  -1   8          7.59          6.02         0.91 o                         
   2  -1   8        355.34        359.79        11.30 o                         
   3  -1   8        270.15        283.99        10.62 o                         
   4  -1   8         60.20         61.24         4.64 o                         
   5  -1   8        107.29        100.49        12.65 o                         
  -6   0   8          6.83          4.95         3.10 o                         
  -5   0   8          4.34          4.19         2.19 o                         
  -4   0   8         27.85         24.02         1.93 o                         
  -3   0   8        111.52        106.46         4.31 o                         
  -2   0   8          2.48          4.05         0.72 o                         
  -1   0   8         51.75         50.84         2.26 o                         
   0   0   8         88.96         92.04         5.46 o                         
   1   0   8         11.87         12.92         1.11 o                         
   2   0   8          4.53          2.38         0.91 o                         
   3   0   8        413.15        442.23        14.96 o                         
   4   0   8        234.63        264.39        13.86 o                         
   5   0   8          2.89          4.89         4.53 o                         
  -6   1   8        109.16        107.90         7.20 o                         
  -5   1   8          0.48         -0.59         2.17 o                         
  -4   1   8         31.90         28.94         2.25 o                         
  -3   1   8         61.84         61.83         2.97 o                         
  -2   1   8         40.16         35.81         1.93 o                         
  -1   1   8        144.97        142.41         4.75 o                         
   0   1   8        109.12        122.20         5.19 o                         
   1   1   8          7.10          5.54         0.81 o                         
   2   1   8        357.89        362.02        12.08 o                         
   3   1   8        270.83        281.06        10.09 o                         
   4   1   8         59.99         60.10         4.92 o                         
   5   1   8        105.71        106.75        20.52 o                         
  -6   2   8          9.09         11.05         3.30 o                         
  -5   2   8        204.94        197.39        18.92 o                         
  -4   2   8         77.52         69.75         4.25 o                         
  -3   2   8         34.23         34.39         2.17 o                         
  -2   2   8        154.43        151.26         5.04 o                         
  -1   2   8        744.47        800.11        26.72 o                         
   0   2   8         69.74         80.74         3.11 o                         
   1   2   8        422.22        446.33        14.31 o                         
   2   2   8        567.81        605.23        21.28 o                         
   3   2   8        110.34        115.59         5.89 o                         
   4   2   8         61.31         65.90         5.10 o                         
   5   2   8         52.74         31.20         4.94 o                         
  -5   3   8         33.83         35.77         5.93 o                         
  -4   3   8        380.05        390.62        15.09 o                         
  -3   3   8        396.16        402.33        14.24 o                         
  -2   3   8        529.39        572.13        21.08 o                         
  -1   3   8        315.30        337.03        10.98 o                         
   0   3   8       1325.57       1382.41        43.38 o                         
   1   3   8        383.80        394.16        13.78 o                         
   2   3   8         68.35         68.00         2.92 o                         
   3   3   8        148.69        161.47         6.31 o                         
   4   3   8         47.49         50.40         4.71 o                         
   5   3   8          2.64          2.31         3.18 o                         
  -5   4   8        252.52        280.35        19.32 o                         
  -4   4   8         93.10         99.52         7.13 o                         
  -3   4   8          0.78         -1.07         1.07 o                         
  -2   4   8        402.20        428.45        15.94 o                         
  -1   4   8       1005.44       1078.50        33.93 o                         
   0   4   8        213.52        206.56         7.13 o                         
   1   4   8       1726.40       1739.10        59.88 o                         
   2   4   8        376.38        381.28        12.64 o                         
   3   4   8         11.30          9.40         1.95 o                         
   4   4   8          1.42          4.71         2.45 o                         
   5   4   8         28.25         21.11         6.03 o                         
  -5   5   8          5.33          0.10         5.28 o                         
  -4   5   8         82.52         83.37         5.45 o                         
  -3   5   8        123.49        134.98         9.66 o                         
  -2   5   8        356.82        372.61        13.91 o                         
  -1   5   8         69.92         68.19         2.65 o                         
   0   5   8       1300.83       1308.34        45.30 o                         
   1   5   8         83.21         79.43         3.23 o                         
   2   5   8        147.82        144.55         6.38 o                         
   3   5   8        110.58        106.36         5.93 o                         
   4   5   8         92.64         86.83        12.15 o                         
   5   5   8         27.56         24.03         5.11 o                         
  -5   6   8         39.65         47.80         7.77 o                         
  -4   6   8          8.62          7.91         1.87 o                         
  -3   6   8         26.55         23.49         2.58 o                         
  -2   6   8         35.56         31.65         2.14 o                         
  -1   6   8        109.73         93.85         3.48 o                         
   0   6   8        246.19        239.00         7.31 o                         
   1   6   8       1042.92       1028.08        31.45 o                         
   2   6   8         34.54         30.41         3.43 o                         
   3   6   8         93.49         91.39         6.47 o                         
   4   6   8         92.94        107.36         7.70 o                         
   5   6   8         31.39         32.25         4.90 o                         
  -5   7   8          5.14          3.29         5.48 o                         
  -4   7   8         48.78         47.03         6.08 o                         
  -3   7   8         21.74         20.51         2.25 o                         
  -2   7   8         17.52         12.62         1.83 o                         
  -1   7   8         38.11         37.13         2.06 o                         
   0   7   8         51.26         48.81         2.21 o                         
   1   7   8        112.94        107.89         4.00 o                         
   2   7   8        486.14        508.48        16.37 o                         
   3   7   8         12.93         18.63         3.64 o                         
   4   7   8         90.14        106.01         7.76 o                         
  -5   8   8          9.46          1.20         6.67 o                         
  -4   8   8         18.44         12.11         3.27 o                         
  -3   8   8         35.34         41.04         3.86 o                         
  -2   8   8        159.16        163.76        13.35 o                         
  -1   8   8        110.34        107.65         5.07 o                         
   0   8   8        255.50        252.99         7.90 o                         
   1   8   8        103.89        103.49         3.78 o                         
   2   8   8         13.86         12.20         1.50 o                         
   3   8   8         37.38         30.58         3.44 o                         
   4   8   8        107.52        120.48         9.55 o                         
  -4   9   8         15.13         12.92         3.68 o                         
  -3   9   8        208.65        236.91        13.90 o                         
  -2   9   8         60.18         56.49         4.31 o                         
  -1   9   8         85.46         76.19         4.95 o                         
   0   9   8        418.20        405.14        12.29 o                         
   1   9   8        115.99        111.54         4.38 o                         
   2   9   8        130.11        134.84         5.16 o                         
   3   9   8         24.72         20.68         3.24 o                         
   4   9   8         32.81         35.15         6.90 o                         
  -4  10   8         50.20         40.33         7.57 o                         
  -3  10   8         20.80         24.42         3.71 o                         
  -2  10   8        235.05        242.02        12.40 o                         
  -1  10   8        552.33        550.32        28.25 o                         
   0  10   8         60.21         54.86         3.70 o                         
   1  10   8        220.17        228.72         7.85 o                         
   2  10   8         83.92         79.92         7.19 o                         
   3  10   8          0.44         -0.05         3.98 o                         
   4  10   8         23.01         25.55         8.96 o                         
  -4  11   8         35.16         24.40         7.67 o                         
  -3  11   8        115.37        121.80        15.98 o                         
  -2  11   8         27.81         23.73         5.13 o                         
  -1  11   8         33.01         23.60         4.78 o                         
   0  11   8        468.23        495.08        25.10 o                         
   1  11   8         32.31         31.85         3.27 o                         
   2  11   8          5.65          7.46         4.05 o                         
   3  11   8         73.93         85.15        10.30 o                         
  -3  12   8          7.25          9.34         3.84 o                         
  -2  12   8         31.06         24.34         6.92 o                         
  -1  12   8        132.29        152.24        11.30 o                         
   0  12   8          5.11          0.90         2.65 o                         
   1  12   8         98.36         97.92         6.49 o                         
   2  12   8         51.76         50.13         6.16 o                         
   3  12   8         33.86         25.47         6.41 o                         
  -3  13   8          0.02         18.23         6.87 o                         
  -2  13   8         12.95          9.99         4.43 o                         
  -1  13   8         14.25         18.37         3.94 o                         
   0  13   8         40.73         45.00         9.56 o                         
   1  13   8         24.79         26.95         3.44 o                         
   2  13   8        113.96        116.91        11.52 o                         
  -2  14   8          1.55          6.97         4.23 o                         
  -1  14   8          2.24         -3.51         3.51 o                         
   0  14   8        113.50        120.14        10.31 o                         
   1  14   8          1.29          2.59         7.47 o                         
  -1 -14   9         21.15         22.12         3.60 o                         
   0 -14   9         15.27         10.71         4.04 o                         
  -2 -13   9          0.52         -2.03         3.00 o                         
  -1 -13   9        100.19        101.57         6.57 o                         
   0 -13   9         58.38         63.33         7.88 o                         
   1 -13   9          9.18          4.56         2.90 o                         
   2 -13   9         35.29         32.23         4.98 o                         
  -3 -12   9         29.88         28.13         4.64 o                         
  -2 -12   9         83.70         91.41        11.48 o                         
  -1 -12   9         85.19         95.53         6.07 o                         
   0 -12   9        135.93        157.36        10.88 o                         
   1 -12   9         56.18         50.80         5.02 o                         
   2 -12   9         37.58         33.65         3.91 o                         
  -3 -11   9         42.57         38.01         4.48 o                         
  -2 -11   9        161.67        154.09        10.64 o                         
  -1 -11   9        119.15        127.85         7.35 o                         
   0 -11   9         39.95         39.50         3.53 o                         
   1 -11   9         41.41         36.35         5.75 o                         
   2 -11   9         31.00         24.99         3.21 o                         
   3 -11   9          0.28          1.09         3.65 o                         
  -4 -10   9         95.39        118.23        16.98 o                         
  -3 -10   9        100.35         91.99        12.80 o                         
  -2 -10   9          9.41          7.10         2.42 o                         
  -1 -10   9        104.41        109.92         9.83 o                         
   0 -10   9        116.57        128.97         7.19 o                         
   1 -10   9          6.14          2.85         2.04 o                         
   2 -10   9         25.31         25.89         3.24 o                         
   3 -10   9         30.03         30.49         3.68 o                         
  -4  -9   9         45.86         43.92         8.17 o                         
  -3  -9   9         57.95         61.38         6.97 o                         
  -2  -9   9        205.70        202.71        11.51 o                         
  -1  -9   9        128.16        125.02         9.62 o                         
   0  -9   9         84.35         92.56         4.52 o                         
   1  -9   9         31.52         27.93         3.97 o                         
   2  -9   9         39.13         45.94         4.23 o                         
   3  -9   9         74.38         78.72         7.36 o                         
   4  -9   9         18.35         13.55         3.57 o                         
  -5  -8   9         12.68          3.28         4.68 o                         
  -4  -8   9         64.38         84.21        15.93 o                         
  -3  -8   9         38.31         37.84         5.42 o                         
  -2  -8   9        179.26        178.52         9.76 o                         
  -1  -8   9        261.47        260.30         9.97 o                         
   0  -8   9         69.11         70.40         3.91 o                         
   1  -8   9         68.88         80.22         5.03 o                         
   2  -8   9         32.37         27.66         5.63 o                         
   3  -8   9         39.53         40.23         4.05 o                         
   4  -8   9         95.49        104.86        13.17 o                         
  -5  -7   9         15.93         12.80         4.20 o                         
  -4  -7   9         14.00         13.24         3.35 o                         
  -3  -7   9         40.59         43.24         5.63 o                         
  -2  -7   9          2.60          3.02         1.30 o                         
  -1  -7   9        184.21        188.10         6.82 o                         
   0  -7   9        247.62        266.08         9.26 o                         
   1  -7   9        192.28        188.01        10.92 o                         
   2  -7   9        133.77        124.50         8.87 o                         
   3  -7   9        237.84        239.38        22.83 o                         
   4  -7   9         69.88         76.21         6.93 o                         
  -5  -6   9          6.12          4.81         3.55 o                         
  -4  -6   9         40.33         47.11         7.07 o                         
  -3  -6   9         35.39         33.17         4.09 o                         
  -2  -6   9         60.25         62.86         4.63 o                         
  -1  -6   9        274.74        263.49        11.07 o                         
   0  -6   9        105.35        111.50         4.38 o                         
   1  -6   9         87.88         93.29         7.90 o                         
   2  -6   9         82.60         78.69         4.12 o                         
   3  -6   9          6.17          3.40         1.90 o                         
   4  -6   9        174.97        201.12        15.45 o                         
  -5  -5   9        243.44        302.44        32.67 o                         
  -4  -5   9          7.41          6.94         4.12 o                         
  -3  -5   9         90.85         85.24         4.84 o                         
  -2  -5   9        232.93        219.09         8.84 o                         
  -1  -5   9        186.54        198.86         7.69 o                         
   0  -5   9         74.36         72.00         3.61 o                         
   1  -5   9        307.56        297.40        11.76 o                         
   2  -5   9        109.33        111.92         4.73 o                         
   3  -5   9        184.69        178.55        18.90 o                         
   4  -5   9         48.62         48.58         5.59 o                         
   5  -5   9          7.07          6.29         4.21 o                         
  -5  -4   9          5.51          4.31         3.28 o                         
  -4  -4   9        118.26        115.60        14.17 o                         
  -3  -4   9        106.98        110.00         4.78 o                         
  -2  -4   9        185.44        186.08         7.75 o                         
  -1  -4   9         51.75         47.81         2.39 o                         
   0  -4   9       1116.42       1119.61        37.96 o                         
   1  -4   9        155.57        167.09         5.72 o                         
   2  -4   9         86.70         75.16         3.20 o                         
   3  -4   9         25.74         20.62         2.63 o                         
   4  -4   9          8.39          1.78         2.63 o                         
   5  -4   9          3.17          2.38         3.82 o                         
  -5  -3   9        183.75        190.88        16.43 o                         
  -4  -3   9         87.36         84.23         4.92 o                         
  -3  -3   9         12.76         13.33         0.97 o                         
  -2  -3   9        267.64        249.58         9.80 o                         
  -1  -3   9        545.97        536.17        16.36 o                         
   0  -3   9        241.60        237.41         9.45 o                         
   1  -3   9         85.87         87.25         2.93 o                         
   2  -3   9        228.05        224.84         6.99 o                         
   3  -3   9          1.45         -0.94         1.34 o                         
   4  -3   9         54.15         50.75         5.75 o                         
   5  -3   9         29.78         21.63         4.28 o                         
  -5  -2   9          5.65          2.71         2.14 o                         
  -4  -2   9         83.02         81.02         6.11 o                         
  -3  -2   9        216.03        229.45         7.77 o                         
  -2  -2   9        154.50        142.81         5.04 o                         
  -1  -2   9         47.51         42.84         2.06 o                         
   0  -2   9        842.41        881.71        31.32 o                         
   1  -2   9        161.62        155.22         4.81 o                         
   2  -2   9        289.71        311.61        10.26 o                         
   3  -2   9         84.02         79.34         6.83 o                         
   4  -2   9         45.46         38.10         5.11 o                         
   5  -2   9         15.08         12.92         4.01 o                         
  -5  -1   9         69.90         72.40         6.95 o                         
  -4  -1   9         93.68         89.59         6.41 o                         
  -3  -1   9        131.34        129.89         5.14 o                         
  -2  -1   9         49.42         50.81         2.27 o                         
  -1  -1   9        113.41        116.20         3.77 o                         
   0  -1   9        227.27        225.94         8.10 o                         
   1  -1   9        104.90        112.76         3.75 o                         
   2  -1   9         85.28         78.46         3.50 o                         
   3  -1   9        276.50        288.57        11.15 o                         
   4  -1   9         39.65         37.94         3.64 o                         
   5  -1   9         83.15         83.69         9.23 o                         
  -5   0   9         22.08         17.21         2.61 o                         
  -4   0   9          3.76          2.84         1.45 o                         
  -3   0   9         22.71         21.24         1.65 o                         
  -2   0   9         58.16         53.95         3.16 o                         
  -1   0   9         88.96         83.63         3.36 o                         
   0   0   9        230.52        225.48         8.27 o                         
   1   0   9        442.25        481.22        14.73 o                         
   2   0   9        408.26        420.19        13.88 o                         
   3   0   9          2.34          0.87         1.31 o                         
   4   0   9        194.76        216.25        11.79 o                         
   5   0   9         42.33         48.04         6.42 o                         
  -5   1   9         69.47         73.69         7.02 o                         
  -4   1   9         94.53         91.49         4.94 o                         
  -3   1   9        132.48        130.34         4.62 o                         
  -2   1   9         49.89         52.04         3.09 o                         
  -1   1   9        120.90        118.50         4.10 o                         
   0   1   9        232.82        235.63         8.69 o                         
   1   1   9        105.53        114.64         4.02 o                         
   2   1   9         81.87         75.97         3.14 o                         
   3   1   9        277.40        295.63        11.33 o                         
   4   1   9         40.71         43.14         4.04 o                         
   5   1   9         84.02         72.54         9.19 o                         
  -5   2   9          5.26          5.36         2.99 o                         
  -4   2   9         84.12         78.74         4.21 o                         
  -3   2   9        216.37        225.41         7.73 o                         
  -2   2   9        155.03        155.57         6.32 o                         
  -1   2   9         51.97         46.52         2.04 o                         
   0   2   9        844.24        889.92        30.55 o                         
   1   2   9        160.53        153.74         6.03 o                         
   2   2   9        289.57        317.88        14.04 o                         
   3   2   9         85.16         79.64         4.33 o                         
   4   2   9         46.22         44.01         4.31 o                         
   5   2   9         15.45         13.40         4.76 o                         
  -5   3   9        183.82        181.26        18.82 o                         
  -4   3   9         82.88         80.03         4.47 o                         
  -3   3   9         12.29         14.45         1.34 o                         
  -2   3   9        274.82        279.28        10.58 o                         
  -1   3   9        547.81        549.13        17.48 o                         
   0   3   9        238.14        237.08         7.97 o                         
   1   3   9         85.36         86.98         3.51 o                         
   2   3   9        231.44        235.19         7.60 o                         
   3   3   9          1.19          0.57         1.63 o                         
   4   3   9         54.09         52.23         5.17 o                         
   5   3   9         30.16         15.87         4.82 o                         
  -5   4   9          5.76         10.01         3.13 o                         
  -4   4   9        117.99        123.01         6.46 o                         
  -3   4   9        107.79        118.41         6.05 o                         
  -2   4   9        186.66        208.27         8.23 o                         
  -1   4   9         52.28         46.70         2.55 o                         
   0   4   9       1102.40       1079.59        34.94 o                         
   1   4   9        154.30        161.51         5.92 o                         
   2   4   9         88.13         77.48         3.71 o                         
   3   4   9         26.40         24.05         2.00 o                         
   4   4   9          8.06          6.30         2.80 o                         
   5   4   9          3.33          3.16         3.81 o                         
  -5   5   9        244.39        290.87        19.22 o                         
  -4   5   9          7.80         10.48         1.90 o                         
  -3   5   9         86.08         88.04         5.74 o                         
  -2   5   9        237.79        233.18        10.19 o                         
  -1   5   9        186.29        196.78         7.56 o                         
   0   5   9         71.83         71.71         2.95 o                         
   1   5   9        301.43        296.33        10.13 o                         
   2   5   9        107.76        117.57         7.22 o                         
   3   5   9        181.58        188.19        12.85 o                         
   4   5   9         50.09         64.45         7.46 o                         
   5   5   9          7.43          6.82         4.29 o                         
  -5   6   9          6.18          1.49         5.48 o                         
  -4   6   9         40.89         42.14         4.26 o                         
  -3   6   9         35.71         35.42         6.57 o                         
  -2   6   9         56.61         64.36         3.05 o                         
  -1   6   9        272.96        264.83         9.26 o                         
   0   6   9        106.37        100.40         3.92 o                         
   1   6   9         80.80         83.00         3.64 o                         
   2   6   9         80.23         78.48         3.85 o                         
   3   6   9          6.02          3.73         2.66 o                         
   4   6   9        175.76        215.38        12.36 o                         
  -5   7   9         16.18         19.02         6.97 o                         
  -4   7   9         15.20          9.97         2.12 o                         
  -3   7   9         38.78         39.34         2.74 o                         
  -2   7   9          2.63          3.99         1.08 o                         
  -1   7   9        181.92        188.30         6.43 o                         
   0   7   9        263.73        260.93         8.05 o                         
   1   7   9        188.17        177.54         6.78 o                         
   2   7   9        128.06        120.96         5.51 o                         
   3   7   9        239.04        253.54        13.31 o                         
   4   7   9         70.45         79.37         7.35 o                         
  -5   8   9         13.53          7.07         7.27 o                         
  -4   8   9         65.04         74.75         7.83 o                         
  -3   8   9         39.20         48.94         5.43 o                         
  -2   8   9        183.64        179.81        11.65 o                         
  -1   8   9        265.81        259.25         9.41 o                         
   0   8   9         66.93         62.91         3.07 o                         
   1   8   9         69.96         69.70         3.33 o                         
   2   8   9         31.06         30.14         2.00 o                         
   3   8   9         40.22         41.87         4.76 o                         
   4   8   9         95.34        108.50         8.47 o                         
  -4   9   9         46.54         42.03         5.10 o                         
  -3   9   9         57.70         63.77         6.62 o                         
  -2   9   9        206.44        213.82        11.23 o                         
  -1   9   9        126.96        109.39         6.49 o                         
   0   9   9         85.38         85.61         4.16 o                         
   1   9   9         32.61         31.22         2.01 o                         
   2   9   9         41.31         40.47         3.74 o                         
   3   9   9         75.19         80.37         7.37 o                         
   4   9   9         18.23          9.79         4.06 o                         
  -4  10   9         94.13         82.96        14.64 o                         
  -3  10   9        100.64        109.49         9.35 o                         
  -2  10   9          9.95          8.55         2.85 o                         
  -1  10   9        107.27        103.05         9.76 o                         
   0  10   9        114.44        122.98         5.40 o                         
   1  10   9          6.63          3.76         2.21 o                         
   2  10   9         24.78         18.51         3.21 o                         
   3  10   9         30.43         30.24         4.01 o                         
  -3  11   9         42.69         45.54         5.15 o                         
  -2  11   9        158.41        160.92        11.43 o                         
  -1  11   9        120.83        134.36         9.82 o                         
   0  11   9         39.19         36.90         3.98 o                         
   1  11   9         41.21         37.17         5.69 o                         
   2  11   9         30.77         27.95         3.90 o                         
   3  11   9          0.20         -2.05         5.44 o                         
  -3  12   9         28.90         30.34        11.95 o                         
  -2  12   9         81.58         83.52         8.43 o                         
  -1  12   9         81.17         79.16         8.09 o                         
   0  12   9        136.73        161.54        16.83 o                         
   1  12   9         56.95         66.05         5.37 o                         
   2  12   9         39.00         39.08         5.81 o                         
  -2  13   9          0.71         -3.87         3.87 o                         
  -1  13   9         96.00        107.91         9.29 o                         
   0  13   9         57.77         58.36         6.55 o                         
   1  13   9          9.26         17.73         7.27 o                         
   2  13   9         33.65         27.60         6.19 o                         
  -1  14   9         19.20         13.39         4.47 o                         
   0  14   9         14.51         14.61         4.19 o                         
  -2 -13  10        112.26        127.86         9.20 o                         
  -1 -13  10          3.98          2.98         2.75 o                         
   0 -13  10          1.38         -1.19         2.71 o                         
   1 -13  10        113.65        103.78        10.89 o                         
  -3 -12  10         38.33         33.62         5.98 o                         
  -2 -12  10         37.13         42.21         5.56 o                         
  -1 -12  10         52.91         56.64         5.81 o                         
   0 -12  10         73.38         77.95         5.60 o                         
   1 -12  10          3.17          4.44         2.69 o                         
   2 -12  10         75.61         71.84        10.86 o                         
  -3 -11  10         48.28         48.45         7.17 o                         
  -2 -11  10          4.54          6.11         2.31 o                         
  -1 -11  10          5.79          3.68         1.96 o                         
   0 -11  10         18.53         17.33         2.69 o                         
   1 -11  10         53.67         52.29         4.79 o                         
   2 -11  10         17.86          8.73         3.43 o                         
   3 -11  10         55.66         47.95        10.01 o                         
  -4 -10  10          2.64         -1.27         3.93 o                         
  -3 -10  10          3.41          4.31         2.80 o                         
  -2 -10  10         21.21         21.62         2.54 o                         
  -1 -10  10         23.21         24.91         3.04 o                         
   0 -10  10          1.90          0.22         1.64 o                         
   1 -10  10          7.71          7.62         2.04 o                         
   2 -10  10         25.11         17.97         2.84 o                         
   3 -10  10         45.38         36.49         6.05 o                         
  -4  -9  10         48.08         54.38         8.76 o                         
  -3  -9  10         35.78         27.93         4.14 o                         
  -2  -9  10        146.80        145.01        11.79 o                         
  -1  -9  10         99.47         85.56         7.22 o                         
   0  -9  10         17.66         19.91         1.85 o                         
   1  -9  10         59.84         61.54         4.55 o                         
   2  -9  10         76.56         65.52         6.44 o                         
   3  -9  10         44.24         38.34         3.90 o                         
  -4  -8  10         61.41         67.22         9.46 o                         
  -3  -8  10         72.00         61.46         6.78 o                         
  -2  -8  10          4.11          3.26         2.79 o                         
  -1  -8  10        573.79        631.03        31.94 o                         
   0  -8  10          2.43          1.04         1.74 o                         
   1  -8  10          5.97          3.77         1.80 o                         
   2  -8  10         56.31         48.64         6.25 o                         
   3  -8  10        242.23        254.61        27.92 o                         
   4  -8  10          8.91          6.10         3.74 o                         
  -5  -7  10         27.24         31.22         5.40 o                         
  -4  -7  10         63.05         71.08        12.50 o                         
  -3  -7  10        208.59        186.89        15.88 o                         
  -2  -7  10        594.86        608.00        41.28 o                         
  -1  -7  10         18.58         13.80         2.18 o                         
   0  -7  10         83.43         86.35         4.12 o                         
   1  -7  10        105.96        112.65         5.24 o                         
   2  -7  10        102.18         91.98        12.41 o                         
   3  -7  10         28.22         26.20         3.56 o                         
   4  -7  10         83.29         89.07         7.79 o                         
  -5  -6  10          4.87          3.14         3.89 o                         
  -4  -6  10        145.21        156.46        15.64 o                         
  -3  -6  10        257.95        269.59        27.59 o                         
  -2  -6  10         11.25          7.54         1.65 o                         
  -1  -6  10        457.41        473.82        15.64 o                         
   0  -6  10        205.36        217.81         9.81 o                         
   1  -6  10         81.69         75.19         5.53 o                         
   2  -6  10        123.19        136.00         6.86 o                         
   3  -6  10         78.26         87.23         9.32 o                         
   4  -6  10         11.88          4.54         3.21 o                         
  -5  -5  10         11.65         15.50         6.67 o                         
  -4  -5  10         48.78         59.04         6.03 o                         
  -3  -5  10        133.02        129.07        14.14 o                         
  -2  -5  10        203.48        201.37         8.51 o                         
  -1  -5  10         45.63         45.63         2.56 o                         
   0  -5  10        239.64        258.72         9.59 o                         
   1  -5  10        497.00        508.80        18.60 o                         
   2  -5  10         35.43         29.53         2.71 o                         
   3  -5  10         34.44         27.63         3.12 o                         
   4  -5  10         28.23         30.61         4.35 o                         
  -5  -4  10         43.82         47.23         7.82 o                         
  -4  -4  10          7.89          4.42         2.56 o                         
  -3  -4  10         21.63         15.13         2.00 o                         
  -2  -4  10         19.80         18.04         2.35 o                         
  -1  -4  10          3.21          3.88         1.03 o                         
   0  -4  10        275.65        274.10         8.98 o                         
   1  -4  10        204.16        218.79         6.61 o                         
   2  -4  10         90.93         82.56         3.63 o                         
   3  -4  10         55.94         56.56         5.42 o                         
   4  -4  10         40.27         36.94         4.19 o                         
  -5  -3  10          1.96          5.82         3.64 o                         
  -4  -3  10         30.88         31.03         2.69 o                         
  -3  -3  10         43.22         43.99         3.20 o                         
  -2  -3  10         16.22         14.17         1.52 o                         
  -1  -3  10         66.48         69.26         2.64 o                         
   0  -3  10        174.24        166.10         5.41 o                         
   1  -3  10          0.98         -0.35         0.86 o                         
   2  -3  10        166.69        160.03         5.93 o                         
   3  -3  10         17.37         18.90         2.99 o                         
   4  -3  10         20.37         17.32         3.19 o                         
   5  -3  10         23.04         19.01         4.61 o                         
  -5  -2  10         26.83         25.86         4.32 o                         
  -4  -2  10         25.65         22.89         2.77 o                         
  -3  -2  10         42.99         41.71         2.26 o                         
  -2  -2  10         34.96         32.68         2.29 o                         
  -1  -2  10       1300.67       1271.30        35.68 o                         
   0  -2  10         17.52         18.79         1.40 o                         
   1  -2  10         68.01         66.27         3.28 o                         
   2  -2  10         10.79         11.45         1.43 o                         
   3  -2  10        119.01        119.46         7.16 o                         
   4  -2  10         84.26         91.75         8.56 o                         
   5  -2  10         30.28         24.02         5.29 o                         
  -5  -1  10         60.04         60.10         5.09 o                         
  -4  -1  10          9.76          9.26         1.66 o                         
  -3  -1  10         87.73         87.89         6.02 o                         
  -2  -1  10        295.89        289.65        10.04 o                         
  -1  -1  10        197.79        191.64         5.75 o                         
   0  -1  10        302.44        319.54        10.57 o                         
   1  -1  10        426.18        455.75        13.77 o                         
   2  -1  10         47.68         55.44         2.76 o                         
   3  -1  10         15.66         13.31         1.89 o                         
   4  -1  10        243.05        294.31        17.79 o                         
   5  -1  10         22.52         17.77         5.21 o                         
  -5   0  10         24.59         24.09         2.97 o                         
  -4   0  10         71.87         68.96         4.17 o                         
  -3   0  10        269.71        288.93        10.40 o                         
  -2   0  10          0.04         -0.16         1.19 o                         
  -1   0  10       1010.03        971.55        33.33 o                         
   0   0  10        441.02        500.29        18.26 o                         
   1   0  10          3.43         -0.03         0.91 o                         
   2   0  10          5.06          7.34         1.34 o                         
   3   0  10        261.12        291.36        13.41 o                         
   4   0  10         49.07         64.32         6.83 o                         
   5   0  10         25.87         12.62         5.05 o                         
  -5   1  10         59.06         62.77         6.44 o                         
  -4   1  10         10.32          8.85         1.70 o                         
  -3   1  10         90.42         86.83         3.46 o                         
  -2   1  10        301.20        308.38        10.77 o                         
  -1   1  10        190.83        182.27         6.26 o                         
   0   1  10        300.26        306.90        11.27 o                         
   1   1  10        433.16        423.63        16.89 o                         
   2   1  10         49.29         54.00         2.75 o                         
   3   1  10         15.65         16.11         3.68 o                         
   4   1  10        242.51        275.40        15.21 o                         
   5   1  10         23.86         32.19         5.99 o                         
  -5   2  10         25.39         24.96         3.73 o                         
  -4   2  10         27.05         26.64         2.72 o                         
  -3   2  10         43.79         43.26         3.17 o                         
  -2   2  10         34.40         29.87         2.38 o                         
  -1   2  10       1307.49       1269.93        40.52 o                         
   0   2  10         14.95         14.58         1.38 o                         
   1   2  10         67.84         67.32         3.19 o                         
   2   2  10          9.97         11.59         1.32 o                         
   3   2  10        117.69        116.95         7.09 o                         
   4   2  10         85.35         95.00        10.73 o                         
   5   2  10         31.01         32.25         6.05 o                         
  -5   3  10          2.11         -1.74         4.58 o                         
  -4   3  10         33.45         32.21         4.89 o                         
  -3   3  10         42.47         41.12         2.75 o                         
  -2   3  10         16.12         17.10         2.19 o                         
  -1   3  10         65.77         69.50         2.76 o                         
   0   3  10        173.69        165.50         5.91 o                         
   1   3  10          0.75          0.06         0.93 o                         
   2   3  10        167.39        157.37         6.40 o                         
   3   3  10         17.18         19.65         2.08 o                         
   4   3  10         20.49         14.01         3.08 o                         
   5   3  10         22.50         18.57         7.77 o                         
  -5   4  10         44.45         49.20         9.16 o                         
  -4   4  10          8.03          8.62         1.79 o                         
  -3   4  10         23.34         21.07         2.75 o                         
  -2   4  10         19.31         18.65         1.59 o                         
  -1   4  10          2.96          4.23         1.13 o                         
   0   4  10        272.86        270.83         9.24 o                         
   1   4  10        200.82        211.25         7.63 o                         
   2   4  10         91.52         92.33         4.99 o                         
   3   4  10         56.38         54.98         3.98 o                         
   4   4  10         41.31         44.19         6.44 o                         
  -5   5  10         12.72         16.03         4.98 o                         
  -4   5  10         49.42         48.38         5.33 o                         
  -3   5  10        136.65        150.23         9.76 o                         
  -2   5  10        202.66        212.23         9.41 o                         
  -1   5  10         47.36         45.78         2.30 o                         
   0   5  10        245.52        244.10         8.57 o                         
   1   5  10        481.47        498.87        16.58 o                         
   2   5  10         35.63         32.21         2.99 o                         
   3   5  10         33.91         32.97         3.38 o                         
   4   5  10         27.60         18.72         3.56 o                         
  -5   6  10          4.32         -4.68         5.88 o                         
  -4   6  10        145.12        158.12        10.87 o                         
  -3   6  10        261.73        318.90        15.54 o                         
  -2   6  10         11.91          4.77         2.76 o                         
  -1   6  10        455.16        469.04        16.86 o                         
   0   6  10        192.78        202.71         7.41 o                         
   1   6  10         80.54         75.58         3.74 o                         
   2   6  10        126.23        129.01         6.20 o                         
   3   6  10         78.01         79.54         6.84 o                         
   4   6  10         12.33          4.29         3.28 o                         
  -5   7  10         27.31         38.44         8.56 o                         
  -4   7  10         62.21         59.75        10.26 o                         
  -3   7  10        207.59        219.13         9.68 o                         
  -2   7  10        599.77        565.05        24.60 o                         
  -1   7  10         16.35         15.20         2.13 o                         
   0   7  10         80.04         74.93         3.36 o                         
   1   7  10        108.37        102.62         4.59 o                         
   2   7  10        102.30         96.09         7.52 o                         
   3   7  10         27.92         29.70         3.64 o                         
   4   7  10         84.37         92.22         7.91 o                         
  -4   8  10         58.45         62.24         9.36 o                         
  -3   8  10         71.69         82.46         9.66 o                         
  -2   8  10          4.02          2.01         1.24 o                         
  -1   8  10        574.73        591.22        32.44 o                         
   0   8  10          1.24          1.37         1.65 o                         
   1   8  10          6.25          7.30         1.95 o                         
   2   8  10         57.38         56.59         3.72 o                         
   3   8  10        246.15        273.59        14.30 o                         
   4   8  10          8.72          6.58         3.96 o                         
  -4   9  10         47.27         42.93         5.56 o                         
  -3   9  10         35.18         28.58         5.98 o                         
  -2   9  10        146.15        136.44        15.34 o                         
  -1   9  10        101.05         84.37         6.83 o                         
   0   9  10         18.52         19.49         1.85 o                         
   1   9  10         59.53         52.57         3.11 o                         
   2   9  10         75.48         73.50         5.56 o                         
   3   9  10         43.67         30.31         4.01 o                         
  -4  10  10          2.86          4.38         6.47 o                         
  -3  10  10          3.82          3.40         3.61 o                         
  -2  10  10         20.92         13.05         3.30 o                         
  -1  10  10         23.57         23.05         3.94 o                         
   0  10  10          2.04          1.97         1.46 o                         
   1  10  10          8.31          5.37         2.13 o                         
   2  10  10         24.25         20.22         3.29 o                         
   3  10  10         44.67         47.76         7.67 o                         
  -3  11  10         48.90         48.35         5.79 o                         
  -2  11  10          3.85         -1.34         3.26 o                         
  -1  11  10          5.43          3.71         3.12 o                         
   0  11  10         19.14         15.15         2.44 o                         
   1  11  10         52.52         48.72         6.25 o                         
   2  11  10         18.67         13.16         3.28 o                         
   3  11  10         54.53         60.69        10.81 o                         
  -3  12  10         38.56         31.32         5.39 o                         
  -2  12  10         38.36         33.24         7.77 o                         
  -1  12  10         49.05         48.96         5.93 o                         
   0  12  10         75.12         84.35        10.46 o                         
   1  12  10          3.39          5.42         2.73 o                         
   2  12  10         74.31        102.93        15.04 o                         
  -2  13  10        113.13        102.61        10.91 o                         
  -1  13  10          3.29          4.54         3.88 o                         
   0  13  10          2.01          0.40         3.60 o                         
   1  13  10        113.30        129.07        16.33 o                         
  -1 -13  11        185.09        208.43        15.91 o                         
   0 -13  11         75.73         83.25         7.10 o                         
  -2 -12  11         12.66          8.93         4.43 o                         
  -1 -12  11         25.21         25.57         3.48 o                         
   0 -12  11         57.48         48.99         7.82 o                         
   1 -12  11         21.76         13.69         3.06 o                         
  -3 -11  11         13.24         14.28         4.35 o                         
  -2 -11  11         71.77         86.35        11.13 o                         
  -1 -11  11          2.37          0.14         2.30 o                         
   0 -11  11         44.23         52.63         4.41 o                         
   1 -11  11        162.79        159.04         9.94 o                         
   2 -11  11          9.21          4.01         2.70 o                         
  -3 -10  11         29.50         30.17         4.02 o                         
  -2 -10  11        194.27        215.95        14.39 o                         
  -1 -10  11         67.95         69.26         6.07 o                         
   0 -10  11         31.06         31.44         3.09 o                         
   1 -10  11         17.95         17.04         3.45 o                         
   2 -10  11        304.27        254.90        18.60 o                         
   3 -10  11         39.24         34.33         4.18 o                         
  -4  -9  11         44.54         44.92         8.66 o                         
  -3  -9  11        106.07        114.30         9.68 o                         
  -2  -9  11         85.84         89.33         7.95 o                         
  -1  -9  11         55.22         58.40         4.20 o                         
   0  -9  11         72.89         75.37         4.70 o                         
   1  -9  11         92.84         92.81         7.40 o                         
   2  -9  11          8.08          7.07         2.35 o                         
   3  -9  11         65.37         67.80         8.35 o                         
  -4  -8  11         10.82          5.92         3.78 o                         
  -3  -8  11        167.83        193.11        18.42 o                         
  -2  -8  11        164.34        181.61        16.43 o                         
  -1  -8  11         23.54         20.53         2.13 o                         
   0  -8  11        283.40        289.03        16.42 o                         
   1  -8  11         61.15         60.62         4.71 o                         
   2  -8  11         60.71         52.27        14.94 o                         
   3  -8  11         39.40         30.39         3.99 o                         
  -4  -7  11        214.37        244.80        21.81 o                         
  -3  -7  11         84.88         78.39         7.33 o                         
  -2  -7  11        150.44        130.37        16.03 o                         
  -1  -7  11        329.98        352.58        15.23 o                         
   0  -7  11        153.51        159.17         6.88 o                         
   1  -7  11         24.59         21.87         2.55 o                         
   2  -7  11        174.50        198.25        20.91 o                         
   3  -7  11         20.06         15.82         2.75 o                         
   4  -7  11          8.19          2.97         3.87 o                         
  -5  -6  11         25.02         29.46         5.83 o                         
  -4  -6  11          0.13          3.49         3.68 o                         
  -3  -6  11        204.56        219.70        21.41 o                         
  -2  -6  11        401.94        414.44        31.72 o                         
  -1  -6  11          8.82          9.43         1.85 o                         
   0  -6  11        609.90        661.43        24.27 o                         
   1  -6  11        156.02        159.53         7.01 o                         
   2  -6  11         30.10         22.79         2.28 o                         
   3  -6  11         36.31         29.78         3.24 o                         
   4  -6  11         19.84         24.13         6.03 o                         
  -5  -5  11         19.48         21.76         4.43 o                         
  -4  -5  11         69.96         77.20        10.76 o                         
  -3  -5  11        118.10        123.10        12.65 o                         
  -2  -5  11         74.12         68.08         5.55 o                         
  -1  -5  11        160.38        163.71         6.21 o                         
   0  -5  11          1.17          0.48         2.28 o                         
   1  -5  11        284.90        307.41        12.33 o                         
   2  -5  11         98.04         91.83         5.10 o                         
   3  -5  11        131.19        140.40        18.57 o                         
   4  -5  11         48.87         57.91         5.77 o                         
  -5  -4  11         36.51         37.02         5.12 o                         
  -4  -4  11          6.18          6.65         2.67 o                         
  -3  -4  11         31.24         19.56         4.78 o                         
  -2  -4  11         65.19         53.77         3.96 o                         
  -1  -4  11        189.98        189.51         7.06 o                         
   0  -4  11        133.44        138.62         4.97 o                         
   1  -4  11         18.45         14.58         1.27 o                         
   2  -4  11        287.70        282.33        10.12 o                         
   3  -4  11        181.88        194.60        11.13 o                         
   4  -4  11         27.48         19.98         3.68 o                         
  -5  -3  11          1.66         -3.20         3.20 o                         
  -4  -3  11          0.88          0.02         2.30 o                         
  -3  -3  11          2.35          2.17         1.92 o                         
  -2  -3  11         21.46         18.46         1.47 o                         
  -1  -3  11        130.46        120.99         4.16 o                         
   0  -3  11        757.15        738.04        26.69 o                         
   1  -3  11        311.20        315.98        10.52 o                         
   2  -3  11         42.75         39.42         2.57 o                         
   3  -3  11        172.95        208.61         9.93 o                         
   4  -3  11        102.13        104.74         8.26 o                         
  -5  -2  11         11.78         11.71         3.54 o                         
  -4  -2  11         26.48         23.53         2.09 o                         
  -3  -2  11         84.42         81.35         4.77 o                         
  -2  -2  11        392.40        382.34        12.19 o                         
  -1  -2  11        536.06        508.98        14.88 o                         
   0  -2  11         85.69         84.28         4.05 o                         
   1  -2  11         14.70         10.93         1.03 o                         
   2  -2  11        170.70        168.80         7.41 o                         
   3  -2  11        159.82        171.84        11.20 o                         
   4  -2  11          9.87          9.88         3.30 o                         
  -5  -1  11         12.51         16.56         5.93 o                         
  -4  -1  11        187.57        216.33         9.75 o                         
  -3  -1  11        143.54        158.91         9.31 o                         
  -2  -1  11        725.03        741.83        24.28 o                         
  -1  -1  11        620.07        601.40        18.46 o                         
   0  -1  11         86.75         90.34         4.68 o                         
   1  -1  11        109.36        109.09         6.03 o                         
   2  -1  11         88.12         92.62         4.33 o                         
   3  -1  11         67.89         80.69         4.85 o                         
   4  -1  11          2.82          4.89         2.65 o                         
  -5   0  11         56.68         58.94         5.37 o                         
  -4   0  11          2.48          1.96         1.86 o                         
  -3   0  11        269.46        295.95        13.40 o                         
  -2   0  11       1978.95       2057.21        65.28 o                         
  -1   0  11        315.08        325.70        10.90 o                         
   0   0  11        301.70        292.27        11.09 o                         
   1   0  11          5.28         13.54         1.25 o                         
   2   0  11         44.18         45.13         2.91 o                         
   3   0  11         49.03         45.25         3.79 o                         
   4   0  11         57.60         64.93         5.82 o                         
  -5   1  11         11.95         12.78         3.17 o                         
  -4   1  11        186.09        204.43         9.66 o                         
  -3   1  11        140.49        149.82         6.94 o                         
  -2   1  11        721.67        762.61        26.14 o                         
  -1   1  11        617.10        616.59        19.85 o                         
   0   1  11         87.14         95.60         3.85 o                         
   1   1  11        108.73        106.71         6.12 o                         
   2   1  11         90.45         91.89         5.40 o                         
   3   1  11         66.39         74.52         4.83 o                         
   4   1  11          2.86          5.63         2.85 o                         
  -5   2  11         10.83         12.16         3.24 o                         
  -4   2  11         25.80         27.78         3.03 o                         
  -3   2  11         82.31         87.21         7.09 o                         
  -2   2  11        385.65        396.64        13.91 o                         
  -1   2  11        540.04        527.62        16.86 o                         
   0   2  11         85.98         82.33         4.54 o                         
   1   2  11         16.96         14.42         2.05 o                         
   2   2  11        171.51        169.03         7.61 o                         
   3   2  11        164.59        175.37         9.62 o                         
   4   2  11          9.91         12.04         3.22 o                         
  -5   3  11          1.78          2.39         4.18 o                         
  -4   3  11          0.76          1.39         1.84 o                         
  -3   3  11          2.49          2.55         1.70 o                         
  -2   3  11         22.80         21.03         1.94 o                         
  -1   3  11        127.71        123.59         4.62 o                         
   0   3  11        753.53        763.84        24.29 o                         
   1   3  11        313.38        318.91        11.87 o                         
   2   3  11         43.15         39.68         2.83 o                         
   3   3  11        174.14        209.07        14.27 o                         
   4   3  11        102.51        124.43        12.70 o                         
  -5   4  11         35.99         55.97         8.66 o                         
  -4   4  11          6.25          3.38         1.96 o                         
  -3   4  11         32.38         27.72         3.49 o                         
  -2   4  11         64.62         64.52         6.03 o                         
  -1   4  11        184.80        198.27         6.49 o                         
   0   4  11        133.84        129.64         5.06 o                         
   1   4  11         20.16         18.36         1.71 o                         
   2   4  11        285.04        291.07        12.09 o                         
   3   4  11        185.47        192.07        10.99 o                         
   4   4  11         27.32         27.10         7.07 o                         
  -4   5  11         70.73         73.14         5.14 o                         
  -3   5  11        120.52        123.85         8.83 o                         
  -2   5  11         75.24         73.36         5.29 o                         
  -1   5  11        160.55        160.29         5.97 o                         
   0   5  11          0.57         -1.04         1.04 o                         
   1   5  11        286.11        301.12        13.87 o                         
   2   5  11        100.07        101.69         6.12 o                         
   3   5  11        130.51        141.70         8.81 o                         
   4   5  11         46.69         54.21         7.18 o                         
  -5   6  11         23.51         30.57         7.87 o                         
  -4   6  11          0.12         -2.15         2.55 o                         
  -3   6  11        210.19        241.28        15.24 o                         
  -2   6  11        399.38        415.29        25.38 o                         
  -1   6  11          9.00          9.58         1.72 o                         
   0   6  11        609.34        626.38        24.93 o                         
   1   6  11        161.49        167.21         7.35 o                         
   2   6  11         31.57         29.72         4.78 o                         
   3   6  11         36.71         34.50         4.26 o                         
   4   6  11         19.38         25.57         5.68 o                         
  -4   7  11        217.55        206.05        21.91 o                         
  -3   7  11         83.72         80.01         6.61 o                         
  -2   7  11        148.69        130.92         8.68 o                         
  -1   7  11        329.47        338.54        17.66 o                         
   0   7  11        150.60        139.97         6.08 o                         
   1   7  11         24.69         24.64         2.95 o                         
   2   7  11        174.04        188.86        11.27 o                         
   3   7  11         19.79          9.38         4.44 o                         
   4   7  11          8.26         12.12         3.99 o                         
  -4   8  11         10.40          7.18         7.07 o                         
  -3   8  11        166.40        183.95        18.62 o                         
  -2   8  11        165.44        163.13        15.34 o                         
  -1   8  11         24.50         21.72         4.08 o                         
   0   8  11        281.98        264.47        10.53 o                         
   1   8  11         60.31         61.36         3.99 o                         
   2   8  11         60.26         50.88         3.48 o                         
   3   8  11         38.91         23.50         4.30 o                         
  -4   9  11         44.56         43.61         8.71 o                         
  -3   9  11        106.29        120.41        13.54 o                         
  -2   9  11         88.78         99.79        11.45 o                         
  -1   9  11         51.59         42.92         6.08 o                         
   0   9  11         74.70         74.92         4.96 o                         
   1   9  11         94.66         93.79         6.29 o                         
   2   9  11          7.31          2.81         2.86 o                         
   3   9  11         64.07         58.82         6.25 o                         
  -3  10  11         28.68         34.75         9.66 o                         
  -2  10  11        193.05        196.99        14.36 o                         
  -1  10  11         72.67         72.59         6.25 o                         
   0  10  11         31.68         28.49         2.56 o                         
   1  10  11         19.14         16.88         2.21 o                         
   2  10  11        302.82        318.55        24.15 o                         
   3  10  11         38.53         29.95         4.47 o                         
  -3  11  11         12.20          6.76         4.51 o                         
  -2  11  11         73.53         75.65         8.34 o                         
  -1  11  11          2.82          3.90         3.44 o                         
   0  11  11         45.55         43.12         4.99 o                         
   1  11  11        162.15        166.82         9.33 o                         
   2  11  11          8.74          5.55         3.47 o                         
  -2  12  11         13.47          8.31         4.22 o                         
  -1  12  11         26.13         30.87         8.17 o                         
   0  12  11         57.48         39.27         6.27 o                         
   1  12  11         22.78          8.27         6.77 o                         
  -1  13  11        192.32        194.92        15.07 o                         
   0  13  11         74.35         78.28        18.97 o                         
  -2 -12  12          5.11          0.46         3.31 o                         
  -1 -12  12         59.14         62.31         7.29 o                         
   0 -12  12         22.00         14.66         3.61 o                         
   1 -12  12        127.05        127.25        12.65 o                         
  -2 -11  12         67.15         78.58         7.82 o                         
  -1 -11  12        187.41        208.82        12.20 o                         
   0 -11  12          8.89          6.22         3.74 o                         
   1 -11  12         65.65         51.18         5.40 o                         
   2 -11  12        124.34        107.05         9.96 o                         
  -3 -10  12         30.33         36.33         9.65 o                         
  -2 -10  12         11.63         13.47         3.09 o                         
  -1 -10  12          4.77          4.14         2.32 o                         
   0 -10  12        132.27        135.70         8.31 o                         
   1 -10  12        165.70        154.91        12.67 o                         
   2 -10  12         12.34          6.43         2.95 o                         
  -3  -9  12         25.23         22.92         5.50 o                         
  -2  -9  12         76.27         83.12        10.91 o                         
  -1  -9  12         58.25         55.85         8.12 o                         
   0  -9  12         62.48         64.91         4.56 o                         
   1  -9  12        215.50        242.12        15.69 o                         
   2  -9  12         50.01         48.31         4.92 o                         
   3  -9  12         11.87         10.04         3.22 o                         
  -4  -8  12         24.01         24.86         4.62 o                         
  -3  -8  12        136.93        211.96        14.82 o                         
  -2  -8  12         35.87         39.44         6.13 o                         
  -1  -8  12        270.55        289.01        12.63 o                         
   0  -8  12        113.04        119.62         6.80 o                         
   1  -8  12         63.29         76.65         6.94 o                         
   2  -8  12          3.54          0.71         2.15 o                         
   3  -8  12          7.59          5.60         2.82 o                         
  -4  -7  12         15.88         23.37         4.73 o                         
  -3  -7  12         59.94         62.21         6.69 o                         
  -2  -7  12         19.60         20.45         2.68 o                         
  -1  -7  12         22.92         19.03         6.42 o                         
   0  -7  12        140.69        139.98         7.38 o                         
   1  -7  12         11.39         11.35         1.97 o                         
   2  -7  12         39.67         41.42         4.06 o                         
   3  -7  12         17.22         10.26         2.75 o                         
  -4  -6  12         35.24         31.27         6.17 o                         
  -3  -6  12         44.72         42.57         5.18 o                         
  -2  -6  12         79.43         80.41         7.28 o                         
  -1  -6  12         71.38         74.22         4.35 o                         
   0  -6  12         37.38         33.83         2.68 o                         
   1  -6  12         63.27         54.68         4.36 o                         
   2  -6  12          2.46          1.19         2.06 o                         
   3  -6  12         61.58         64.82         6.50 o                         
   4  -6  12         21.21         18.44         4.40 o                         
  -5  -5  12         39.55         41.35         5.79 o                         
  -4  -5  12         28.34         22.11         5.08 o                         
  -3  -5  12         84.20         92.87        10.93 o                         
  -2  -5  12         50.40         51.65         5.57 o                         
  -1  -5  12        205.14        190.26         8.75 o                         
   0  -5  12         70.83         72.92         3.98 o                         
   1  -5  12         79.24         78.96         5.09 o                         
   2  -5  12        220.69        223.82        19.80 o                         
   3  -5  12          2.97          2.83         2.82 o                         
   4  -5  12         22.23         23.95         4.42 o                         
  -5  -4  12         18.65         24.16         4.67 o                         
  -4  -4  12         52.41         53.28         8.56 o                         
  -3  -4  12        183.87        197.31        14.84 o                         
  -2  -4  12         33.07         42.75         4.36 o                         
  -1  -4  12         51.90         43.61         3.24 o                         
   0  -4  12         97.81        104.95         4.81 o                         
   1  -4  12        193.22        202.28         9.49 o                         
   2  -4  12         47.56         50.42         4.26 o                         
   3  -4  12        195.84        193.57        14.44 o                         
   4  -4  12         47.36         51.60         6.11 o                         
  -5  -3  12          7.10          3.20         3.75 o                         
  -4  -3  12         23.37         31.49         3.98 o                         
  -3  -3  12         67.74         65.96         7.00 o                         
  -2  -3  12        206.90        208.50        19.52 o                         
  -1  -3  12        180.20        167.83         5.53 o                         
   0  -3  12         53.97         58.87         3.24 o                         
   1  -3  12         83.25         89.85         3.73 o                         
   2  -3  12        440.99        481.80        17.85 o                         
   3  -3  12          6.10          3.04         2.12 o                         
   4  -3  12         36.79         23.84         4.77 o                         
  -5  -2  12         20.75         25.55         4.61 o                         
  -4  -2  12         25.35         24.37         3.64 o                         
  -3  -2  12        280.52        286.74        23.78 o                         
  -2  -2  12         77.93         76.25         4.04 o                         
  -1  -2  12        130.92        127.31         4.36 o                         
   0  -2  12         82.27         86.87         4.84 o                         
   1  -2  12        298.48        305.87        10.99 o                         
   2  -2  12         18.44         17.66         2.55 o                         
   3  -2  12        148.81        161.16        11.59 o                         
   4  -2  12         60.77         59.98         5.94 o                         
  -5  -1  12         33.23         31.27         6.08 o                         
  -4  -1  12         31.23         39.49         4.69 o                         
  -3  -1  12        337.32        341.82        32.72 o                         
  -2  -1  12         26.00         22.99         2.40 o                         
  -1  -1  12        316.77        323.33        10.94 o                         
   0  -1  12         15.85         18.58         2.56 o                         
   1  -1  12         70.88         62.72         4.51 o                         
   2  -1  12        204.67        214.01        10.90 o                         
   3  -1  12         22.78         20.76         3.43 o                         
   4  -1  12          1.98         -3.29         4.13 o                         
  -5   0  12          4.16          3.29         4.38 o                         
  -4   0  12         92.75        110.32         8.06 o                         
  -3   0  12         60.42         57.98         4.29 o                         
  -2   0  12        208.91        200.22         9.04 o                         
  -1   0  12         46.50         45.96         2.72 o                         
   0   0  12          8.37         10.37         1.11 o                         
   1   0  12         60.01         54.74         3.03 o                         
   2   0  12         35.21         29.29         2.32 o                         
   3   0  12          1.66         -0.59         2.06 o                         
   4   0  12         36.58         37.57         4.91 o                         
  -5   1  12         32.11         34.26         6.17 o                         
  -4   1  12         30.18         32.47         4.26 o                         
  -3   1  12        340.39        369.84        18.14 o                         
  -2   1  12         25.15         25.79         2.27 o                         
  -1   1  12        310.74        325.95        10.96 o                         
   0   1  12         15.81         17.49         1.73 o                         
   1   1  12         67.40         64.21         3.24 o                         
   2   1  12        207.30        208.54         9.33 o                         
   3   1  12         22.10         24.45         4.14 o                         
   4   1  12          2.02          4.50         3.19 o                         
  -5   2  12         22.00         25.50         5.78 o                         
  -4   2  12         23.32         29.58         4.98 o                         
  -3   2  12        274.14        303.50        16.35 o                         
  -2   2  12         77.54         75.07         4.03 o                         
  -1   2  12        130.01        128.12         4.51 o                         
   0   2  12         87.08         95.03         3.85 o                         
   1   2  12        294.58        306.41        17.46 o                         
   2   2  12         17.70         18.76         2.30 o                         
   3   2  12        146.20        151.93         9.36 o                         
   4   2  12         59.87         60.70         5.93 o                         
  -5   3  12          7.81          5.28         4.88 o                         
  -4   3  12         23.42         21.39         5.98 o                         
  -3   3  12         67.46         74.79         5.28 o                         
  -2   3  12        207.15        233.60        11.63 o                         
  -1   3  12        168.88        169.09         6.57 o                         
   0   3  12         54.13         57.68         3.03 o                         
   1   3  12         84.49         92.63         4.81 o                         
   2   3  12        439.27        484.90        23.12 o                         
   3   3  12          5.46          5.14         2.65 o                         
   4   3  12         37.54         33.37         4.18 o                         
  -5   4  12         18.92         13.15         5.58 o                         
  -4   4  12         54.26         52.88         5.56 o                         
  -3   4  12        183.02        203.02        13.38 o                         
  -2   4  12         32.81         38.10         5.68 o                         
  -1   4  12         52.57         51.53         3.42 o                         
   0   4  12        105.88        103.53         5.20 o                         
   1   4  12        195.37        204.84        11.78 o                         
   2   4  12         46.21         50.60         4.43 o                         
   3   4  12        196.62        219.13        11.91 o                         
   4   4  12         45.24         43.50         5.29 o                         
  -4   5  12         29.05         25.84         7.67 o                         
  -3   5  12         81.16         88.74         9.56 o                         
  -2   5  12         50.67         51.61         4.45 o                         
  -1   5  12        206.72        202.91        10.55 o                         
   0   5  12         72.35         72.94         4.83 o                         
   1   5  12         81.31         79.58         4.51 o                         
   2   5  12        223.69        239.90        26.36 o                         
   3   5  12          2.81          0.51         2.70 o                         
   4   5  12         22.96         22.71         9.11 o                         
  -4   6  12         34.18         44.52         6.77 o                         
  -3   6  12         45.79         38.81         4.36 o                         
  -2   6  12         77.67         80.94         7.40 o                         
  -1   6  12         73.84         70.88         5.18 o                         
   0   6  12         38.68         37.24         3.00 o                         
   1   6  12         63.98         58.91         6.96 o                         
   2   6  12          2.39         -0.09         2.20 o                         
   3   6  12         61.65         54.20         5.59 o                         
   4   6  12         22.27         21.20         4.75 o                         
  -4   7  12         14.63          5.88         5.98 o                         
  -3   7  12         60.74         54.96         9.76 o                         
  -2   7  12         19.22         18.92         2.91 o                         
  -1   7  12         22.23         21.37         2.99 o                         
   0   7  12        142.37        144.76         7.25 o                         
   1   7  12         11.81         11.64         1.89 o                         
   2   7  12         39.34         30.90         4.81 o                         
   3   7  12         17.74         10.37         3.17 o                         
  -4   8  12         25.61         13.15         6.87 o                         
  -2   8  12         36.43         39.94         5.48 o                         
  -1   8  12        269.13        255.94        18.03 o                         
   0   8  12        115.79        114.23         7.63 o                         
   1   8  12         61.88         60.33         5.25 o                         
   2   8  12          3.81          6.46         2.80 o                         
   3   8  12          8.24          2.72         3.30 o                         
  -4   9  12          7.02          9.45         9.96 o                         
  -3   9  12         25.09         12.65         5.58 o                         
  -2   9  12         71.98         64.56         7.42 o                         
  -1   9  12         57.83         52.39         6.72 o                         
   0   9  12         61.92         59.88         4.50 o                         
   1   9  12        214.65        228.39        13.99 o                         
   2   9  12         51.27         43.59         4.68 o                         
   3   9  12         11.58         10.75         5.42 o                         
  -3  10  12         28.67         29.44         5.83 o                         
  -2  10  12         12.94          9.96         5.78 o                         
  -1  10  12          4.00          5.00         2.65 o                         
   0  10  12        130.55        120.11        12.75 o                         
   1  10  12        165.67        166.17         8.16 o                         
   2  10  12         12.10          6.02         3.77 o                         
  -2  11  12         72.20         63.87        10.21 o                         
  -1  11  12        187.72        216.98        15.10 o                         
   0  11  12          8.71          5.57         3.57 o                         
   1  11  12         64.05         53.97         6.13 o                         
   2  11  12        125.63        128.60         9.11 o                         
  -2  12  12          4.37         -1.97         4.59 o                         
  -1  12  12         60.11         66.55         6.76 o                         
   0  12  12         21.23         21.75         4.42 o                         
  -1 -12  13          1.17         -2.35         3.19 o                         
   0 -12  13         38.05         30.62         4.07 o                         
  -2 -11  13         26.47         28.84         4.20 o                         
  -1 -11  13         60.98         69.31         7.20 o                         
   0 -11  13         97.32         96.94         7.59 o                         
   1 -11  13         27.19         19.05         3.45 o                         
  -3 -10  13         34.16         39.37         7.37 o                         
  -2 -10  13        233.14        291.71        27.02 o                         
  -1 -10  13         38.44         43.11         5.74 o                         
   0 -10  13          9.11          7.25         3.35 o                         
   1 -10  13         21.89         19.03         3.25 o                         
   2 -10  13         46.49         49.31         6.17 o                         
  -3  -9  13         12.35         12.19         3.51 o                         
  -2  -9  13         74.98         90.36         6.92 o                         
  -1  -9  13        162.26        170.99         9.88 o                         
   0  -9  13        165.96        168.91         9.69 o                         
   1  -9  13         17.30         12.03         2.67 o                         
   2  -9  13         21.68         16.87         3.37 o                         
  -4  -8  13         16.01         13.80         4.77 o                         
  -3  -8  13         19.71         21.55         3.63 o                         
  -2  -8  13        116.49        131.34        23.45 o                         
  -1  -8  13         59.82         61.57         5.18 o                         
   0  -8  13         55.08         58.51         5.34 o                         
   1  -8  13         54.88         52.37         4.83 o                         
   2  -8  13          8.28          7.76         2.48 o                         
   3  -8  13         89.28         69.61         8.34 o                         
  -4  -7  13         11.29         12.81         4.46 o                         
  -3  -7  13          2.08          1.78         2.67 o                         
  -2  -7  13          4.73          2.45         2.27 o                         
  -1  -7  13         40.68         33.05         3.37 o                         
   0  -7  13         77.89         76.19         8.05 o                         
   1  -7  13        123.61        120.48         9.26 o                         
   2  -7  13         82.04         92.30         9.01 o                         
   3  -7  13          2.18          1.41         2.81 o                         
  -4  -6  13         11.94         16.02         4.28 o                         
  -3  -6  13         16.12         15.88         3.23 o                         
  -2  -6  13         58.21         66.06         7.79 o                         
  -1  -6  13         12.92         10.66         2.18 o                         
   0  -6  13        150.12        144.66        18.23 o                         
   1  -6  13        192.13        192.24        11.82 o                         
   2  -6  13         52.55         54.08         5.28 o                         
   3  -6  13         62.19         58.02        13.40 o                         
  -4  -5  13         47.39         55.93        10.36 o                         
  -3  -5  13        145.12        181.26        17.33 o                         
  -2  -5  13          0.46          0.01         2.25 o                         
  -1  -5  13        116.30        107.49         5.90 o                         
   0  -5  13         92.87         91.47         9.53 o                         
   1  -5  13        150.94        149.28        11.38 o                         
   2  -5  13        196.34        201.16        14.81 o                         
   3  -5  13         58.68         51.53        10.55 o                         
  -4  -4  13        161.96        196.79        19.42 o                         
  -3  -4  13        106.03        121.10        12.85 o                         
  -2  -4  13        305.85        364.42        23.16 o                         
  -1  -4  13         60.21         55.58         3.86 o                         
   0  -4  13          8.25          6.14         1.52 o                         
   1  -4  13        349.54        403.53        15.02 o                         
   2  -4  13        104.13        102.69         5.78 o                         
   3  -4  13          8.66         -0.42         3.15 o                         
   4  -4  13         38.81         35.31         5.14 o                         
  -5  -3  13         14.90          9.56         5.48 o                         
  -4  -3  13        325.28        360.12        30.67 o                         
  -3  -3  13        175.57        194.68        24.40 o                         
  -2  -3  13         10.07          9.65         1.38 o                         
  -1  -3  13        102.12         99.67         4.64 o                         
   0  -3  13        194.54        190.76         7.31 o                         
   1  -3  13         99.99        104.81         6.35 o                         
   2  -3  13        132.07        148.48        11.16 o                         
   3  -3  13         85.38         90.38         6.51 o                         
   4  -3  13         11.96          6.76         4.01 o                         
  -5  -2  13         66.52         68.82        10.66 o                         
  -4  -2  13        133.41        186.34        21.11 o                         
  -3  -2  13        296.85        305.06        32.14 o                         
  -2  -2  13         97.47         99.44         5.68 o                         
  -1  -2  13          5.42          7.41         1.17 o                         
   0  -2  13          0.21          0.30         1.31 o                         
   1  -2  13        120.20        128.77         6.90 o                         
   2  -2  13        218.61        218.70        10.32 o                         
   3  -2  13        120.20        137.57        11.01 o                         
   4  -2  13         42.35         32.53         4.79 o                         
  -5  -1  13          8.08         10.66         5.28 o                         
  -4  -1  13         30.11         28.48         5.28 o                         
  -3  -1  13         80.20         64.54         6.40 o                         
  -2  -1  13        433.84        412.29        18.07 o                         
  -1  -1  13          4.28          3.55         1.33 o                         
   0  -1  13         72.62         70.71         4.84 o                         
   1  -1  13         40.24         50.22         3.70 o                         
   2  -1  13         82.91         87.01         6.76 o                         
   3  -1  13         55.12         64.38         5.69 o                         
   4  -1  13         35.25         26.22         5.36 o                         
  -5   0  13          6.79         -0.10         4.88 o                         
  -4   0  13          0.02         -1.00         3.49 o                         
  -3   0  13        186.08        197.46        15.65 o                         
  -2   0  13        127.32        125.83         6.28 o                         
  -1   0  13          1.05          1.31         1.96 o                         
   0   0  13        133.19        129.39         5.80 o                         
   1   0  13          0.06         -1.02         1.42 o                         
   2   0  13         72.22         68.02         4.64 o                         
   3   0  13        149.45        171.75        10.11 o                         
   4   0  13         58.67         56.28         7.59 o                         
  -5   1  13          8.44          8.56         4.98 o                         
  -4   1  13         30.24         28.78         5.38 o                         
  -3   1  13         81.32         82.89         5.49 o                         
  -2   1  13        429.75        424.21        18.10 o                         
  -1   1  13          4.73          6.71         1.48 o                         
   0   1  13         70.68         68.98         5.87 o                         
   1   1  13         41.09         49.67         4.76 o                         
   2   1  13         82.25         83.76         5.33 o                         
   3   1  13         55.82         61.60         5.48 o                         
   4   1  13         34.45         37.65         6.02 o                         
  -5   2  13         68.42         94.71        12.05 o                         
  -4   2  13        132.05        174.48        17.63 o                         
  -3   2  13        296.94        313.70        15.86 o                         
  -2   2  13         98.43        100.28         5.27 o                         
  -1   2  13          6.36          6.70         1.29 o                         
   0   2  13          0.09          0.94         1.18 o                         
   1   2  13        119.60        135.21         6.44 o                         
   2   2  13        216.78        215.21         9.70 o                         
   3   2  13        120.32        139.21         8.88 o                         
   4   2  13         41.58         44.17         9.76 o                         
  -5   3  13         14.84         13.54         5.48 o                         
  -4   3  13        322.56        317.40        31.47 o                         
  -3   3  13        176.49        190.48        13.03 o                         
  -2   3  13         10.48         10.69         1.66 o                         
  -1   3  13        106.63        109.92         4.85 o                         
   0   3  13        194.36        195.93        10.34 o                         
   1   3  13        101.67        105.45         5.52 o                         
   2   3  13        133.47        146.17         7.06 o                         
   3   3  13         84.41         84.99         6.91 o                         
   4   3  13         11.11          5.88         5.56 o                         
  -4   4  13        160.80        192.21        19.92 o                         
  -3   4  13        105.13        117.73        10.36 o                         
  -2   4  13        307.17        362.61        31.57 o                         
  -1   4  13         64.54         68.81         3.90 o                         
   0   4  13          7.78          5.95         1.50 o                         
   1   4  13        352.32        382.96        16.26 o                         
   2   4  13        100.63         90.73         8.38 o                         
   3   4  13          8.88          7.96         2.96 o                         
   4   4  13         39.80         34.93         9.57 o                         
  -4   5  13         45.49         38.16         9.61 o                         
  -3   5  13        143.80        176.24        12.25 o                         
  -2   5  13          0.57          1.98         1.91 o                         
  -1   5  13        119.15        116.52         7.06 o                         
   0   5  13         92.33         94.56         6.05 o                         
   1   5  13        150.53        156.26         7.59 o                         
   2   5  13        200.50        206.11        20.12 o                         
   3   5  13         58.70         53.25         8.57 o                         
  -4   6  13         12.73          2.09         6.08 o                         
  -3   6  13         16.19         15.23         4.83 o                         
  -2   6  13         58.89         59.57         5.18 o                         
  -1   6  13         14.20         15.46         2.36 o                         
   0   6  13        148.65        134.70         9.84 o                         
   1   6  13        191.32        193.69        10.82 o                         
   2   6  13         52.76         45.02         4.74 o                         
   3   6  13         62.12         66.34         6.51 o                         
  -4   7  13         10.93         11.05         6.77 o                         
  -3   7  13          2.01         -1.17         2.46 o                         
  -2   7  13          4.57          0.59         2.24 o                         
  -1   7  13         40.90         29.54         3.82 o                         
   0   7  13         78.38         83.10         5.30 o                         
   1   7  13        120.91        131.58         9.90 o                         
   2   7  13         83.12         92.14         6.93 o                         
   3   7  13          2.17          1.70         3.56 o                         
  -4   8  13         14.72          1.00         7.17 o                         
  -3   8  13         19.18         15.34         6.17 o                         
  -2   8  13        117.41        107.42         8.68 o                         
  -1   8  13         58.45         55.37         5.84 o                         
   0   8  13         54.65         62.66         5.30 o                         
   1   8  13         54.50         54.48         9.36 o                         
   2   8  13          8.18          8.86         4.54 o                         
   3   8  13         88.81         83.51         7.22 o                         
  -3   9  13         14.44         12.55         6.08 o                         
  -2   9  13         74.38         68.62        10.56 o                         
  -1   9  13        160.21        161.24        15.59 o                         
   0   9  13        163.33        159.77        17.18 o                         
   1   9  13         16.61          9.44         2.99 o                         
   2   9  13         20.77         22.12         3.75 o                         
  -3  10  13         35.38         27.01         5.49 o                         
  -2  10  13        228.91        231.95        26.29 o                         
  -1  10  13         38.87         39.14         7.67 o                         
   0  10  13          9.59          9.93         3.25 o                         
   1  10  13         20.38         18.91         4.09 o                         
   2  10  13         47.68         53.51         5.68 o                         
  -2  11  13         25.44         26.19         5.93 o                         
  -1  11  13         59.50         64.46         6.75 o                         
   0  11  13         97.60         93.47         9.44 o                         
   1  11  13         27.60         25.14         5.08 o                         
  -1  12  13          0.75          7.45         4.79 o                         
   0  12  13         37.25         41.53         5.67 o                         
  -1 -11  14         41.63         28.88         3.97 o                         
   0 -11  14         12.47         10.36         3.22 o                         
  -2 -10  14         65.87         69.05         6.57 o                         
  -1 -10  14         65.98         68.13         5.97 o                         
   0 -10  14         17.91         16.52         3.12 o                         
   1 -10  14          6.25          3.73         3.09 o                         
  -3  -9  14        148.20        176.75        27.04 o                         
  -2  -9  14         97.35        101.19         7.61 o                         
  -1  -9  14         34.62         30.43         5.34 o                         
   0  -9  14         91.12         87.53         6.53 o                         
   1  -9  14         23.93         23.99         4.25 o                         
   2  -9  14         27.99         24.93         3.95 o                         
  -3  -8  14         23.48         19.65         3.86 o                         
  -2  -8  14         62.80         55.71         6.37 o                         
  -1  -8  14        134.86        143.88         8.58 o                         
   0  -8  14         56.53         52.13         5.54 o                         
   1  -8  14        136.61        125.68        13.25 o                         
   2  -8  14         27.10         19.63         3.53 o                         
  -3  -7  14         86.70         86.23         9.24 o                         
  -2  -7  14          5.86          3.09         2.41 o                         
  -1  -7  14        224.81        245.75        12.87 o                         
   0  -7  14        141.04        146.09        11.80 o                         
   1  -7  14          2.91          0.13         2.85 o                         
   2  -7  14        123.20        130.44        12.34 o                         
   3  -7  14         26.17          8.22         4.72 o                         
  -4  -6  14        115.12        165.02        17.53 o                         
  -3  -6  14         19.06         19.92         3.31 o                         
  -2  -6  14        140.76        167.22        11.16 o                         
  -1  -6  14         54.26         56.64         4.70 o                         
   0  -6  14         94.59         96.37         7.19 o                         
   1  -6  14         64.79         63.39         8.79 o                         
   2  -6  14         68.82         55.18         6.58 o                         
   3  -6  14         28.84         20.85         4.03 o                         
  -4  -5  14         21.61         23.50         5.98 o                         
  -3  -5  14         47.91         51.94         5.34 o                         
  -2  -5  14         77.98         85.84         8.64 o                         
  -1  -5  14         67.25         70.62        10.16 o                         
   0  -5  14        114.23        120.82        11.34 o                         
   1  -5  14         77.46         79.58         7.47 o                         
   2  -5  14         29.25         26.20         3.40 o                         
   3  -5  14         43.36         32.75         4.91 o                         
  -4  -4  14        331.41        419.58        35.06 o                         
  -3  -4  14         70.58        105.39         8.24 o                         
  -2  -4  14         64.66         77.13         6.33 o                         
  -1  -4  14        149.14        156.09        10.51 o                         
   0  -4  14        149.32        169.41        10.09 o                         
   1  -4  14         13.39         12.36         2.45 o                         
   2  -4  14          5.68          4.70         2.24 o                         
   3  -4  14         25.33         19.54         4.86 o                         
  -4  -3  14         12.11          6.47         4.78 o                         
  -3  -3  14        170.07        196.99        18.82 o                         
  -2  -3  14        201.37        198.20        14.88 o                         
  -1  -3  14         56.67         50.40         3.92 o                         
   0  -3  14         47.57         44.40         4.27 o                         
   1  -3  14        138.63        158.08        10.06 o                         
   2  -3  14         49.72         54.11         4.57 o                         
   3  -3  14         43.04         34.75         7.91 o                         
  -4  -2  14        169.50        237.23        20.81 o                         
  -3  -2  14        176.34        190.50        27.54 o                         
  -2  -2  14         18.90         18.07         2.77 o                         
  -1  -2  14        140.92        143.09         9.03 o                         
   0  -2  14        114.82        114.46         6.25 o                         
   1  -2  14        198.69        202.15        10.47 o                         
   2  -2  14         47.61         45.95         3.72 o                         
   3  -2  14          2.94         -0.83         3.01 o                         
  -4  -1  14         19.53         21.91         5.28 o                         
  -3  -1  14        106.67        110.00        19.12 o                         
  -2  -1  14         58.12         53.21         4.07 o                         
  -1  -1  14         95.09         96.46         6.01 o                         
   0  -1  14        286.81        275.31        13.96 o                         
   1  -1  14         15.41         17.71         2.55 o                         
   2  -1  14         98.05        106.39         7.19 o                         
   3  -1  14        122.28        140.72         9.00 o                         
   4  -1  14         12.63          5.88         6.37 o                         
  -4   0  14          0.02         -2.49         3.78 o                         
  -3   0  14         11.97          7.78         3.11 o                         
  -2   0  14         73.73         76.54         4.67 o                         
  -1   0  14         44.11         42.24         3.27 o                         
   0   0  14         46.21         53.80         7.58 o                         
   1   0  14        705.70        807.35        66.59 o                         
   2   0  14        178.11        183.46        12.75 o                         
   3   0  14         53.72         54.23         5.16 o                         
   4   0  14         41.43         33.67         6.39 o                         
  -4   1  14         18.95         15.14         4.78 o                         
  -3   1  14        109.84        114.20         7.70 o                         
  -2   1  14         59.94         57.19         4.65 o                         
  -1   1  14         96.19        102.15         5.74 o                         
   0   1  14        284.40        308.66        14.11 o                         
   1   1  14         14.69         21.05         3.11 o                         
   2   1  14         97.04        106.09         7.45 o                         
   3   1  14        119.37        136.56        26.79 o                         
   4   1  14         12.80         10.06         6.77 o                         
  -4   2  14        173.07        195.20        20.62 o                         
  -3   2  14        173.45        180.85        10.94 o                         
  -2   2  14         17.16         15.07         2.27 o                         
  -1   2  14        143.56        153.50         7.18 o                         
   0   2  14        117.02        136.31         6.73 o                         
   1   2  14        197.12        229.32        32.62 o                         
   2   2  14         47.43         47.99         8.76 o                         
   3   2  14          3.38          2.63         3.07 o                         
  -4   3  14         12.05          9.44         3.76 o                         
  -3   3  14        172.68        199.36        23.80 o                         
  -2   3  14        203.36        204.26        13.02 o                         
  -1   3  14         56.24         59.06         4.11 o                         
   0   3  14         45.52         44.22         3.61 o                         
   1   3  14        138.70        185.64        16.33 o                         
   2   3  14         50.63         54.25         5.35 o                         
   3   3  14         41.82         32.67         4.86 o                         
  -4   4  14        332.85        372.05        28.33 o                         
  -3   4  14         70.92         87.54        10.86 o                         
  -2   4  14         66.48         77.50         6.91 o                         
  -1   4  14        143.27        152.05         7.37 o                         
   0   4  14        147.55        170.04        13.96 o                         
   1   4  14         12.49         12.95         2.65 o                         
   2   4  14          5.81          1.76         2.64 o                         
   3   4  14         24.80         26.56         4.10 o                         
  -4   5  14         21.98         14.24         7.37 o                         
  -3   5  14         48.13         44.04         7.62 o                         
  -2   5  14         78.01         86.40         7.32 o                         
  -1   5  14         70.97         75.06         4.45 o                         
   0   5  14        110.63        115.94         6.76 o                         
   1   5  14         76.82         78.29         7.17 o                         
   2   5  14         28.93         30.74         3.62 o                         
   3   5  14         43.14         37.63         4.59 o                         
  -3   6  14         18.75         20.70         4.03 o                         
  -2   6  14        144.85        151.79        11.24 o                         
  -1   6  14         51.87         48.04         5.32 o                         
   0   6  14         94.23         97.91         5.99 o                         
   1   6  14         65.63         69.95         5.52 o                         
   2   6  14         67.20         68.75         6.02 o                         
   3   6  14         28.86         19.82         4.05 o                         
  -4   7  14         14.21          4.38         7.37 o                         
  -3   7  14         88.76        105.09         8.58 o                         
  -2   7  14          5.86          1.64         2.56 o                         
  -1   7  14        226.60        223.91        15.56 o                         
   0   7  14        141.90        152.95        10.72 o                         
   1   7  14          2.90          5.16         2.49 o                         
   2   7  14        122.25        115.82        10.51 o                         
   3   7  14         26.99         15.20         4.14 o                         
  -3   8  14         23.78         23.20         7.17 o                         
  -2   8  14         63.90         57.89         8.32 o                         
  -1   8  14        136.64        133.29        11.40 o                         
   0   8  14         53.20         44.37         5.40 o                         
   1   8  14        139.87        140.53        13.52 o                         
   2   8  14         25.36         25.05         3.94 o                         
  -3   9  14        149.32        152.47        19.02 o                         
  -2   9  14         98.50         95.61        13.74 o                         
  -1   9  14         34.39         28.94         6.22 o                         
   0   9  14         92.90         77.38         9.86 o                         
   1   9  14         23.95         23.58         3.96 o                         
   2   9  14         27.78         19.41         4.04 o                         
  -1  10  14         65.94         60.55         9.86 o                         
   0  10  14         19.07         11.95         3.98 o                         
   1  10  14          6.30          4.85         6.57 o                         
  -1  11  14         42.32         36.80        16.18 o                         
   0  11  14         13.04         14.55         4.95 o                         
  -1 -10  15          3.25          0.48         3.11 o                         
   0 -10  15         12.63          6.71         3.22 o                         
  -2  -9  15         14.69         11.39         3.46 o                         
  -1  -9  15         17.76         18.28         3.27 o                         
   0  -9  15         42.59         28.29         3.59 o                         
   1  -9  15         43.29         36.23         6.17 o                         
  -3  -8  15         15.34         11.62         5.38 o                         
  -2  -8  15          8.24          4.97         3.92 o                         
  -1  -8  15        100.41        103.97         8.76 o                         
   0  -8  15         56.52         52.25         5.11 o                         
   1  -8  15         15.47         10.06         3.12 o                         
   2  -8  15         77.52         67.16         9.07 o                         
  -3  -7  15        104.75         98.35        16.63 o                         
  -2  -7  15         76.19         77.23         6.26 o                         
  -1  -7  15         42.63         40.00         4.27 o                         
   0  -7  15        156.16        164.15        15.71 o                         
   1  -7  15         64.34         63.67         5.85 o                         
   2  -7  15          3.54          1.11         3.04 o                         
  -3  -6  15         12.25          7.22         4.45 o                         
  -2  -6  15          2.50          2.55         2.39 o                         
  -1  -6  15        259.33        257.90        13.69 o                         
   0  -6  15         39.52         39.07         4.16 o                         
   1  -6  15         89.04         84.52         7.35 o                         
   2  -6  15         98.40         79.48         8.17 o                         
  -4  -5  15         45.69         61.45        10.56 o                         
  -3  -5  15         42.90         42.65         6.62 o                         
  -2  -5  15        158.04        166.89         9.61 o                         
  -1  -5  15         29.08         24.22         3.06 o                         
   0  -5  15         68.42         66.99         5.21 o                         
   1  -5  15        163.63        148.94        15.54 o                         
   2  -5  15          2.95          6.76         3.69 o                         
   3  -5  15         34.26         30.62         5.78 o                         
  -4  -4  15         15.49         11.75         5.18 o                         
  -3  -4  15         68.52         64.69        15.04 o                         
  -2  -4  15          7.01          6.66         2.13 o                         
  -1  -4  15         23.08         19.50         3.49 o                         
   0  -4  15          3.40          1.84         1.82 o                         
   1  -4  15         38.00         43.66         5.41 o                         
   2  -4  15         39.56         45.94         5.00 o                         
   3  -4  15         46.08         44.11         6.08 o                         
  -4  -3  15          5.47         -0.70         4.58 o                         
  -3  -3  15         59.86         72.00         9.26 o                         
  -2  -3  15         15.86         14.84         3.08 o                         
  -1  -3  15         18.34         14.72         1.66 o                         
   0  -3  15        140.58        140.31         9.14 o                         
   1  -3  15          0.63         -2.24         2.24 o                         
   2  -3  15         39.09         33.27         3.56 o                         
   3  -3  15          6.53          2.59         6.20 o                         
  -4  -2  15         44.24         52.19         8.86 o                         
  -3  -2  15         42.29         31.47         6.67 o                         
  -2  -2  15         42.02         36.80         3.72 o                         
  -1  -2  15        155.58        166.64         8.35 o                         
   0  -2  15        141.44        146.21        10.05 o                         
   1  -2  15         20.57         17.63         2.57 o                         
   2  -2  15         73.67         70.82         5.47 o                         
   3  -2  15         26.31         21.75         3.77 o                         
  -4  -1  15          5.13         -0.70         4.58 o                         
  -3  -1  15         50.83         40.14         6.67 o                         
  -2  -1  15        114.15        105.69         5.86 o                         
  -1  -1  15         13.01         12.82         2.02 o                         
   0  -1  15        292.15        316.83        22.24 o                         
   1  -1  15        203.87        206.78        11.26 o                         
   2  -1  15         22.08         22.88         4.31 o                         
   3  -1  15         14.22         17.35         3.58 o                         
  -4   0  15         73.81         84.85        10.96 o                         
  -3   0  15          0.29         -1.06         2.87 o                         
  -2   0  15          6.00          2.70         1.80 o                         
  -1   0  15        188.99        189.25        16.03 o                         
   0   0  15        266.14        315.51        20.03 o                         
   1   0  15         37.98         41.78         4.35 o                         
   2   0  15        116.83        140.12        15.59 o                         
   3   0  15          0.60         -1.29         3.94 o                         
  -4   1  15          4.74          4.88         4.58 o                         
  -3   1  15         56.37         45.89        12.55 o                         
  -2   1  15        113.93        109.60         7.19 o                         
  -1   1  15         13.19         12.49         2.17 o                         
   0   1  15        296.71        351.90        22.76 o                         
   1   1  15        204.87        188.81        14.61 o                         
   2   1  15         23.33         24.56         3.62 o                         
   3   1  15         12.13         11.74         3.78 o                         
  -4   2  15         47.04         45.41         7.57 o                         
  -3   2  15         41.55         40.03         5.63 o                         
  -2   2  15         42.15         35.12         3.96 o                         
  -1   2  15        158.54        183.30         9.76 o                         
   0   2  15        140.93        142.04         8.88 o                         
   1   2  15         20.03         16.80         2.92 o                         
   2   2  15         74.75         84.22         8.54 o                         
   3   2  15         28.66         25.88         4.21 o                         
  -4   3  15          6.53          3.90         4.02 o                         
  -3   3  15         60.45         65.92         6.64 o                         
  -2   3  15         15.00         10.15         3.03 o                         
  -1   3  15         18.68         16.55         2.24 o                         
   0   3  15        141.37        160.62         9.08 o                         
   1   3  15          0.49         -1.95         2.40 o                         
   2   3  15         39.63         41.36         4.22 o                         
   3   3  15          5.88          5.15         3.62 o                         
  -4   4  15         15.15          8.18         4.33 o                         
  -3   4  15         68.24         71.92         7.94 o                         
  -2   4  15          7.44          9.03         2.96 o                         
  -1   4  15         23.08         20.40         2.98 o                         
   0   4  15          3.19          1.47         2.89 o                         
   1   4  15         38.53         36.01         3.84 o                         
   2   4  15         38.92         39.98         4.26 o                         
   3   4  15         46.24         35.12         4.91 o                         
  -4   5  15         45.81         38.94         9.86 o                         
  -3   5  15         43.42         48.54         6.17 o                         
  -2   5  15        155.97        164.42        11.84 o                         
  -1   5  15         29.45         25.99         2.67 o                         
   0   5  15         69.95         69.69         6.68 o                         
   1   5  15        158.86        158.57        17.83 o                         
   2   5  15          2.52          4.73         3.06 o                         
   3   5  15         35.78         34.61         4.94 o                         
  -3   6  15         13.24          7.23         8.12 o                         
  -2   6  15          2.22         -2.55         2.88 o                         
  -1   6  15        253.94        257.55        16.97 o                         
   0   6  15         39.35         43.63         5.23 o                         
   1   6  15         89.87         82.77         9.76 o                         
   2   6  15         96.72         98.96        11.90 o                         
  -3   7  15        105.04        115.82        14.74 o                         
  -2   7  15         75.45         69.21         6.85 o                         
  -1   7  15         42.88         31.96         8.42 o                         
   0   7  15        156.13        152.83        13.54 o                         
   1   7  15         63.43         56.73         6.89 o                         
   2   7  15          3.70         -1.10         3.39 o                         
  -3   8  15         14.19         10.96         6.97 o                         
  -2   8  15          9.02         10.76         6.97 o                         
  -1   8  15         98.62         85.21         8.52 o                         
   0   8  15         58.18         56.33         6.39 o                         
   1   8  15         15.90          9.12         3.19 o                         
   2   8  15         79.30         78.36         9.55 o                         
  -2   9  15         15.98          4.48         6.87 o                         
  -1   9  15         17.94         14.25         5.14 o                         
   0   9  15         43.14         38.00         5.64 o                         
   1   9  15         43.16         27.29         4.96 o                         
  -1  10  15          3.10          3.78         7.97 o                         
   0  10  15         12.63         13.64         8.96 o                         
  -1  -9  16         50.68         51.53         5.69 o                         
   0  -9  16         20.40         14.66         3.47 o                         
  -2  -8  16         40.22         33.38         5.25 o                         
  -1  -8  16          5.42          3.35         2.94 o                         
   0  -8  16        116.39        112.51         8.05 o                         
   1  -8  16         46.89         39.57         5.60 o                         
  -3  -7  16          0.26          3.88         5.58 o                         
  -2  -7  16         28.04         24.40         7.27 o                         
  -1  -7  16        120.61        127.56         8.41 o                         
   0  -7  16         36.85         26.77         3.69 o                         
   1  -7  16         61.57         58.67         5.63 o                         
  -3  -6  16         70.06         75.75         9.81 o                         
  -2  -6  16         27.51         24.63         4.26 o                         
  -1  -6  16          4.39          6.27         2.42 o                         
   0  -6  16        149.89        141.41         9.96 o                         
   1  -6  16         69.81         76.07        15.59 o                         
   2  -6  16          5.09          7.87         4.30 o                         
  -3  -5  16         15.74          7.00         4.03 o                         
  -2  -5  16         42.64         44.08         5.60 o                         
  -1  -5  16         25.95         25.56         3.51 o                         
   0  -5  16         30.43         26.36         3.05 o                         
   1  -5  16         97.15         99.89         7.79 o                         
   2  -5  16         15.08          6.16         3.98 o                         
  -3  -4  16          5.27          8.92         3.92 o                         
  -2  -4  16         71.72         78.57        10.06 o                         
  -1  -4  16         75.62         73.84         5.43 o                         
   0  -4  16         82.15         92.48         9.66 o                         
   1  -4  16         70.95         82.27         8.43 o                         
   2  -4  16         89.57        107.75        18.77 o                         
  -4  -3  16         25.25         22.61         6.47 o                         
  -3  -3  16         40.43         38.02        10.11 o                         
  -2  -3  16         18.64         12.92         3.88 o                         
  -1  -3  16         48.17         50.51         5.31 o                         
   0  -3  16        222.36        253.95        21.20 o                         
   1  -3  16         92.56        101.09         7.22 o                         
   2  -3  16          3.86         -2.56         3.59 o                         
   3  -3  16        124.33        119.61        15.74 o                         
  -4  -2  16         58.09         69.12        10.26 o                         
  -3  -2  16         15.69         15.68         3.90 o                         
  -2  -2  16         29.60         26.12         4.04 o                         
  -1  -2  16        130.13        137.06         8.33 o                         
   0  -2  16         86.08         97.04         6.89 o                         
   1  -2  16         93.18        102.31         8.52 o                         
   2  -2  16        136.68        165.26        15.88 o                         
   3  -2  16         39.01         20.66         5.56 o                         
  -4  -1  16         61.62         67.82        10.96 o                         
  -3  -1  16          8.96          8.22         3.54 o                         
  -2  -1  16         69.11         72.20         6.86 o                         
  -1  -1  16        386.58        426.55        21.92 o                         
   0  -1  16         25.30         23.04         3.47 o                         
   1  -1  16        201.52        213.78        14.64 o                         
   2  -1  16         44.46         51.95         4.73 o                         
   3  -1  16         22.94         22.98         5.47 o                         
  -4   0  16         36.15         37.75         7.07 o                         
  -3   0  16        169.60        188.33        14.49 o                         
  -2   0  16        142.76        161.24         9.52 o                         
  -1   0  16         23.13         22.05         2.54 o                         
   0   0  16        117.39        107.87         8.86 o                         
   1   0  16         35.16         37.97         3.95 o                         
   2   0  16         77.32         86.50         7.17 o                         
   3   0  16          3.87          4.30         3.85 o                         
  -4   1  16         59.44         65.73        11.45 o                         
  -3   1  16          9.48          7.01         4.48 o                         
  -2   1  16         68.04         71.44         5.81 o                         
  -1   1  16        384.90        432.62        21.87 o                         
   0   1  16         25.83         20.54         3.43 o                         
   1   1  16        202.42        211.37        14.64 o                         
   2   1  16         47.77         44.33         4.62 o                         
   3   1  16         21.82         25.38         5.28 o                         
  -4   2  16         58.86         45.02         8.17 o                         
  -3   2  16         13.35         12.81         4.88 o                         
  -2   2  16         29.27         24.07         3.44 o                         
  -1   2  16        128.33        127.79         8.05 o                         
   0   2  16         85.53         92.11         7.32 o                         
   1   2  16         94.68         94.63         8.60 o                         
   2   2  16        139.81        144.38        11.89 o                         
   3   2  16         40.85         37.54        10.16 o                         
  -4   3  16         25.86         19.53         5.17 o                         
  -3   3  16         41.42         23.90         7.57 o                         
  -2   3  16         17.26         16.86         3.49 o                         
  -1   3  16         47.45         51.76         5.48 o                         
   0   3  16        221.18        252.99        15.03 o                         
   1   3  16         93.35         98.19         8.78 o                         
   2   3  16          3.49          2.80         3.36 o                         
   3   3  16        123.96        122.60        16.33 o                         
  -3   4  16          5.21          0.35         3.61 o                         
  -2   4  16         71.10         75.63         7.61 o                         
  -1   4  16         73.18         74.88         5.63 o                         
   0   4  16         82.34         90.79         8.61 o                         
   1   4  16         69.82         78.12         8.88 o                         
   2   4  16         89.33        102.66         8.21 o                         
  -3   5  16         15.64         12.05         3.83 o                         
  -2   5  16         40.13         47.31         7.87 o                         
  -1   5  16         25.74         24.98         3.77 o                         
   0   5  16         30.06         24.09         3.16 o                         
   1   5  16         95.32        102.89         8.99 o                         
   2   5  16         16.09          7.61         3.71 o                         
  -3   6  16         69.57         70.42        13.69 o                         
  -2   6  16         27.15         20.40         5.14 o                         
  -1   6  16          5.09          4.88         5.48 o                         
   0   6  16        149.87        126.12        10.64 o                         
   1   6  16         70.89         77.14        11.84 o                         
   2   6  16          4.92         -2.95         4.52 o                         
  -3   7  16          0.25         -1.29         6.97 o                         
  -2   7  16         26.48         27.35         4.74 o                         
  -1   7  16        121.96        123.56        10.31 o                         
   0   7  16         35.64         20.73         4.13 o                         
   1   7  16         61.12         49.98         6.72 o                         
  -2   8  16         40.55         20.52         8.27 o                         
  -1   8  16          6.12          3.88         4.05 o                         
   0   8  16        117.08        112.65        12.85 o                         
   1   8  16         46.95         33.71        10.46 o                         
  -1   9  16         51.65         36.15        10.16 o                         
   0   9  16         21.44         19.25         4.51 o                         
  -1  -8  17         31.49         18.50         4.60 o                         
   0  -8  17         54.52         45.21         6.97 o                         
  -2  -7  17          2.23          1.91         4.22 o                         
  -1  -7  17          9.65          3.94         3.80 o                         
   0  -7  17         98.65        115.36        15.04 o                         
   1  -7  17          2.06          0.46         3.34 o                         
  -2  -6  17         58.54         36.05         8.76 o                         
  -1  -6  17         28.87         25.34         4.29 o                         
   0  -6  17         22.27         21.29         3.35 o                         
   1  -6  17         11.14          7.01         3.10 o                         
  -3  -5  17         14.04          8.77         4.88 o                         
  -2  -5  17        120.23        130.15        10.59 o                         
  -1  -5  17         92.11         99.76         8.80 o                         
   0  -5  17          1.04          2.00         2.70 o                         
   1  -5  17         10.22          8.44         4.01 o                         
  -3  -4  17         74.14         69.14        14.69 o                         
  -2  -4  17         53.64         55.26        10.16 o                         
  -1  -4  17        104.94        101.14         8.41 o                         
   0  -4  17        155.25        178.72        23.06 o                         
   1  -4  17         11.54          3.16         3.49 o                         
   2  -4  17         10.71          6.46         5.33 o                         
  -3  -3  17         17.12         14.14         4.22 o                         
  -2  -3  17        116.46        133.59        20.52 o                         
  -1  -3  17        118.27        121.98         8.24 o                         
   0  -3  17         20.92         22.88         3.42 o                         
   1  -3  17         84.06         70.63         7.77 o                         
   2  -3  17         92.44        100.57         8.31 o                         
  -3  -2  17         83.81         93.85         9.11 o                         
  -2  -2  17         39.08         50.51         5.23 o                         
  -1  -2  17         21.80         14.03         3.06 o                         
   0  -2  17        153.13        178.98        13.74 o                         
   1  -2  17          4.74          3.01         2.85 o                         
   2  -2  17         22.79         22.96         4.04 o                         
  -3  -1  17         23.58         28.28         6.08 o                         
  -2  -1  17         74.04         82.60         6.87 o                         
  -1  -1  17         93.76        105.25         8.13 o                         
   0  -1  17         32.00         24.48         4.58 o                         
   1  -1  17          7.86          5.33         2.91 o                         
   2  -1  17         63.05         67.60         6.27 o                         
  -3   0  17          1.21         -2.07         3.75 o                         
  -2   0  17         69.83         79.40         6.26 o                         
  -1   0  17         32.04         24.97         5.27 o                         
   0   0  17          0.01          1.44         2.72 o                         
   1   0  17         13.13          9.73         3.13 o                         
   2   0  17         90.87        103.88        10.05 o                         
  -3   1  17         23.91         26.23         7.22 o                         
  -2   1  17         71.41         83.25         6.54 o                         
  -1   1  17         92.88        101.97         9.93 o                         
   0   1  17         32.45         27.85         5.84 o                         
   1   1  17          8.46          7.26         3.35 o                         
   2   1  17         62.63         80.46         8.05 o                         
  -3   2  17         82.77         85.45        11.65 o                         
  -2   2  17         38.96         29.60         7.52 o                         
  -1   2  17         23.26         18.53         4.39 o                         
   0   2  17        151.99        164.83        14.77 o                         
   1   2  17          5.17          2.52         3.88 o                         
   2   2  17         20.88         24.34         4.45 o                         
  -3   3  17         17.05         14.66         7.27 o                         
  -2   3  17        115.94        121.83        16.83 o                         
  -1   3  17        115.38        122.28         7.90 o                         
   0   3  17         20.76         18.58         3.24 o                         
   1   3  17         89.67         76.74         8.28 o                         
   2   3  17         90.45         85.93        16.28 o                         
  -3   4  17         72.46         60.99        15.24 o                         
  -2   4  17         55.15         48.50         6.35 o                         
  -1   4  17        105.89         88.70         8.32 o                         
   0   4  17        156.04        166.11        10.73 o                         
   1   4  17         12.76         11.42         3.51 o                         
   2   4  17         10.62          1.57         6.19 o                         
  -3   5  17         15.05          8.37         4.27 o                         
  -2   5  17        119.10        117.53        10.38 o                         
  -1   5  17         91.64         92.35         8.89 o                         
   0   5  17          1.02         -2.67         3.24 o                         
   1   5  17         11.19          9.71         3.45 o                         
  -2   6  17         60.10         44.82         6.16 o                         
  -1   6  17         29.44         16.63         4.00 o                         
   0   6  17         23.10         21.13         4.33 o                         
   1   6  17         10.82          5.74         6.97 o                         
  -2   7  17          2.46         -7.17         7.67 o                         
  -1   7  17          9.69         10.24         3.93 o                         
   0   7  17         99.21        100.54        18.87 o                         
   1   7  17          2.17          1.44         6.52 o                         
  -1   8  17         30.65         20.02         9.26 o                         
   0   8  17         52.89         45.06        11.05 o                         
  -1  -6  18         25.09         23.21         4.75 o                         
   0  -6  18         49.95         50.77         7.00 o                         
  -2  -5  18          4.41          3.07         4.18 o                         
  -1  -5  18        103.86         95.00         9.35 o                         
   0  -5  18         30.36         27.38         4.85 o                         
   1  -5  18         19.44         25.05         5.14 o                         
  -2  -4  18        157.99        177.48        13.20 o                         
  -1  -4  18         50.86         36.85         4.97 o                         
   0  -4  18         70.35         70.37        12.15 o                         
   1  -4  18         36.52         27.80         4.90 o                         
  -2  -3  18          1.34          3.16         3.85 o                         
  -1  -3  18        166.82        168.47        12.33 o                         
   0  -3  18          6.29          9.79         3.23 o                         
   1  -3  18         23.22         22.57         4.03 o                         
  -3  -2  18         46.73         62.64        11.35 o                         
  -2  -2  18        127.02        134.36        11.10 o                         
  -1  -2  18         13.70         13.94         3.43 o                         
   0  -2  18         50.00         58.33         5.35 o                         
   1  -2  18         29.30         31.28         9.34 o                         
  -3  -1  18         29.38         26.29         6.57 o                         
  -2  -1  18         72.03         89.73        10.96 o                         
  -1  -1  18         26.61         20.17         3.53 o                         
   0  -1  18         11.12         13.39         3.25 o                         
   1  -1  18         29.77         31.39        10.71 o                         
  -3   0  18          1.72          6.37         5.28 o                         
  -2   0  18          8.15          2.94         3.34 o                         
  -1   0  18         71.97         81.76        10.56 o                         
   0   0  18         29.38         27.20         3.81 o                         
   1   0  18         93.02         79.95        18.52 o                         
   2   0  18          0.02         -3.19         5.58 o                         
  -3   1  18         29.38         23.25         5.19 o                         
  -2   1  18         71.50         67.90         7.49 o                         
  -1   1  18         26.09         18.07         3.41 o                         
   0   1  18         10.71          9.70         3.86 o                         
   1   1  18         29.82         32.32         4.33 o                         
  -3   2  18         44.81         50.86        10.21 o                         
  -2   2  18        127.97        137.19        11.40 o                         
  -1   2  18         12.59          8.92         3.28 o                         
   0   2  18         48.89         54.99         5.53 o                         
   1   2  18         26.07         22.64         4.09 o                         
  -2   3  18          1.31         -0.56         3.75 o                         
  -1   3  18        167.02        169.56        12.86 o                         
   0   3  18          8.30          6.38         3.34 o                         
   1   3  18         23.56         26.94         4.33 o                         
  -2   4  18        160.06        164.71        13.34 o                         
  -1   4  18         52.39         51.75         9.21 o                         
   0   4  18         71.69         61.39        13.99 o                         
   1   4  18         35.69         24.14         4.22 o                         
  -2   5  18          4.34          4.58         4.20 o                         
  -1   5  18        105.43        100.28         9.10 o                         
   0   5  18         32.21         31.59         5.25 o                         
   1   5  18         19.82         18.37         5.06 o                         
  -1   6  18         25.40         22.61         4.79 o                         
   0   6  18         51.82         34.26        11.15 o                         
  -1  -4  19        112.43        117.97        10.62 o                         
   0  -4  19         11.81          7.77         5.38 o                         
  -1  -3  19         10.96         12.03         3.98 o                         
   0  -3  19         32.92         23.07         4.02 o                         
  -2  -2  19         33.46         32.64         5.80 o                         
  -1  -2  19         57.60         53.97         6.57 o                         
   0  -2  19        103.58        102.10         8.44 o                         
  -2  -1  19         28.61         12.45         9.16 o                         
  -1  -1  19         27.95         22.41         6.47 o                         
   0  -1  19         67.55         56.88        12.10 o                         
   1  -1  19         14.24         13.84         5.68 o                         
  -2   0  19        106.03         86.16        11.60 o                         
  -1   0  19          1.04          1.06         3.36 o                         
   0   0  19         28.71         18.30         3.91 o                         
   1   0  19        300.16        292.54        20.23 o                         
  -2   1  19         28.63         16.42         4.60 o                         
  -1   1  19         26.32         24.77         4.85 o                         
   0   1  19         67.51         63.67         6.63 o                         
   1   1  19         15.13         10.66         5.48 o                         
  -2   2  19         33.56         22.48         5.33 o                         
  -1   2  19         58.22         58.78         7.42 o                         
   0   2  19        103.81        110.16        10.89 o                         
  -1   3  19         10.54          8.16         4.46 o                         
   0   3  19         31.46         15.66         4.52 o                         
  -1   4  19        113.15        109.25        13.74 o                         
                                                                                
