# Supplementary material for: 2,2′-[Methyl­enebis(sulfanedi­yl)]bis­(pyridine 1-oxide)
Source: IUCrdata. 2020 Feb 11;5(Pt 2):x200171. doi: 10.1107/S2414314620001716 (PMC9462191; doi:10.1107/S2414314620001716)
Supplement: Supplementary file 3 [file x-05-x200171-Isup3.cml]

<?xml version="1.0" ?>
<cml>
<molecule id="m1">
  <atomArray>
    <atom id="a1" elementType="C"
          x2="-4.070000171661377" y2="2.530033890654824" />
    <atom id="a2" elementType="C"
          x2="-5.4036695127096355" y2="1.7600169500957836" />
    <atom id="a3" elementType="C"
          x2="-5.4036695127096355" y2="0.2199830689777027" />
    <atom id="a4" elementType="N" formalCharge="1"
          x2="-4.070000171661377" y2="-0.5500338715813378" />
    <atom id="a5" elementType="C"
          x2="-2.7363308306131184" y2="0.2199830689777027" />
    <atom id="a6" elementType="C"
          x2="-2.7363308306131184" y2="1.7600169500957836" />
    <atom id="a7" elementType="C"
          x2="4.730000019073486" y2="2.365033869197152" />
    <atom id="a8" elementType="C"
          x2="3.396330678025228" y2="1.5950169286381115" />
    <atom id="a9" elementType="C"
          x2="3.396330678025228" y2="0.05498304752003058" />
    <atom id="a10" elementType="N" formalCharge="1"
          x2="4.730000019073486" y2="-0.7150338930390099" />
    <atom id="a11" elementType="C"
          x2="6.063669360121745" y2="0.05498304752003058" />
    <atom id="a12" elementType="C"
          x2="6.063669360121745" y2="1.5950169286381115" />
    <atom id="a13" elementType="S"
          x2="-1.4026517087850827" y2="-0.5500169310222972" />
    <atom id="a14" elementType="C"
          x2="0.08487406370008244" y2="-0.15143560156441527" />
    <atom id="a15" elementType="S"
          x2="1.5723998361852476" y2="-0.5500169310222972" />
    <atom id="a16" elementType="O" formalCharge="-1"
          x2="-4.070000171661377" y2="-2.090033871581338" />
    <atom id="a17" elementType="O" formalCharge="-1"
          x2="4.730000019073486" y2="-2.25503389303901" />
  </atomArray>
  <bondArray>
    <bond atomRefs2="a1 a2" order="1" />
    <bond atomRefs2="a1 a6" order="2" />
    <bond atomRefs2="a2 a3" order="2" />
    <bond atomRefs2="a3 a4" order="1" />
    <bond atomRefs2="a4 a5" order="2" />
    <bond atomRefs2="a5 a6" order="1" />
    <bond atomRefs2="a7 a8" order="1" />
    <bond atomRefs2="a7 a12" order="2" />
    <bond atomRefs2="a8 a9" order="2" />
    <bond atomRefs2="a9 a10" order="1" />
    <bond atomRefs2="a10 a11" order="2" />
    <bond atomRefs2="a11 a12" order="1" />
    <bond atomRefs2="a5 a13" order="1" />
    <bond atomRefs2="a13 a14" order="1" />
    <bond atomRefs2="a14 a15" order="1" />
    <bond atomRefs2="a15 a9" order="1" />
    <bond atomRefs2="a4 a16" order="1" />
    <bond atomRefs2="a10 a17" order="1" />
  </bondArray>
</molecule>
</cml>
